# Supplementary material for: A four-lncRNA risk signature for prognostic prediction of osteosarcoma
Source: Front Genet. 2023 Jan 4;13:1081478. doi: 10.3389/fgene.2022.1081478 (PMC9847501; doi:10.3389/fgene.2022.1081478)
Supplement: Supplementary file 2 [file DataSheet1.ZIP]

Archive with 2 entries (2 files):
- supplemenray file 2-mRNAmatrix.xls
- __MACOSX/._supplemenray file 2-mRNAmatrix.xls
