# Supplementary material for: A four-lncRNA risk signature for prognostic prediction of osteosarcoma
Source: Front Genet. 2023 Jan 4;13:1081478. doi: 10.3389/fgene.2022.1081478 (PMC9847501; doi:10.3389/fgene.2022.1081478)
Supplement: Supplementary file 2 [file DataSheet1.ZIP › supplemenray file 2-mRNAmatrix.xls]

## Sheet: supplemenray file 2-mRNAmatrix
id	TARGET-40-0A4HX8-01A-01R	TARGET-40-0A4HXS-01A-01R	TARGET-40-0A4HY5-01A-01R	TARGET-40-0A4I0Q-01A-01R	TARGET-40-0A4I0U-01A-01R	TARGET-40-0A4I0W-01A-01R	TARGET-40-0A4I3S-01A-01R	TARGET-40-0A4I3W-01A-01R	TARGET-40-0A4I42-01A-01R	TARGET-40-0A4I48-01A-01R	TARGET-40-0A4I4A-01A-01R	TARGET-40-0A4I4E-01A-01R	TARGET-40-0A4I4M-01A-01R	TARGET-40-0A4I4O-01A-01R	TARGET-40-0A4I5B-01A-01R	TARGET-40-0A4I65-01A-01R	TARGET-40-0A4I6O-01A-01R	TARGET-40-0A4I8O-01A-01R	TARGET-40-0A4I8S-01A-01R	TARGET-40-0A4I8U-01A-01R	TARGET-40-0A4I9K-01A-01R	TARGET-40-NAAEDA-01A-01R	TARGET-40-NAAEDA-01A-06R	TARGET-40-NAAEDD-01A-06R	TARGET-40-NAAEDH-01A-01R	TARGET-40-NAAEDH-01A-06R	TARGET-40-NAAEDI-01A-01R	TARGET-40-NAAEDI-01A-06R	TARGET-40-NAASJI-01A-01R	TARGET-40-NAASJK-01A-01R	TARGET-40-PAKFVX-01A-01R	TARGET-40-PAKUZU-01A-01R	TARGET-40-PAKXLD-01A-01R	TARGET-40-PAKZZK-01A-01R	TARGET-40-PALECC-01A-01R	TARGET-40-PALFYN-01A-01R	TARGET-40-PALHRL-01A-01R	TARGET-40-PALKDP-01A-01R	TARGET-40-PALKGN-01A-01R	TARGET-40-PALWWX-01A-01R	TARGET-40-PALZGU-01A-01R	TARGET-40-PAMEKS-01A-01R	TARGET-40-PAMHLF-01A-01R	TARGET-40-PAMHYN-01A-01R	TARGET-40-PAMJXS-01A-01R	TARGET-40-PAMLKS-01A-01R	TARGET-40-PAMRHD-01A-01R	TARGET-40-PAMTCM-01A-01R	TARGET-40-PAMYYJ-01A-01R
ENSG00000172377.2_3	0.016658	0	0	0	0.056043	0	0.020352	0	0	0	0	0	0	0	0	0	0	0.015842	0.050869	0	0	0	0	0	0	0	0	0	0.011062	0	0	0	0.031253	0	0	0.005677	0	0	0	0.007118	0.014931	0	0	0	0	0	0	0	0
ENSG00000233014.1_2	0	0.034976	0	0	0.063389	0	0	0	0.030389	0	0	0	0.032389	0	0	0	0	0	0.059904	0	0	0	0	0	0	0	0	0	0	0	0	0	0	0	0	0	0	0	0	0	0.141711	0	0	0	0	0	0	0	0
ENSG00000242152.1_3	0	0	0	0	0.179794	0	0	0	0	0	0	0	0	0	0	0	0	0	0	0	0	0	0	0	0	0	0	0	0	0	0	0	0	0	0	0	0	0	0	0	0	0	0	0	0	0	0	0	0
ENSG00000224949.2_3	0	0	0	0	0	0	0.275409	0.495518	0	2.26638	0	0	0.761414	0	0	0	0	0.354327	1.72355	0.124929	0	0	0	0	0	0	0	0	0.234879	0.332515	0.216528	0.299472	0.732055	0.422009	0	0	0	0	0.67163	0	0.189925	0.894155	0	0	0	0	0	0	0
ENSG00000254276.1	0.297964	0	1.28607	1.45248	1.51686	0.137864	0.351244	0	0.705792	0	0	0.436319	0.073261	1.02152	0.617447	0	0.650729	0	0	1.97153	0	0	0	0	1e-05	0	0.020529	0	0.855324	0	0	0.000138	0	0.496487	0.534415	0	0	0	0	0	0.411754	0.043545	0	0.205527	0.048203	0.316305	0	0.047177	0.60647
ENSG00000226965.1_3	0.763295	0	0	0.235212	1.41882	0	0.128895	0.362271	1.12044	0.161382	0.837849	0.178579	0.15154	0	0.239683	0	0.104588	0.351207	0.456147	0.29501	0	0.159997	0	0.744319	0.12325	0.8868	0.182815	0	0.573535	0.221918	0.078242	0.210179	0	0.920453	0.299589	0.041468	0.257371	1.00967	0	0.058556	0	0.472316	0.768654	0.330603	0	0.092044	0.155822	0.130822	0.054904
ENSG00000164284.14_2	10.4623	10.9667	13.8645	11.1616	5.85208	6.82214	7.52264	9.56829	9.24225	7.83862	4.97692	7.19048	5.38144	7.64512	16.7427	5.54115	7.65379	15.768	9.94011	9.15116	6.75275	5.74605	8.62053	7.88358	4.48482	7.14917	5.3435	17.8635	5.58879	10.6466	2.33968	5.78791	13.3086	7.31801	7.08758	0.857743	4.71221	7.07948	4.37965	3.52053	7.21109	13.4424	7.47921	5.01491	6.77847	7.02662	9.27313	13.8808	3.57092
ENSG00000260444.1_3	0	0	0	0.204136	0	0	0	0	0	0	0	0	0	0	0	0	0	0	0	0	0	0	0	0	0	0	0	0	0	0	0	0	0	0	0	1.16165	0	0	0	0	0	0	0	0	0	0	0	0	0
ENSG00000171503.11_4	19.6117	14.8272	19.8894	21.3722	11.8689	18.1599	16.4011	26.9035	20.5419	4.85939	19.5066	9.92372	16.7194	19.9438	20.9006	11.3406	17.4799	20.6394	29.3328	23.8147	18.1258	9.55594	9.76932	12.6836	9.77176	19.7502	8.88019	23.7157	20.8437	20.5781	9.00645	19.5489	15.0082	16.299	19.4057	2.36514	4.68153	23.6144	6.76972	29.19	17.4379	25.8287	17.6827	14.3916	14.5789	11.6275	15.8666	17.7145	16.4346
ENSG00000197272.2_4	0.255093	1.40929	0.089923	0.015494	0.630318	0.017681	0.134155	0	0.050798	0.21758	0.251124	0	0.554225	0.201725	0.393848	0	0.055358	0.091402	0.450054	0.175533	0.032631	0.128428	0.232006	0.03456	0.28784	0.179982	0.197494	0.135993	0.138172	0.632042	0	0.030022	0	0.053794	0.329387	0.105457	0.290825	0.064861	0.056398	0.176447	0.272483	0.070505	0.339652	0.223606	0.169967	0	0	0	0.049109
ENSG00000206599.1	0	0	0	0	0	0	0	0	0	0	0	0	0	0	0	0	0	0	0	0	0	0	0	0	0	0	0	0	0	0	0	1.10206	0	0	0	0	0	0	0	0	0	0	0	0	0	0	0	0	0
ENSG00000237759.1_3	0	0	0	0	0.836977	0	0	0	0	0	0	0	0	0	0	0	0	0	0.078087	0	0	0	0	0	0	0	0	0	0	0	0	0	0	0	0	0	0	0	0	0.043187	0	0	0	0	0	0	0	0	0
ENSG00000117480.15_2	2.45729	5.76878	3.20317	3.56556	8.72998	1.30513	13.1516	34.7313	12.2126	7.97293	14.2863	9.91061	1.45746	18.3619	5.49214	2.45805	11.6636	12.3993	16.4161	8.31696	2.60704	3.17592	7.26887	6.57792	4.31435	5.97471	2.01503	0.689212	10.0237	18.1499	2.0216	4.33913	6.15275	6.65775	3.46611	1.10689	2.77219	7.12265	0.947435	6.09974	2.66792	0.485211	7.28887	1.99087	3.64207	4.77775	9.16916	10.6528	7.32118
ENSG00000250322.2_3	0	0.597222	0	0.28047	2.33665	2.05477	0.538536	0	0	0	0	0	0	0	0.503823	0	0	0	0	0.103032	0	0	0	0	0.230687	0	0	0	1.09413	0.536059	0	0	0	0	0	0	0	0	0.711431	0	0	0	0	0.843018	0	0	0	0.642051	0.44314
ENSG00000201288.1	0	0	0	0	0	0	0	0	0	0	0	0	0	0	0	0	0	0	0	0	0	0	0	0	0	0	0	0	0	0	0	0	0	0	0	0	0	0	0	0	0	0	0	0	0	0	0	0	0
ENSG00000207351.1	0	0	0	0.860107	7.65903	3.48102	0	0	0	4.39111	0	0	0	0	0	1.24334	0	1.13384	2.96285	0	0	0	0	0	0	0	0	0	1.77795	0	0	0	0	3.23138	1.26112	0	0	0	0	0	0	0	0	0	0	0	0	0	0
ENSG00000254120.1_3	0	0	0	0	0	0	0	0	0	0	0.563712	0	0	0	0	0	0	0	0	0	0	0	0	0	0	0	0	0	0	0	0	0	0	0	0.391273	0	0	0	0	0	0	0	0	0	0	0	0.183172	0	0.128771
ENSG00000227193.2_3	1.20945	0	0	0	7.30004	0	0.016519	0	0	1.14265	0	1.22215	0.548409	0	0	0	0	0	1.18175	0	0	0	0	0	0	0	0	0	0	0.051705	0	0	0	0	0	0	0	0	0	0	0	0	1.33134	1.76603	0.450098	0.326533	0	0	0
ENSG00000248751.6_4	0.616149	1.05784	0.084975	0.37873	0.28851	0.316111	0.267961	0.306053	0.21423	0.925369	2.30353	0.713116	1.01859	1.48648	0.739621	1.10009	0.113631	0.152685	0.715374	1.36542	1.19313	0.430391	0.585278	0.082827	0.520414	2.25854	0.879751	2.47119	0.622297	2.64459	0.244507	0.233324	1.28216	0.574963	0.749548	0.072343	1.63937	0.855458	1.38119	0.713165	2.86877	1.09101	0.798963	4.61319	1.97045	0.181357	0.412876	0.361502	1.92775
ENSG00000250740.1_3	0.973274	0	0.284164	0.623325	0.19329	0.067863	0.102776	4.1381	0.606028	0.219404	4.47788	2.26552	0.674429	1.5865	0.274203	0.264612	0	0.314215	1.89106	0.117705	0	0.15626	0.282602	0.217322	0	0.121201	0.102323	0	1.02321	0.490517	0	1.31077	0.377151	0	0.102757	0	1.32767	0.083609	0	0	0.262063	0	0.353805	0.129869	0.090678	0	0	0.629511	0
ENSG00000243951.1	10.3552	1.55686	0.782486	2.91179	8.49017	3.15373	3.86944	6.80133	2.79007	1.09149	2.02969	3.10388	0.61299	10.9788	1.99368	2.36272	1.61528	5.23961	11.2594	3.82212	1.09256	0.185605	1.01087	1.49672	0.676472	0.430086	0.116184	0	3.1286	8.97772	0.436059	2.38983	0.637403	2.37166	2.62213	0.849925	1.00386	1.45941	1.03567	1.14666	0.470422	2.79528	2.99077	11.7731	1.7845	1.31032	5.83107	1.38827	0.813514
ENSG00000218716.1_2	0	0.112142	0.13457	0	0	0	0	0	0	0	0.105506	0	0	0	0	0	0	0	0	0	0	0	0	0	0.034044	0	0	0	0	0	0.035303	0	0	0	0	0	0	0	0	0	0	0	0	0	0	0	0	0	0
ENSG00000223514.1_2	0	0	0	0	0	0	0	0	0	0	0	0	0	0	0	0	0	0	0	0	0	0	0	0	0	0	0	0	0	0	0	0	0	0	0	0	0	0	0	0	0	0	0	0	0	0	0	0	0
ENSG00000225833.1_3	0	0	0	0	0	0	0	0	0	0	0	0	0	0	0	0	0	0.193742	0.068177	0	0	0	0.067993	0	0	0	0	0	0	0	0	0	0	0	0	0	0	0	0	0.111588	0	0	0	0	0	0	0	0	0
ENSG00000225499.1_3	0	0	0	0	0.129406	0	0	0.500385	0.146724	0	0.529567	0.386406	0	0	0.085129	0	0	0	0	0.069717	0	0.095727	0	0.068929	0	0	0	0	0	0.23352	0.034196	0	0	0.143177	0	0	0	0	0.074888	0	0	0	0	0.065053	0.065675	0	0.122695	0	0
ENSG00000230848.1_3	1.26833	1.71204	0.724096	1.30129	4.71209	2.03375	2.19798	1.02446	2.04848	0	1.39505	1.16561	0.599571	1.09247	2.33314	0.559505	8.63884	1.90295	4.40622	1.09928	1.47412	0.055845	0.670509	0.753754	0.057672	0.188758	0.106747	0	0.71675	1.19602	0.095069	1.14167	1.28991	1.19591	0.349217	0.556474	0.11146	0.194538	0.354865	0.401888	0.229545	0.817156	1.78476	0	0.158906	0.84864	0.8505	0.723002	0.367948
ENSG00000258355.1_4	0	0	0.203012	0.769333	3.53222	0.766928	0.424243	1.82682	0.855984	0	0	0	0.599969	1.41472	0.453574	0.707917	0.296105	3.14587	0	0.309076	0	0	0	0	0.229028	0.138629	0.141059	0	0.177958	0.275013	0.195689	0.242846	0.524013	0.174878	0.149226	0	0.160851	0	0	0.1409	0.365	1.12957	0.593473	0.378836	0.369778	0.207003	0	0.265875	0.265979
ENSG00000261145.1_3	0	0	0	0	0	0	0	0	0	0	0	0	0	0	0	0	0	0	0	0	0	0	0	0	0	0	0	0	0	0	0	0	0	0	0	0.042655	0	0	0	0.086232	0	0	0	0	0	0.188177	0	0	0
ENSG00000079101.16_3	0.68484	0.14859	0.0778	0.497397	1.26688	1.6286	1.77426	0.513449	0.197501	1.31538	0.2518	0.037693	1.98255	2.26403	0.593905	0.192677	0.600623	0.083952	0.637541	0.487069	0.33459	0	0.701379	0.284638	0.716336	1.41278	0	0.039798	0.351996	2.40033	0.27188	0.903459	0.178072	0.375799	0.206127	0.019938	0.328145	0.356354	0.142946	0.153386	0.13678	0.603626	0	1.01101	0.156382	0.571893	0.939659	0.091689	0.117419
ENSG00000228487.2_3	0.411343	1.33405	0	1.35449	0.337898	0.292957	0.805328	1.67163	0.059201	1.71872	1.10718	0.399028	0.052706	0	1.63325	0.226063	0	0.281451	0	0.166436	0.445665	0.311961	0	0	0	0.134242	0.054725	0	0.478751	1.13932	0.026456	0.082237	0	0.187249	0	0.062574	0	0.033094	0.162035	0.437665	0	0	1.11821	0.237773	0.240429	0	0	0	0
ENSG00000265257.5_4	2.0056	0	0	0.269507	0	0	0	0.624597	0	0	0	0	0	0	1.05426	0	0	0.431769	0	0	0	0.20468	0	0	0.118302	0.292348	0.295246	0	0	1.14872	0.124581	0	0	0	0	0	0.300793	0.948013	0.462065	0	0.769662	0	1.15356	0	1.73888	0.184978	0.403565	0	0
ENSG00000164209.16_2	16.5881	23.1057	27.5209	24.5956	5.8793	11.4175	31.64	21.9943	28.544	10.5606	12.5933	11.6153	15.5414	14.4578	28.0963	12.536	21.5591	28.041	12.809	15.6529	19.61	11.8782	8.62324	12.3339	11.3963	13.0424	16.5868	26.0871	29.0595	21.7981	8.1108	12.932	38.2443	18.6915	15.1347	2.76041	8.69819	16.1267	10.9223	14.0331	15.9731	28.5052	21.9146	19.1499	25.7917	5.31164	11.1279	19.2924	20.7159
ENSG00000207747.1	0	0	0	0	7.65903	0	0	0	0	0	0	0	0	0	0	0	0	0	0	0	0	0	0	0	0	0	0	0	0	0	0	0	0	0	0	0	0	0	0	0	0	0	0	3.95852	0	0	0	0	0
ENSG00000117724.12_2	31.8413	21.3064	50.6001	11.4986	6.68393	12.0268	29.4418	9.31236	36.6897	6.58768	3.77911	22.8048	27.2044	44.863	39.202	15.8288	47.863	41.0322	20.7672	8.01352	28.3227	21.4218	3.79698	50.8369	13.2059	56.5135	7.11031	20.9538	8.01609	27.7871	12.7891	19.6712	42.1867	15.2847	21.2094	4.98401	12.1344	43.7173	16.5318	36.558	54.4211	67.0553	33.3143	16.0716	47.4941	7.65927	27.1914	40.3868	15.3542
ENSG00000119698.11_2	2.63003	0.010111	0.032173	0.090495	1.03197	0.0047	0.180591	0.180607	0.08324	0.061891	0.312014	0.04947	0.01322	0.020766	0.010174	0.006668	7.15483	0.136692	0.254386	0.521013	0.170723	0	0.59085	0.031152	0.084541	0.155155	0.205148	0.419225	0.060189	0.076894	0.004015	0.017694	0	0.199931	0.105093	0.044802	0	0.111887	0	0.187129	0.131452	0.065586	0.012785	0	0.127969	0	0.010162	0.169389	0.041549
ENSG00000227789.1_2	0	0	0.048053	0.030898	0.120083	0.055018	0.067884	0.258343	0.128161	0	0.291164	0	0.027292	0	0.044882	0.027006	0	0.199778	0.081261	0.032259	0	0.016912	0	0	0.016151	0	0	0	0	0.117487	0.044428	0.233853	0.101038	0.03578	0	0	0	0.021931	0	0.045549	0.025576	0.089182	0	0.095729	0.025937	0	0	0.015297	0.021257
ENSG00000166603.4_2	0.576525	0	0.026797	0.009309	0.034848	0.023461	0.019137	0	0.323836	0.018884	0.669167	0	0.01719	0.29015	0.435094	3.37905	0	0	0.024648	0.265604	0	0	0.036279	0.292744	0.422983	0.182897	0.133875	0.122434	0	0.332354	0.009218	0.94819	0	0	0	0.103122	0.363667	0.093741	0.235801	0.013693	0.189007	0	0.028745	0.130192	0.13692	4.08277	1.03839	0.008985	0
ENSG00000261845.2_3	0	0	0	0	0.246322	0	0	0	0	0	0	0	0	0	0	0	0	0	0	0	0	0	0	0	0	0	0	0	0	0	0	0	0	0	0	0	0	0	0	0	0	0	0	0	0	0	0	0	0.05425
ENSG00000037965.5_3	2.97312	12.8531	0.882503	7.32373	2.63804	3.80256	3.31668	17.3743	5.06618	0.491198	5.7077	10.0069	1.72205	4.58805	1.99161	2.84248	2.40052	4.43709	6.41117	5.12831	1.82781	4.34389	0.167076	3.22256	1.94731	1.33224	0.839994	1.40521	3.13017	4.91018	0.958597	0.952847	7.81721	4.7564	1.07291	0.266916	2.57505	5.4102	2.84846	2.47883	4.49876	6.2809	2.21161	8.39448	2.05126	14.2626	3.4975	6.65084	1.28071
ENSG00000260282.1_2	0	0	0	0	0.596259	0.363603	0.097561	0	0	0	0.966007	0	0.164844	0	0.914784	0	0	0	0.69035	0	0	0	0	0	0.13093	0	0	0	0	0	0	0	0	0	0	0	0	0.099045	0	0	0.327364	0	0	0	0	0	0	0.261953	0
ENSG00000213676.10_3	104.668	50.9859	86.5918	47.4036	35.6958	92.8487	84.7908	72.4479	34.8751	54.1965	59.9238	56.8224	57.5458	33.8995	126.363	52.2472	23.7919	92.642	47.6915	56.5657	68.4552	44.0669	51.4339	28.1754	28.9378	32.5596	30.8255	37.6233	48.4983	86.1014	36.8881	64.2712	38.1217	50.3067	28.2591	5.96915	33.3837	153.345	42.4389	69.0421	82.3642	139.07	53.3233	25.7956	93.4694	34.2592	35.7141	28.4248	44.2403
ENSG00000244038.9_4	262.221	203.345	217.779	173.39	65.852	169.419	380.823	151.458	168.959	277.297	100.661	189.828	181.083	226.143	310.522	227.668	233.913	199.021	141.022	136.435	212.847	114.818	99.0354	132.795	157.33	220.388	192.073	161.565	84.1953	214.34	262.129	189.711	189.191	215.413	207.034	40.7017	268.109	338.508	222.07	370.115	227.696	307.048	285.559	204.64	851.779	89.7717	167.138	248.767	454.973
ENSG00000135314.12_3	10.4904	4.1169	6.48927	4.40589	3.41214	6.1427	9.83082	15.7049	2.90327	9.92743	3.5122	6.92964	4.68777	4.79237	2.90704	4.74892	5.03333	8.33743	5.03061	2.19368	5.84169	4.66081	2.40048	3.44421	1.78968	3.09604	2.09012	1.67511	7.88275	19.4193	4.34973	3.51169	2.01021	6.29507	2.18882	0.678884	5.0708	9.87983	2.20302	8.81565	4.49431	2.98797	7.5678	8.26999	7.99451	1.70683	8.99515	3.9928	6.6483
ENSG00000230979.3_2	1.30228	2.81256	5.81516	7.05736	2.95547	0.597149	0.883443	4.18914	2.47786	1.64525	3.32113	2.9159	0.785608	2.22616	1.02404	0.125403	1.50899	1.68776	1.83553	2.43758	2.26898	1.9913	1.64994	9.60542	1.09609	1.16473	1.53183	3.20922	3.10155	2.58194	4.47771	3.99123	11.6869	2.39089	2.91019	0.503206	4.84708	1.14301	1.39762	1.00985	4.7059	1.67464	2.30179	3.05564	1.21377	12.7664	4.65683	5.48727	1.82217
ENSG00000254423.1_3	0.097521	0	0	0	0	0	0	0.350277	0.035886	0	0	0	0	0	0.031051	0	0	0	0.118739	0	0.035942	0	0	0	0.024178	0.047499	0	0	0.028448	0	0	0	0	0	0	0	0	0	0	0	0	0	0	0.063261	0	0	0.127898	0	0
ENSG00000232738.1_3	0	0	0	0	0.174898	0	0	0	0	0	0	0	0	0	0	0	0	0	0	0	0	0	0	0.10923	0.044044	0	0	0	0.106067	0	0	0	0	0	0	0	0	0	0	0	0	0	0	0	0	0	0	0	0
ENSG00000229882.1_3	0	0.128403	0.584473	0	0	0	0	0	0	0	0	0	0	0	0	0	0	0	0	0	0	0	0	0	0	0	0	0	0	0	0	0	0	0	0	0	0	0	0	0	0	0	0	0	0	0	0	0	0
ENSG00000230233.1_3	0.075526	0	0	0	0.746077	0	0.063122	0.295491	0	0	0.204307	0	0.110201	0	0	0	0	0.145373	0.04949	0.040062	0	0	0	0.133258	0.02656	0.056864	0.06567	0	0.097599	0	0	0	0	0	0	0	0	0.406972	0	0	0	0	0.317034	0	0.035365	0	0	0	0
ENSG00000265917.1	32.8358	4.53186	7.34766	25.8032	10.6048	2.68988	26.9268	25.197	17.7923	14.0515	69.4204	21.0586	3.86976	46.6205	13.0698	13.0551	7.94215	26.4564	78.7271	9.1956	10.2662	2.96372	9.85069	5.68987	13.7951	4.71337	1.7953	2.17802	42.6709	50.3071	5.32921	6.88786	0	17.3997	3.39532	0	0	5.85896	0	3.00113	11.4031	16.0948	24.4126	8.1291	2.83427	6.87705	12.8273	6.22296	6.13578
ENSG00000257195.1_2	0	0.133667	0.153511	0.347682	0.275087	0.291202	0.284366	1.30269	0.257561	0	1.51432	0.233134	0.074515	0.208141	0.176325	0.258321	0	0.333887	0.543625	0.253314	0.100512	0	0.033337	0.114399	0.018389	0.069163	0	0.08056	0.272533	0.79707	0.096331	0.138606	0.528484	0.08047	0	0	0.259744	0.114043	0.103654	0.15081	0.252006	0.094138	0.176204	0.393417	0.060807	0.259145	0.169986	0.218789	0.180479
ENSG00000261691.1_3	0.543433	0	0	0	0.935997	0	0	2.19969	0	0	0	0	0	0	0	0.530458	0	0	0	0.15966	0	0.0299	0.06769	0.103139	0.03925	0	0	1.32159	0	0	0	0	0	0.502163	0	0	0	0	0	0	0	0	0	0	0	1.05644	0	0	0
ENSG00000226615.1	4.05656	0	0.395625	0.220484	2.26063	0.243263	0.203116	0	0.297863	0	0	0	0	0.912989	2.13816	2.89459	0	0.932138	0.444427	23.5265	0.237706	0	0	0.123653	0	0.135812	0.454516	0.164901	0.801332	0.419226	0.210166	0	0	0	0	0	0	11.3908	0.385012	0.328249	0	0.648325	0	0	1.22003	0	0	0	0.293254
ENSG00000254621.1_2	0.091431	0	0.316515	0.048772	0	0	0	0.136393	0	0	0	0.136384	0	0.161177	0.085178	0	0	0.153779	0.052622	0	0.091838	0	0	0	0	0	0	0	0.051371	0	0	0	0	0	0	0	0	0.039654	0	0	0.031652	0.148209	0	0.090041	0	0	0	0	0.05534
ENSG00000274381.1_3	0	0	0	0	0	0	0	0	0	0	0	0	0	0	0	0	0	0	0	0	0	0	0	0	0	0	0	0	0	0	0	0	0	0	0	0	0	0	0	0.181103	0	0	0	0	0	0	0	0	0
ENSG00000215343.3	0.130262	0	0.012076	0	0.140145	0.015527	0.208875	1.06702	0.028987	0	0	0.054294	0	0	0.028414	0.044559	0	0.014047	0	0	0	0	0	0	0.004845	0	0	0	0	0.016161	0	0.022773	0	0.041035	0	0	0	0.171982	0.013859	0	0	0	0.134451	0	0	0.017263	0.109502	0	0.018119
ENSG00000230406.2_2	0	0.48151	0	0.644828	3.09946	0	0.167048	2.39826	0.997505	0	1.10819	0.218602	0	0	0	0	0	0.153786	0.976927	0.365813	0.165301	0.150172	0.09611	0.211078	0	0	0.104516	0.204922	1.15284	0.978205	1.08126	0.394593	2.79964	0.948599	0.616131	0	0.429338	0.276462	0	0.376868	0.374918	0.625355	0.354372	0.355681	0.541978	2.98043	0.224769	0.302766	0.704715
ENSG00000254572.2_3	0.057181	0	0	0.01472	0.111142	0	0.01565	0	0.028651	0	0	0	0	0	0	0	0.030022	0.043886	0	0.043076	0	0	0.049866	0.052371	0	0	0	0	0.092464	0.043473	0.028094	0.035712	0	0.028499	0	0	0	0.017646	0	0.077679	0.095612	0	0	0.086696	0.027336	0	0	0	0.143634
ENSG00000221233.2	0	0	15.1946	1.11037	3.9905	0	0	0	3.16563	0	1.52693	0	1.20148	0	0	2.25089	0	3.04806	0	0.545172	0	0	0	0	0	0	0	0	2.73789	4.22112	0	0	0	0	2.45218	0	0	0	0	0	0	0	0	0.919293	1.92688	0	0	0	0
ENSG00000244217.1_2	0.6899	0	0.079151	0.051104	1.2418	0.299446	0.209938	0.079049	0.212317	0	0.176462	0.110369	0	0.471439	0.146868	0.09761	0.292581	0.156431	0.417728	0.245299	0	0	0.097672	0	0	0.050055	0.058743	0	0.215123	0.068207	0.072072	0.188397	0.442216	0	0	0	0.115888	0.131248	0.066985	0.036735	0.130702	0.281305	0.078319	0.118091	0	0	0	0.123711	0
ENSG00000158955.10_2	0.410984	0.215225	0.188566	0.243224	1.62684	0.179641	0.305148	0.979902	0.405712	0.078625	0.960352	0.175584	0.231373	0.278099	0.637432	0.223403	0.221258	1.19518	0.922346	0.463169	0.499609	0.068054	0.173037	0.220414	0.25594	0.100943	0.094829	0.040304	0.371065	0.726199	0.194736	0.611109	0.392031	0.504897	0.773734	0.096804	0.146359	0.063814	0.033723	0.303974	0.095253	0.084396	0.341586	0.361328	0.798865	0.303494	0.578239	0.156229	0.506024
ENSG00000230107.1_3	0.517189	0	0.282065	0.126484	0.928758	0.391475	0.034415	0	0.526128	0.132575	0.514869	0	1.3443	0.659781	0.817675	0.263861	0	0.093097	1.79798	0.708248	4.4331	0.201957	0.113425	0.107733	0.81322	0.199306	0.107895	0	0.065199	0.094816	1.63339	0.63144	0	0.399079	1.17985	0	0.903188	0.084732	0.150061	0	0.720138	0.482074	0.270652	0.203033	1.43289	0	1.43085	0	0.701671
ENSG00000279024.1_3	0	0	0.12398	0	0.045052	0.032293	0.005661	0	0	0	0	0	0.010883	0	0.032093	0	0	0	0	0.004985	0	0	0	0	0	0.029536	0	0	0.013042	0.013336	0	0.029117	0	0	0	0	0	0	0	0	0	0	0	0	0	0	0	0	0
ENSG00000143842.14_3	15.6885	2.2673	2.87716	3.38632	5.05107	2.58249	7.10791	4.69336	7.92834	20.6134	10.1292	3.59962	14.1992	4.18944	8.66866	5.07644	1.9559	17.0584	10.9064	6.14971	6.10432	4.07396	8.26119	2.11422	4.05685	5.46613	1.25841	3.53367	5.92244	11.6941	6.8553	5.28607	3.02921	6.75083	5.97161	1.19592	1.5062	3.43434	6.42583	4.0303	10.2355	2.74203	3.28408	4.20054	10.7043	0.526397	7.366	6.41114	13.5144
ENSG00000244502.2_3	0.138363	0.574287	0.374423	0	0	0	0.17133	0	0.069097	4.21862	0	0.396686	0	0.326783	0.909768	0.061158	0	0	0.447428	0.025457	1.66554	0.083704	0.148504	0.040368	0.193251	0.36296	0.3033	0	0.49223	0.884887	0	0	0	0.265564	0	0	0.454812	0.120642	0	0.217718	0.096152	0.373105	0.62285	0	0.438254	0.085891	0.430998	0	0.206444
ENSG00000170270.4_2	14.0438	22.1626	31.184	8.38752	4.76499	5.65489	11.7252	5.11747	18.5094	19.6495	4.42452	13.3387	8.38039	17.4821	29.3652	12.6949	9.7914	14.7721	8.5713	3.14373	26.0529	12.142	13.6298	19.8769	16.6766	38.8883	17.992	22.965	8.63801	12.5549	14.1713	11.4841	36.0506	22.8424	15.1389	2.72404	23.122	18.578	17.1759	17.4479	15.5461	11.8868	47.6236	7.19644	19.1264	3.42254	18.2715	28.7169	11.9099
ENSG00000261764.1_2	0	0	0	0	0	0	0.047496	0.052159	0.060144	0	0	0	0	0	0	0	0.217194	0.032879	0.039619	0	0	0	0	0.017708	0	0	0	0	0	0.403352	0.025311	0	0	0	0	0	0	0	0	0.020815	0	0	0	0.047829	0	0	0	0	0.019722
ENSG00000254346.2_2	0	0	0	0	0.078285	0	0.042304	0	0	0	0	0	0	0	0	0	0	0	0.110013	0	0	0	0	0	0	0	0	0	0	0.05303	0	0	0	0.045218	0	0	0	0	0	0.030831	0	0	0	0	0	0	0	0	0
ENSG00000140526.17_3	17.5787	9.2179	17.6845	13.2777	5.74957	20.6215	27.4918	23.4231	16.2232	24.2883	13.9739	14.3681	16.0303	17.3854	25.6302	18.5842	24.0739	31.8552	14.8517	7.03063	12.7631	8.03638	16.9248	5.9181	12.6973	20.0371	11.0503	12.6962	9.43414	18.5647	5.60632	8.48848	8.79511	10.5491	9.21803	8.1057	4.27482	30.8751	5.39094	14.1654	13.0326	35.8053	20.4108	12.0861	21.4718	4.73668	11.126	12.6645	9.4291
ENSG00000253059.1	0	0	0	0	2.93324	0	1.60279	1.88254	0.608684	1.3776	1.13273	0	0	0	0	0	0	0	0.772917	0	0	0	0	0	0	0	0	0	0	0.681242	0	0	0	0.614665	0	0	0	0	0	0.87533	0	0	0	0	0	0	0	0	0.424283
ENSG00000257497.2_3	1.47188	1.02962	3.22272	1.83142	2.30751	1.74068	1.37871	2.7916	1.20378	1.90016	2.20979	2.02838	2.62592	3.42675	2.741	1.09366	0.550714	3.81259	1.74519	6.42628	0.46449	1.71975	0.539526	0.922359	0.543866	1.06159	1.73874	2.02019	1.38596	1.16959	0.837764	0.279808	0.461046	1.12764	1.21568	0.287046	3.029	0.535896	1.9583	0.848133	2.43449	0.935874	2.02854	0.791726	2.10138	2.40589	1.02976	4.59298	0.18953
ENSG00000226750.1_3	0	0	0	0	0	0	0	0	0	0	0.609923	0	0	0	0	0	0	0	0	0	0	0	0	0	0	0	0	0	0	0	0	0	0	0	0	0	0	0	0	0	0	0	0	0	0	0	0	0	0
ENSG00000264810.1	0	0	0	1.48865	0	0	0	0	0	0	0	0	0	0	0.68576	0	0	4.1053	0	0	0	0	0	0	0.589534	0	0	0	0	2.17997	0	0	0	0	0	0	0	0	0	0	0	0	0	0	0	0	0	0	0
ENSG00000258314.3_3	0.433907	1.07466	0.106407	0.038206	0.439278	0	0.083454	0.332921	2.0981	1.53597	1.41252	0	0.081677	5.73918	0.437138	8.04464	0	0.32537	4.02091	3.76262	0.177525	0.164048	0	2.8349	0.425519	0.39837	0.433762	0	0	0.845907	0.097373	0.162732	0	1.54781	0	0.106627	0.197573	3.0429	0	0.148485	0.071096	0.387023	0	0.016065	0.324355	0.492206	0.135534	0.040101	1.04844
ENSG00000266537.1_2	0.234845	0	0	0.04038	0.501023	0.027187	0.31835	0.398872	0	0	0	0.498249	0.080634	0.167861	0.085309	0.1187	0	0.400375	0.481039	1.62794	0	0.014692	0	0.063456	0.033915	0	0.031279	0	0.210308	0.341008	0	0.089779	0	0.042903	0.070877	0.018911	0.266317	0.079397	0.049062	0.135688	0.043417	0.09948	0.339439	0.248463	0.034807	0.078771	0.133293	0.076494	0
ENSG00000197254.4_2	0	0	0	0	0.171192	0.03147	0	0	0.051989	0	0	0	0	0.071567	0	0.045338	0	0	0	0	0	0	0	0	0	0	0	0	0.047945	0	0	0	0	0	0	0	0	0	0	0	0	0	0.072518	0	0	0	0	0	0
ENSG00000177683.13_3	21.511	24.4339	12.8264	13.5549	12.8435	6.14939	14.4506	20.0439	17.076	7.41451	10.5292	26.1493	5.67931	23.288	18.8779	10.3704	19.7098	11.1532	11.4165	4.65927	23.9756	12.6089	7.79233	16.2514	8.10703	13.2747	10.0027	16.0699	10.5272	17.8443	3.91052	7.23025	19.0861	10.6363	7.50582	2.07375	5.24289	20.7821	4.10451	6.10025	6.0651	23.6028	16.9412	8.87753	9.74071	5.01606	13.3177	13.8383	4.89475
ENSG00000181982.18_2	9.72193	10.3785	5.56918	8.44985	5.52831	4.95407	8.4765	22.5617	15.6366	10.1786	9.22019	9.61074	2.74488	9.72137	12.5881	5.09463	8.27405	9.57298	7.27229	4.55336	12.1156	10.4291	11.5348	7.14877	8.02863	10.6627	10.4715	7.9187	5.23419	10.4549	2.50418	3.77308	5.05303	13.1722	4.66325	1.30376	6.66005	9.15192	3.78445	8.08575	6.20851	19.3586	13.4467	7.32061	9.52761	0.595308	8.38882	7.20577	5.94198
ENSG00000069943.9_2	12.7552	6.21066	14.4732	14.2645	42.1082	10.8974	16.4665	20.2293	9.311	8.52662	28.7817	16.3387	11.9571	17.554	12.2764	8.77795	7.96235	17.953	20.3674	7.11888	7.06571	6.32048	9.46191	14.2406	7.61616	6.09789	6.27765	7.78755	14.0917	20.0471	10.3312	11.7433	8.18607	16.1791	15.2457	3.20534	8.55333	8.13757	10.84	6.00039	7.91038	9.89861	12.4203	7.60968	9.91403	8.95536	14.2354	17.7093	3.62201
ENSG00000273841.4_3	23.2589	19.4783	56.2008	43.7343	18.6503	29.9387	33.6651	11.8665	43.2518	69.8865	19.6818	26.6682	30.7447	49.3375	57.6078	33.1157	24.1445	49.6478	25.635	39.9226	30.1179	27.5833	19.9292	34.8992	25.4476	46.9507	41.5794	77.2642	42.757	32.7537	64.5356	26.2626	77.665	30.709	61.0303	12.5535	51.0358	97.0288	48.1267	35.3322	39.9966	26.6125	32.1358	23.6319	77.7295	39.3213	32.519	76.367	44.5931
ENSG00000268965.1	2.52654	0	0.610757	0.310579	0.806978	0.071127	0.195304	0.27453	0.45185	0.446964	0	0	0.333227	0.979261	0.435374	0	0	0.659487	1.15938	0.625563	0.639479	0.12516	0.305717	0	0	0	0	0	0.142108	2.07363	0	0.618261	0	0	0	0	0	0.205468	0.105368	0.259902	0	0.573617	0.309476	0.457517	0.671043	0	0.440694	0	0.112459
ENSG00000168291.12_2	23.7595	49.9699	56.7808	26.4511	32.3236	21.3446	46.0864	19.4546	41.7846	28.9441	29.3925	21.2219	30.0868	35.5109	73.5967	42.5309	31.0663	44.7516	20.7401	18.4072	52.4378	40.267	51.202	44.5556	45.5957	62.18	27.3562	39.7444	40.8913	47.0528	34.7732	28.5684	38.4906	47.2529	54.3898	6.613	35.681	72.4832	38.3238	41.7213	29.4856	66.9634	44.0864	14.9887	35.0202	63.0383	47.5018	32.9889	26.6033
ENSG00000226114.1_3	0	0	0	0	0.32158	0	0	0	0	0	0	0	0	0.200457	0	0	0	0	0	0.07401	0	0	0	0	0	0	0	0	0	0.184191	3e-06	0	0	0	0	0	0	0	0	0	0	0	0	0	0	0	0	0	0
ENSG00000237940.3_3	10.4605	4.50518	4.68185	5.67273	48.7535	3.49605	13.2871	16.2151	9.64689	8.14663	20.0292	6.49204	3.23651	6.33986	8.05358	4.74416	3.75327	18.9812	20.8236	7.93497	17.8587	1.7031	3.49707	2.43342	2.59272	2.17864	1.45545	1.55693	19.6456	29.1242	1.19227	2.33938	10.8465	5.76863	1.78074	0.971818	1.01151	3.30125	1.29795	6.72792	2.69812	3.1954	7.0663	10.2055	1.83615	3.8882	7.89792	4.01567	2.53563
ENSG00000176087.14_2	74.6416	122.312	59.954	65.5572	16.1285	39.7257	56.3099	49.3927	56.0591	76.441	29.0482	25.2833	67.2042	47.9307	118.673	67.6621	29.8115	65.2677	42.0196	35.0511	67.8406	30.5471	32.5484	28.9871	35.8152	56.1897	47.438	35.0944	42.6947	50.979	39.9836	31.3632	58.5956	32.3294	37.7868	11.511	24.1005	53.9088	68.52	63.7937	80.3247	58.6243	42.7018	67.4686	91.2723	30.8207	30.4512	75.5458	88.2664
ENSG00000249021.1_3	3.9804	0.590357	1.59536	1.50713	4.88433	0.7305	1.16285	2.78588	2.16146	0.060766	1.05372	2.7385	0.453955	2.71975	0.940078	0	3.34239	2.7091	1.49144	0.450077	0.275515	0.332967	0.178877	0.973012	0.360371	0.268864	0	0	2.30809	1.76883	0.156366	0.50492	1.17767	0.460889	1.57644	0.115004	0.109236	0.12179	0	0.530582	0.033386	0.796271	0.234121	0.373038	0.153364	0	0.867771	0.692383	0.434892
ENSG00000254837.2_4	4.29876	6.63457	5.47191	6.0738	1.83186	1.27655	5.43701	6.20067	4.38126	4.18986	4.90523	3.89703	2.18437	3.25993	5.7796	2.89519	6.96051	4.49563	4.37598	2.29068	10.5259	5.2348	2.32373	3.78097	2.77779	4.19855	2.09895	5.37508	6.26694	4.72017	1.53279	1.08317	8.85559	6.48949	3.40089	0.774789	3.91571	9.03808	2.64231	3.56737	2.06876	13.1196	12.6847	3.95378	5.25451	0.78895	7.99419	3.24461	2.53007
ENSG00000231766.1_3	0	0	0	0	0.203873	0	0	0	0	0	0	0	0	0	0	0	0	0.177999	0	0	0	0	0	0	0	0	0	0	0	0	0	0	0	0	0	0	0	0	0	0	0	0	0	0	0	0	0	0	0
ENSG00000283178.1_3	0.638151	0	0	0	0.057484	0.356047	0.008837	0.047789	0	0.057787	0	0	0	0	0	0	0.029107	0.240257	0.109035	0.009741	0	0.053979	0.022152	0	0.01103	0.01043	0	0.019645	0	0.076141	0.011039	0	0	0	0.070323	0.037246	0	0.011463	0.175388	0.03508	0	0.778826	0	0	0.393462	0	0.024806	0	0.016654
ENSG00000248848.1_2	0	0	0	0	0.317987	0	0.050812	0	0	0	0.086952	0	0	0.10092	0.029311	0	0	0	0.105458	0.012885	0	0	0	0	0.01187	0	0	0	0.13357	0.134135	0.011016	0	0	0	0	0	0	0	0.058833	0	0	0	0.037365	0.020326	0	0.024271	0	0.011404	0
ENSG00000230649.2_3	0	0	0.292236	0.045702	0	0	0.094437	0.229408	0.420545	0	0	0.403184	0.553127	0	0	0	0	0	0.341634	0.021945	1.4894	0	0	0	0	0.099699	0.206788	0	0	1.04094	0	0	0	0	0	0.199418	0	0	0	0.063221	0	0	0.149827	0	0.152214	0	0	0	0
ENSG00000244327.1_4	2.69159	0.885536	0.316515	0.88328	5.43378	0.338621	2.45766	1.27051	1.10499	0.747812	2.29242	0.272536	0.483539	1.10226	1.18112	0.3216	0.757517	2.99288	1.99864	0.460375	0.826545	0.244515	0.236367	0.657935	0.176255	0.719857	0.186704	0.139257	2.06777	1.6582	0.134446	0.289427	0.749859	0.550121	0.307735	0.166469	0.450645	0.050903	0.097323	0.446726	0.071391	1.20065	1.91306	0.853535	0.468213	0.322997	0.993109	0.273654	0.445971
ENSG00000183624.13_2	35.1465	19.3522	29.0488	15.0066	8.73494	11.8152	31.3974	15.0044	14.0223	18.5947	10.2437	25.6935	10.927	17.0878	25.7906	18.4631	8.35289	21.816	15.807	11.0923	42.7435	24.5819	23.5071	37.4793	15.4338	26.5043	19.6648	11.5547	15.3091	19.0551	19.396	17.52	12.7995	16.6484	14.7694	2.71171	24.497	45.4694	16.5766	35.3776	26.1693	15.5449	28.1253	8.59994	19.6823	16.6973	21.6682	23.5311	32.151
ENSG00000248243.1_2	1.74557	0	0.544084	0.435607	1.33902	0.73753	0.904544	2.31841	0.827164	1.37286	0.068316	0.311447	0.57131	0.62888	0.201683	2.66044	0.300594	0.647375	0.894052	0.694168	0.403067	0.53072	0.269559	0.747459	0.2853	0.185748	0.094758	0	1.21805	1.08321	0.285696	0.065604	0.286415	2.09267	0.13621	0.133278	0.096147	1.1622	0.110571	0.227518	1.18233	1.31167	0.644011	0.3589	0.511385	0.640094	1.48235	0.161586	0.462361
ENSG00000213963.6_4	9.44737	1.104	5.76691	3.77724	28.9888	6.24572	10.516	8.45546	6.91986	8.39499	9.94353	6.48142	4.30641	7.94796	6.37968	2.36258	1.20604	12.7431	10.0767	5.01534	3.66087	1.95836	2.73498	5.75197	2.11204	1.71129	1.14824	1.78292	6.30506	9.4509	1.28843	1.922	1.75876	5.32612	3.01851	0.465021	1.85876	2.992	1.40807	3.68764	1.99316	4.24436	7.43241	6.16565	2.55469	3.25645	10.9148	2.87372	2.70105
ENSG00000263391.1	96.2353	26.1349	15.908	10.9567	77.4891	24.9706	35.962	49.9017	41.4612	42.8392	38.5099	46.5968	25.9587	63.8323	65.1271	19.3949	62.3409	20.0227	25.4357	13.9099	28.9056	8.36085	6.05315	13.8251	23.0291	12.8648	10.2926	16.4672	18.8517	50.9532	32.696	69.365	10.0264	23.0929	20.6934	0	8.22009	25.0973	37.0659	18.6203	10.6618	32.8513	25.8968	30.7603	8.19085	9.53874	119.083	8.44627	16.8002
ENSG00000178996.13_3	14.0089	17.5684	10.0604	29.7062	3.76869	13.9592	15.3557	26.6807	16.9763	15.2383	16.898	9.59296	8.28336	19.9232	16.4472	13.1008	26.0409	14.8479	6.61242	7.68442	15.3764	8.49529	7.95311	4.71761	8.59982	12.3486	11.8969	12.9935	11.5236	14.3715	6.08346	4.83992	26.8633	18.2218	9.59031	3.67496	7.76197	35.0408	11.3443	12.8834	11.2263	33.6332	19.0188	6.48489	22.2336	1.81308	8.19636	28.4002	8.70232
ENSG00000230408.3_3	0.267868	0	0.039862	0.130264	0.534871	0.022974	0.242836	0	0.229749	4.37914	0	0	0.106089	0.284116	0.035232	0.034463	0	0	0.099448	0.037073	0.134807	0.039872	0.028895	0.265245	0.058507	0.103129	0.152935	0.02365	0.08587	0.18538	0.023675	0.070623	0	0.086457	0.211848	0	0	0.055542	0.046961	0.0295	0	0.181481	0.105438	0	0	0	0.060632	0	0.083797
ENSG00000185561.9_2	4.28799	0.959236	2.30791	3.78133	5.09385	1.86654	1.88597	3.70729	3.94908	1.7144	6.55925	4.0769	1.7675	5.65695	3.41764	0.764143	9.31501	5.29593	4.9355	6.74233	1.81505	1.70137	5.17005	1.08118	1.60886	1.04932	2.3653	3.20441	1.5534	3.62185	1.33156	3.71405	4.45682	3.59499	1.94325	0.307798	0.527337	2.15394	2.40715	1.45772	1.59467	2.45546	3.93753	3.54247	2.75287	0.826414	5.59339	1.62843	1.67972
ENSG00000267189.1_3	0	0	0	0	1.43607	0	0	0	0.224563	0	0	0	0	0	0	0	0	0	0.26935	0	0	0	0	0	0	0	0	0	0.20614	0.899989	0.100823	0	0	0	0	0	0	0	0	0.153343	0	0	0	0	0	0	0	0	0
ENSG00000223745.7_3	42.7212	12.9061	22.1037	19.2808	59.0548	15.3878	20.7536	50.6765	26.164	41.1389	47.6044	19.3731	11.7359	42.5471	18.8225	4.0233	4.95739	31.3247	35.2172	21.4563	9.22577	15.0402	10.1911	15.9722	8.40253	7.93074	15.8051	17.0946	32.7875	45.0482	6.10106	21.1935	13.4114	16.4434	13.5649	2.01935	8.84875	24.3815	13.8951	9.80439	4.90727	11.6914	27.8005	23.4233	11.1442	10.1979	22.0168	5.3534	14.0106
ENSG00000232369.1_3	0	0	0.696551	0.307066	0.470806	0	0.241368	0.737869	0.285968	0.262425	0	0.276351	0.331514	0	0.954828	0	0.14544	0.580966	0.255808	1.17868	0.255366	0.037287	0	0.161179	0.104353	0.146862	0	0	0.317975	0.451332	0.431321	0.1828	0	0.173466	0.687262	0	0.478458	0.909449	0	0.773226	0.181817	0	0.128952	0.843826	0.297384	0.414343	0.153356	0.556971	0.377194
ENSG00000224488.1_2	0.036837	0	0	0.01982	0.113574	0.012911	0.029745	0.096156	0.043303	0	0.136918	0.166807	0	0	0.079723	0	0	0.031281	0.047314	0.693756	0	0	0	0	0.010936	0	0	0.021988	0.065045	0.163876	0	0	0	0	0	0	0	0.015139	0	0.027018	0	0	0	0	0.030572	0	0	0	0
ENSG00000204376.7	0	0	0.622716	0	0.375953	14.5215	0.405518	13.4367	0.264357	7.55323	3.11742	0.549957	0	2.26402	193.348	0	0	0	0	30.1633	37.9643	0	0	0	7.92592	294.226	514.281	567.236	0	1.67897	251.864	0	1.44987	4.87438	0	2.42722	39.1301	29.6174	120.297	1.67439	0	8.11657	4.34124	0	15.2342	0	0	0	0
ENSG00000221516.1	0	0	0	0	0	0	0	0	0	0	0	0	0	0	0	0	0	0	1.69306	0	0	0	0	0	0	0	0	0	0	0	0	0	0	0	0	0	0	0	0	0	0	0	0	0	0	0	0	0	0
ENSG00000235705.5_3	0	0	0	0.061672	1.39912	0	0.344635	0	0	0	0	0	0	0	0	0	0	0	0	0	0	0.045197	0	0	0	0	0	0	0.394668	0.540667	0	0	0	0	0	0	0	0	0	0	0	0.400676	0	0	0	0	0	0	0
ENSG00000271180.1_3	0	0.389099	0	0.047629	0.175592	0	0	0.154788	0.204656	0.405489	0	0.398326	0	0.156971	0	0	0	0.140492	0.132163	0.026646	0	0	0	0.087753	0	0.083104	0	0	0.098707	0	0.114018	0.113525	0	0.112407	0	0	0.108177	0.141161	0	0	0	0	0.296075	0	0	0.108086	0	0.051426	0.143346
ENSG00000251878.1	3.86304	0	0	0.64508	0	0	1.22395	0	1.1565	0.780641	0	0	0	0	0	0	0	0	1.08674	0.434987	3.02583	0	0	0	0	0	0	0	0	3.43374	0	0	3.94496	0	0	0	0	0	0	0	0	0	0	0	0	0	0	0	0
ENSG00000256206.2_4	1.46366	0.405534	0.421955	1.11043	0	0.760781	0.60288	4.9927	1.80469	0	1.61725	1.49752	0.670723	0.848745	1.6473	0.668936	0.224203	1.28055	0.91961	0.562918	0.572369	0.812959	0.074405	0.185933	0.890363	0.652056	0.523317	0.498704	0.882256	1.12559	0.400704	0	3.85043	0.561992	1.4201	0.050837	0.976065	1.41917	0.283005	1.1801	2.84633	1.19949	7.36847	0.768078	2.4922	0.844307	0.075694	1.05434	0.468069
ENSG00000116852.14_2	3.9281	0.54074	1.95933	0.696101	2.74579	0.803499	1.69874	3.36497	0.741574	2.26229	1.44057	1.07862	1.30179	1.5835	1.87123	1.89637	0.487034	1.40652	1.78452	4.99916	0.668967	0.550515	0.783199	0.197466	0.91221	0.656092	0.526502	1.03348	0.695821	2.70854	0.396602	0.417718	0.346516	0.576034	0.818683	0.209407	0.264019	0.424903	0.950416	0.889485	0.779791	2.24914	0.651702	0.991935	1.05298	0.450117	1.17199	0.187275	0.455323
ENSG00000106006.6_3	3.85906	0.999416	2.23006	0.689979	1.6464	2.16637	7.56001	6.06244	1.70652	1.87517	7.60849	3.90796	1.12372	1.39866	3.27658	0.933392	3.02479	3.47336	0.649399	0.301674	3.95286	2.36321	2.74342	8.69785	1.70994	1.32664	0	0.032277	1.53573	3.22195	1.05048	1.34543	0.777005	3.02648	0.720471	0.427791	0.173877	4.60946	0.311935	2.4892	2.81558	1.08878	1.2138	0.530773	3.16887	1.16259	1.82634	0.639877	3.34822
ENSG00000200408.1	0	0	0	0	1.34523	0	0	4.66613	0.887627	0	0	0	0	0	0	0	0	3.68174	0	0.770738	0	0	0	0	1.01607	0	0	0	0	0	0.766164	1.0676	0	0	0	14.7878	2.07233	0	0	0.954713	2.00986	0	0	2.3919	0	0	0	0	0
ENSG00000255095.2_3	0	0	0	0	0.297721	0	0	0	0	0	0.089636	0	0	0.165301	0	0	0	0	0.106278	0.024563	0	0	0	0	0.025526	0	0	0	0	0.125063	0	0	0	0	0	0	0	0	0	0	0	0	0	0	0.125138	0	0	0	0.052877
ENSG00000202157.1	0	0	0	0	0	0	0	0	0	0	0	0	0	1.97784	0	0	0	0	0	0.126105	0	0	0	0	0	0	0	0	0	0	0	0	0	0	0	0	0	0	0	0	0	0	0	0	0	0	0	0	0
ENSG00000223621.1_2	0	0	0	0	0.102014	0	0	0.166313	0.125392	0	0	0	0	0.180152	0.079351	0.054614	0	0.416292	0.284853	0.013359	0.275515	0	0	0	0.028048	0	0.06394	0	0.171525	0.13823	0.027357	0	0	0	0	0	0	0.036423	0	0	0.663238	0	0	0.217597	0.091076	0	0.096225	0	0
ENSG00000202199.1	0	0	0	0	0	0	0	0	0	0	0	0	0	0	0	0	0	0	0	0	0	0	0.492534	0	0	0	0	0	0	0	0	0	0	0	0	0	0	0	0	0	0	0	0.554831	0	0	0	0	0	0
ENSG00000255432.1_4	0	0.240666	0	0.06245	0	0	0	0	0.413594	0.088537	0	0	0	0	0	0	0	0	0	0	0	0.091415	0	0.237542	0	0	0	0	0	0	0.165778	0	0	0	0	0	0	0	0	0.607832	0	0	0	0	0	0	0	0.108121	0
ENSG00000221363.1	0	0	0	0	0	0	0	0	0	0	0	0	0	0	0	0	0	0	0	0.150954	0	0	0	0	0	0	0	0	0.768845	0	0	0	0	0	0	0	0	0	0	0	0	0	0	0	0	0	0	0	0
ENSG00000201113.1	6.34642	0	0	0.921543	4.05478	0	0.420731	3.54025	3.30429	0	2.34368	0	0	4.68436	1.23437	0	0.847163	2.48029	7.33612	0.393395	1.19772	0	0	0	0	0	0	0	0.980941	1.92351	0	0	0	0	0	0	0	0	0	0	0	0	0	0	0	0	0	0.385231	0
ENSG00000200397.1	0	0	0	1.43351	1.48239	0	0.44878	1.42888	0.889615	0	0	0	0	0	1.37152	2.23802	0	2.64564	1.14691	0.432734	0	0.940863	0	1.09805	1.11701	1.11633	0	0	0	1.05483	0	0	0	0	0	0	0	1.00219	0	0	0	0	0.989699	0	0	0	0	0	0
ENSG00000202093.1	0	0	0	0.765886	0	0	0	5.66784	1.50632	0	0	0	0	0	0	0	0	0	0	1.11822	0	0	0.562699	0	0	0	0	0	1.817	0	0	0	0	0	1.41787	3.3202	0	0	0	0	0	0	0	0	0	0	0	0	0
ENSG00000160551.11_3	11.7151	9.24416	18.7475	9.09397	7.5354	11.2113	10.839	19.1417	8.35681	6.15287	10.212	14.1363	6.35805	8.64893	18.1776	8.13925	19.0362	20.0995	12.2627	5.84229	13.2444	11.4418	5.94164	6.20733	7.94799	8.60354	7.45735	8.68281	7.31774	11.7358	7.6622	8.20721	17.8385	6.32355	16.2879	1.26716	2.64528	13.9383	2.94387	5.02398	4.32613	22.3138	15.494	4.70593	5.3231	4.40897	7.84902	11.7116	6.01527
ENSG00000230703.1_4	0	0.170878	0.253065	0	2.45981	0.080921	0.03999	0	0.941682	0.580162	1.38147	0.508944	0	0.173319	0.099157	0.205895	0	0.355037	0.564546	0.022708	1.36438	0.199672	0	0.358962	0.353967	0.026057	0.784874	0.715962	0.584371	0.80635	0	0	0.512081	0.200041	0	0.269683	0.73713	3.00532	0	0.030561	0.066477	0.477026	0	0	0.053838	0.013203	0	0.017741	0.092559
ENSG00000206611.1	0	0	0	0	0	0	0	0	2.12101	0	0	0	0	0	0	0.132016	0	0	0	1.31226	0	0.704886	0	0.575348	0	0	0	0	0	0	0	0	0	0	0	3.97422	0	0	0	0	0	0	0	0	0	0	0	0	0
ENSG00000235133.1_2	0	0	0	0	1.20142	0	0	0.560462	0	0	0	0	0.169479	0	0.705353	0	0	0	0	0	0	0	0	0	0	0	0	0	0.174523	0	0	0	0	0	0	0	0	0.109523	0	0	0	0	0	0	0	0	0	0	0.332075
ENSG00000280850.1_3	0	0.286125	0	0	0.399036	0	0	0	0	0	0	0	0.100128	0	0	0	0	0	0.096241	0.054976	0.293686	0.017101	0	0	0	0	0.067499	0	0	0.186795	0	0.058561	0	0.108674	0	0	0	0	0	0	0	0	0	0	0	0	0	0	0
ENSG00000181552.3_2	0.312035	0	0	0.02134	0.082383	0.329509	0	0	0	0	0	0.094354	0.118904	0	0	0.039782	0	0.205401	0	0.011291	0	0	0	0	0	0	0	0	0.048204	0.387386	0	0	0	0	0	0	0	0.030347	0	0.030956	0.034735	0	0	0.065078	0	0	0.06848	0	0
ENSG00000178171.10_3	0.087883	0.011688	0.028025	0.053906	0.522464	0.067247	0.101422	0.126851	0.229505	0.054596	0.248525	0.125042	0.031896	0.057525	0.033511	0.038281	0.319461	0.103268	0.38437	0.094792	0.024024	0.04014	0.061713	0.215081	0.027868	0.024262	0.005748	0.030802	0.079474	0.106687	0.002676	0.22061	0.060949	0.066858	0.053482	0.016795	0.008414	0.036861	0.039135	0.036797	0.027573	0.020972	0.060041	0.059639	0.041885	0.054063	0.135025	0.013005	0.020322
ENSG00000254358.1_2	0	0	0	0	0	0	0	0	0	0	0	0.271589	0	0	0.2329	0	0	0	0	0	0	0	0	0	0	0	0	0	0	0.242219	0	0	0	0	0	0	0	0	0	0.128883	0	0	0	0	0	0	0	0	0
ENSG00000197766.7_2	14.5336	90.5892	8.25607	31.6707	38.8211	8.37586	40.2344	6.38854	3.22132	163.553	12.9858	27.3498	37.7497	8.03027	12.9136	21.2646	34.3775	38.6313	28.3622	9.827	4.42527	69.7825	212.853	68.9983	23.9685	16.142	16.3821	10.314	42.5785	26.0969	11.7172	11.3197	5.97384	35.2038	1.96196	3.52469	141.44	3.72064	39.7932	35.5888	36.0979	5.36839	22.4984	49.3928	13.5019	8.63292	12.851	23.9472	70.2654
ENSG00000226013.1_2	0	0	0	0	0	0	0	0	0	0	0	0.416265	0	0	0	0	0	0	0	0	0	0	0	0	0	0	0	0	0.441875	0	0	0	0	0	0	0	0	0	0	0	0	0	0	0	0	0	0	0	0
ENSG00000133874.1_2	15.5781	8.75538	17.6778	7.2592	7.63372	7.31804	4.29165	6.04672	4.38858	8.39686	4.9768	21.4047	8.7256	5.12726	15.1058	8.25195	9.09544	10.2523	10.764	2.06242	6.28345	13.5079	27.9674	3.11193	2.77507	3.83573	4.0685	4.7918	7.0637	19.0185	4.68757	5.28571	17.2773	7.76083	5.09338	2.8467	6.45723	8.21187	9.86651	15.0725	6.23726	20.3635	6.07252	3.34608	5.76437	2.10674	11.4466	6.72554	8.44424
ENSG00000139613.11_3	57.2547	17.0693	16.7409	26.3268	13.2628	13.1021	42.7602	69.7758	20.5955	29.6116	394.433	24.6911	25.754	23.7181	31.4904	33.2123	21.7568	36.3443	40.3034	23.5586	17.6497	12.3351	16.6688	13.6943	16.0877	23.6354	13.5189	20.3171	18.2579	70.3339	10.9301	17.0999	19.0126	18.629	14.7614	5.44403	10.8178	30.2271	23.6053	26.4728	41.4138	35.5673	25.523	25.6704	26.8621	7.50105	12.3751	24.3346	65.0494
ENSG00000259984.1_3	2.10618	0.490286	0.075487	1.27699	0	0.933809	3.7431	2.7498	1.13919	7.16517	2.97079	1.74235	2.41025	1.78749	2.46261	3.31406	0	1.87482	1.29238	1.02343	0.716898	0.529327	0.431614	0.178859	0.320631	0.787935	0.352353	0	2.42509	11.8545	0	0	0	4.31632	0.316788	0	0	1.07099	0	1.42585	0.611412	1.48597	0.454157	0	0.373558	0.112487	0.806983	0.544763	0.645399
ENSG00000157870.14_2	30.9104	26.7032	16.1389	8.80868	10.6276	9.09616	14.4809	1.87742	13.2607	33.131	7.62607	21.5275	15.8526	44.9739	27.6665	19.4945	9.51392	14.0942	16.3166	15.8626	35.6114	12.7316	15.5709	20.2471	17.6586	26.6288	22.3099	17.0265	3.27444	13.9602	37.8527	20.0038	22.5011	30.4583	33.5474	3.18781	16.6317	10.8968	27.9484	40.3791	54.2919	23.4088	22.2549	23.9185	41.2771	6.13063	22.2317	28.7755	38.6595
ENSG00000164294.13_2	62.1601	167.383	82.2851	131.474	31.6615	77.7082	51.2372	45.8737	119.146	70.5132	82.4161	53.2214	29.2861	208.812	100.843	60.4057	67.484	92.6325	58.4148	55.3737	247.191	63.5462	27.0745	36.4142	41.4354	30.7103	49.6752	46.6463	53.1088	40.5104	91.3433	62.2174	98.6957	101.661	63.3191	23.2921	57.2813	133.274	73.8865	30.3365	90.8566	195.827	171.399	73.3101	109.871	8.1154	81.7441	160.018	22.7804
ENSG00000274167.4_3	0	0	0	0	0.198552	0	0.054564	0.769426	0.208378	0	0	0	0	0.559766	0.146949	0	0	0	0.296573	0.541832	0	0	0	0.102662	0	0	0	0	0	0.144412	0	0	0	0	0	0	0	0	0	0	0	0	0	0	0	0	0	0	0
ENSG00000274525.1_3	0	0	0	0	0	0	1.52921	1.52728	0	0	0	0	0	0	0	0	0	0	1.20965	0	0	0	0	0	0	0	0	0	0	0	0	0	1.03852	0	0	0	0	0.430562	0	0	0	0	0	0	0	0	0	0	0
ENSG00000230174.1_3	0.170064	0	0.521536	0.214761	1.51249	0.076976	0.322539	0.851971	0.440486	0.380555	0.503574	0.320789	0.060264	0.12938	0.164826	0.012248	0.407278	0.263932	0.452403	0.158249	0.081007	0.061137	0.073185	0.230009	0.069229	0.013845	0.051222	0	0.176779	0.675782	0.113688	0.235494	0.178694	0.261289	0.201432	0.031357	0.18223	0.081211	0.039875	0.174591	0.273367	0.210592	0.28156	0.374797	0.091607	0.308089	0.270066	0.020519	0.09712
ENSG00000237273.1_2	0.760524	0	0.139893	0.290961	0.486834	0	0.641959	2.80309	0.399938	0	0	0	0.074196	0	0.243877	0.161152	0	0.395403	0.459524	0.156701	0	0.155421	0	0	0.053785	0	0.102781	0	0.260292	0.686465	0.087096	0	0.326915	0.113086	0	0	0.129218	0.070297	0	0.106269	0.176753	0.258123	0.301799	0.110112	0.140752	0	0.131074	0.049176	0.049998
ENSG00000271421.1_3	0	0	0	0	0	0	0	0	0	0	0	0	0	0	0	0	0	0	0	0	0	0	0	0	0	0	0	0	0	0	0	0	0	0	0	0	0	0	0	0	0	0	0	0	0	0	0	0	0
ENSG00000257675.1_2	0	0	0	0	0.224545	0	0.011485	0.182971	0	0	0	0	0	0	0	0	0	0.037126	0.12993	0.018354	0	0.012746	0	0	0	0	0	0	0.075247	0.063083	0	0	0.073879	0	0	0	0	0.047857	0.033254	0.017391	0.019542	0	0	0.110124	0.01961	0	0.034444	0	0.03275
ENSG00000234156.1_4	0.317321	0	0	0	0.964974	0.667413	0.204276	0.107294	0.199018	0	0.232814	0	0	0.274485	0.226489	0	0	0.228072	0.182269	0	0	0	0	0	0.062056	0.127772	0.115487	0	0	0	0	0	0	0.328774	0	0	0	0.119129	0	0.100451	0	0.73484	0	0.11851	0	0	0	0	0
ENSG00000172348.14_3	17.2761	7.59494	5.86217	10.4245	1.13533	11.342	2.95892	4.33288	50.8302	20.5649	10.409	7.61457	13.7206	47.2993	27.3043	6.8937	66.9366	9.06824	10.0157	5.18374	9.1728	3.57875	25.8191	2.99928	7.89881	30.3427	21.5531	25.9064	8.88598	9.12789	7.53982	3.1068	5.94317	12.7019	12.7665	6.61102	10.3793	171.626	9.26264	37.7328	6.30146	102.212	12.5729	5.56072	8.27529	1.43885	7.65106	5.60663	22.4834
ENSG00000071794.15_2	28.0072	33.4871	29.4005	21.4954	4.31626	10.4156	30.9344	14.8914	15.2912	7.94998	8.16904	12.2906	5.71789	18.051	23.1386	7.34444	14.9209	17.4273	5.90027	11.8098	53.2426	31.8839	6.38238	15.8534	9.02337	20.1549	9.22438	9.17469	16.6625	21.4558	8.57972	6.54385	9.54197	12.3359	8.55991	1.50605	7.52422	30.4873	4.65473	11.0857	7.23241	53.6113	18.4039	4.31387	10.3752	5.74489	11.2539	12.1196	15.2674
ENSG00000225854.2_3	0	0	0	0.081658	1.05366	0.291129	0.445808	0	0.18959	0	0.188789	0	0	0.211911	0	0	0	0	0	0.055289	0.203868	0	0	0.124927	0	0	0	0	0.330782	0	0.257605	0	0	0.334611	0	0	0.171647	0.125165	0	0	0.486339	0	0	0	0	0	0	0	0.108122
ENSG00000225711.1_3	0.271431	0.243378	0	0.258472	0.374397	0.032581	0.693998	0.22972	0.25104	0.304403	0.094596	0.135481	0.044588	0.333722	0.255386	0.662558	0	0.244693	0.399852	0.044526	0	0.030749	0	0.145096	0.029342	0	0	0	0	0.234731	0	0.065591	0	0.491447	0	0	0	0.038217	0	0	0.034575	0.478991	0.541589	0	0.080038	0.054309	0.155997	0	0.120222
ENSG00000256571.1_4	0.335704	0.202209	0.689266	0.523926	9.20507	0.185862	1.58745	2.48533	1.71131	0.805783	2.07184	0	0.079459	0.796649	0.439425	0.174972	0.202797	2.66565	1.97169	0.706398	0.516481	0.102907	0.280114	0.592888	0.257825	0.478577	0.102259	0	0.756971	3.33612	0	0	0.670176	0.385051	0.390731	0.251325	0.127348	0.74857	0.971692	0.299182	0.293965	0.577817	1.73464	1.79615	0.35033	0.917316	0.593241	0	0.398807
ENSG00000198794.11_3	15.5296	2.38777	2.70469	6.43299	7.30326	11.3159	25.6651	10.2769	4.73053	12.196	9.41444	10.1546	14.5545	3.18333	10.1824	3.0755	1.90661	5.70942	9.57175	8.35967	4.42402	5.08226	6.42747	2.88766	5.47491	2.93054	3.62378	6.80898	5.79514	12.9105	1.16691	7.19697	0.738835	4.1509	3.46932	1.69853	0.967442	4.47412	16.0918	2.7077	12.8142	7.68619	4.89362	14.4534	10.0455	1.99535	6.8556	1.88703	2.09752
ENSG00000155393.12_3	8.14197	8.42744	12.0715	3.36449	4.75018	6.60528	9.08808	7.35169	23.243	12.5095	11.7068	8.54786	11.0863	12.1287	14.1125	6.12981	10.0607	13.348	6.5436	5.487	12.0415	5.29563	5.91553	6.92258	8.58573	9.11831	3.65432	7.43226	5.85316	13.7266	4.54284	7.55615	14.3519	8.37299	5.42775	1.06734	4.84152	10.1475	9.47487	6.6686	9.12231	12.797	4.97015	7.99494	6.72498	7.8393	10.7497	5.53148	6.01514
ENSG00000204475.9_2	0.401753	0.14246	0.085992	0.038368	2.43499	0.035697	0.617909	0.158371	0.082346	1.28109	0.266164	0.059778	0.222981	0.292425	0.493368	0	0.248388	0.056766	1.24463	0.076308	0.151942	0.232487	0.703768	0.042945	1.00806	0.534079	0.170333	0.108163	0.345327	0.468403	0.288296	0	0	0.228201	0.303296	0.774035	0.062754	1.61983	0.51112	0.299462	0	0	0.672758	0.093245	0.529435	0	0.320379	0.070166	0.088068
ENSG00000179921.14_2	0.472666	0.846738	0.489754	0.220654	1.59352	0.141219	1.14201	0.303861	0.307937	2.51789	1.1125	0.080668	2.58057	0.396951	1.66393	0.499868	0.145112	0.442789	1.24926	0.281173	0.602156	0.715543	1.32361	0.116387	1.22985	0.820984	1.20154	1.33283	0.664456	0.647754	0.230573	0.203718	0.327363	0.120774	0.289847	0.325572	0.139839	0.094509	5.23257	0.214164	1.50172	0.203261	0.280767	1.71382	0.148246	0.215869	0.291702	0.020583	0.373925
ENSG00000258536.1_2	0	0	0.395643	0	2.57086	0.138265	0.414259	0	0	0	2.56096	0	0	0	0.968131	0	0	0.536278	0	0.053205	0	0	0	0	0	0	0	0	0	0.810734	0.0734	0	0.537949	0	0	0	0	0	0	0	0	0	0	0.172436	0	0	0	0	0
ENSG00000264470.1	0	0	0	0	0	1.28646	0	8.18904	0	0	0	0	0	0	0	0	0	0	0	0	0	0	0	0	0	0	0	0	0	0	0	0	0	0	0	0	0	0	0	0	0	0	0	0	0	0	0	0	0
ENSG00000236664.1_4	0	0	0	0	0	0	0	0.295073	0	0	0	0	0	0	0	0	0	0	0	0	0	0	0	0	0	0	0	0	0.32698	0	0	0	0	0	0	0	0	0	0	0	0	0	0	0	0	0	0	0	0
ENSG00000257507.1_3	0	0	0.147798	0.243915	2.35548	0	0.19566	0.652502	0.246064	0.120099	11.5227	0	0.116676	1.03492	0.175088	0	0.5945	1.6483	0.341969	0.312068	0	0.264146	0.192209	0	0.112889	0.34763	0	0	0.373035	1.27608	0	0.131197	0.34351	0.820575	0.213233	0	0	0.158794	0	0	0	0	0.176903	0.331413	0	0	0.223084	0.05988	0.08611
ENSG00000264074.1	0	0	0	0	0	0	0	0	0	0	0	0	0	0	0	0	0	0	0	0	0	0	0	0	0	0	0	0	0	0	0	0	0	0	0	0	0	0	0	0	0	0	0	0	0	0	0	0	0
ENSG00000159792.9_2	30.393	13.6433	8.70927	7.21988	5.51644	11.7217	15.5646	11.2309	12.7829	50.4064	20.8875	18.3136	17.3446	14.9079	17.7271	16.1167	6.95911	16.1317	33.1273	11.3884	16.9998	13.0047	12.7011	9.94852	14.8622	15.1329	13.2262	14.232	9.90655	19.9687	13.3838	8.34383	10.1683	7.75981	6.59798	2.97768	13.523	14.0162	24.6307	17.4729	25.9991	12.7432	14.3097	16.7652	22.2867	6.62092	9.36682	10.0115	14.7794
ENSG00000198093.10_4	10.9894	6.66119	6.30046	2.43807	4.37699	1.76636	10.9203	3.81161	5.1851	5.3272	5.95108	4.55703	3.98806	6.3404	6.57585	4.1008	3.22236	5.81481	2.87568	3.65525	5.78667	4.76466	3.5303	0.60066	3.42624	2.0483	4.69653	6.28041	4.29135	11.1909	1.78083	2.22828	7.2449	2.81637	3.05586	0.684626	2.17045	4.6429	3.90643	5.05814	1.80781	7.486	5.95931	3.02516	4.66107	1.63558	3.88273	2.76953	2.72393
ENSG00000196653.11_3	2.59491	2.4998	1.56182	1.43682	1.68616	1.70148	3.20576	2.74247	2.05982	3.73436	3.14529	2.98388	1.95954	2.83894	3.05887	1.86321	1.95922	4.46564	1.48056	1.97576	1.44308	1.96593	2.52471	2.08238	1.96566	1.53005	1.19078	1.57635	4.8568	6.61702	1.874	2.49006	3.32135	4.82388	1.75524	0.584232	2.49029	0.797497	3.25143	2.30849	2.43402	4.28322	5.1116	3.10871	2.72455	1.11045	2.468	3.16308	2.32931
ENSG00000218793.1_3	0.061103	0.051654	0	0	0.130402	0.021557	0	0.04978	0	0.069382	0.163074	0	0	0	0	0	0	0.05375	0.118646	0.037617	0.119927	0	0.14095	0.04906	0	0	0.049075	0	0.073893	0.197529	0	0	0	0	0	0	0	0	0	0	0	0	0	0	0	0	0	0	0
ENSG00000236166.1_3	2.11562	0.196786	0.338379	0.495427	0.875358	0.475047	0.535762	1.02487	0.88583	1.80302	1.3257	1.1718	0.161741	1.05505	1.5298	0.101728	0.427141	0.46985	0.667302	0.430674	1.7776	0.474305	0.187632	0.108661	0.328193	0.535181	1.42513	1.41298	1.10875	2.50899	0.319309	0.12761	0	1.75172	0	0.087767	0.801794	4.13391	0	0.147612	0.284129	2.57927	2.25438	2.17629	0.339137	0.100464	0.744175	0.046694	0.12437
ENSG00000228209.1_3	0	0	0	0	0.074434	0	0	0	0	0	0	0	0	0	0	0	0	0	0	0.009776	0	0	0	0	0	0	0	0	0	0	0	0	0	0	0	0	0	0	0	0	0	0	0	0.031874	0	0.040834	0	0	0
ENSG00000207948.1	0	0	0	0	1.95478	0	0	2.87335	1.36059	0	0	0	0	0	0	0	0	0	0	0	0	0	0	0	0.884301	0	0	0	0	3.63329	0	0	0	0	0	0	0	0	0	0	0	0	0	1.19797	0	0	0	0	0
ENSG00000164900.4_2	1.05228	0	0	0.145599	0.107617	0	0.151487	0.289706	0.039606	0.064002	0.444151	0.397668	0	0.444532	0.342298	0	0	0.041329	0	1.87343	0	0.364874	0.239916	0.038913	0.224551	1.78473	0.012735	0	0.158677	2.52719	0	0.06296	0	0.033072	0	0	0.609894	0.310515	0	0.059394	0.157686	0	0	0	0.066847	0	0.396052	0.151991	0.145998
ENSG00000158402.18_3	6.12426	2.41635	6.86406	4.24111	1.7574	5.82214	9.85724	2.10005	7.28355	2.21118	0.719519	4.19669	4.84963	7.97211	11.0828	5.89383	3.0953	7.64552	4.77228	2.15315	2.44071	1.92283	0.642054	3.9577	2.88147	12.0601	4.58924	9.88513	1.81185	6.60884	3.97006	3.20451	11.069	2.84719	4.47879	2.10374	5.93184	6.47086	4.53161	5.15061	11.5303	9.85996	4.77316	3.82201	11.8032	3.77334	2.91499	9.17367	3.73955
ENSG00000276248.1_4	2.16834	0.100056	0.646304	0.599936	1.22373	0.768722	0.902909	4.63027	1.73578	0.921176	1.15738	1.51683	0.172461	1.63225	0.699107	0.647261	1.04067	1.89417	1.79731	0.249835	0.374649	0.220107	0.251342	0.366491	0.280096	0.289901	0.094491	0.112487	0.459127	1.2766	0.120471	0.299781	0.605069	0.245448	0.304627	0.033595	0.138205	1.87371	0.179282	0.641155	0.408734	0.56946	0.554801	0.181406	0.28198	0.297122	0.474666	1.03662	0.157763
ENSG00000255070.1_2	0	0	0	0	0.112867	0	0	0.095123	0	0	0	0	0	0	0	0	0	0	0	0.016728	0	0	0	0	0	0	0	0	0	0	0.025679	0	0	0	0	0	0	0	0	0	0	0	0	0	0	0	0	0	0
ENSG00000248586.2_3	0	0	0.037253	0	0.400106	0	0.006978	0.073676	0.045126	0.094243	0	0	0	0	0.016853	0.055126	0	0.021516	0.019173	0	0	0	0	0	0	0.01439	0.016168	0	0	0	0	0.017201	0	0.030696	0.024335	0	0.065367	0.009604	0	0	0	0	0.064827	0	0	0	0	0	0.226863
ENSG00000254424.1_3	0	0	0	0	0.778884	0	0	0	0	0	0	0	0	0	0	0	0	0	0	0	0	0	0	0.443891	0	0	0	0	0	0	0	0	0	0	0	0	0	0	0	0	0	0	0	0	0	0	0	0	0
ENSG00000234869.1_3	0.329265	0.008357	0.118387	0.052547	0.378173	0.458972	0.162623	0.207784	0.070081	0.673672	0.070763	0.113891	0.016222	0.228478	0	0.189919	0.367042	0.106286	0.236676	0.01225	0.366354	0.021067	0.673846	0.064078	0.026109	0.018989	0.081472	0.011848	0.038656	0.154086	0.019506	0.019278	0.022007	0.052986	0.128453	0.026797	0.016387	0.005754	0.068021	1.55817	0	0.10398	0.164988	0.02793	0.091432	0.058024	0.037423	0.064118	0.06199
ENSG00000272293.1_3	5.69601	1.41451	3.05414	1.8457	1.80897	1.80306	3.90215	8.31866	2.22155	0.133084	2.40305	1.06522	1.2606	0.205181	2.15851	3.59361	5.35501	4.59771	1.55429	0.593962	2.94825	4.3242	5.9416	2.25428	1.22625	1.88054	0.628199	2.40615	1.40059	0.912017	0.395841	0.855745	3.21316	5.62807	2.30476	0.497121	0.321263	0.927298	1.8864	5.79789	1.82133	3.43228	2.55036	0.440388	0.81157	2.57443	6.29925	1.54699	1.14909
ENSG00000253838.1_4	0	1.65681	0	0.881375	1.36585	0	0	0	1.77923	0	0	0	0	0	2.74304	0	0	0	0	0	0	0	0	0	0	1.11633	0	0	0	0	0	0	0	0	0	0	0	0	0	0	0	0	0	0	0	0	0	0	0
ENSG00000253186.2_3	0.467631	0	0	0.115193	0	0	0	0	0.472041	0	0	0	0	0	0	0	0	0	0	0	0.95818	0	0	0	0.326511	0	0	0	0	0.320584	0	0	0	0	0	0	0	0	0	0	0	0	0	0	0.214717	0	0	0	0
ENSG00000236097.1	0	0	0	0	0	0	0	0	0	0	0	0	0	0	0	0	0	0	0	0	0	0	0	0	0	0	0	0	0	0	0	0	0	0	0	0	0	0	0	0	0	0	0	0	0	0	0	0	0
ENSG00000200304.1	3.17321	0	0	0	4.77101	0	1.04948	0	2.313	5.51041	0.503401	6.30788	0	0	2.2443	0	5.73885	4.13478	0	1.0031	0	0	0	0	0	0	0	0	1.61725	0	0	10.187	0	0	0.626436	0	0	0	0	0.634131	0.479432	2.04728	0.832247	0	0.485262	0	0.935234	0.361154	0.706403
ENSG00000256342.1_3	0	0	0	0	0.352781	0	0.391252	0.094964	0	0	0	0	0	0	0	0	0	0.09657	0	0	0	0	0	0	0	0	0	0	0	0	0	0	0	0	0	0	0	0	0	0	0	0	0	0	0	0	0	0	0
ENSG00000132612.15_3	40.0113	31.0648	26.6893	16.4711	17.6972	14.8651	20.9737	24.9475	31.8293	49.3875	25.0117	47.0097	39.4778	29.5077	24.6195	32.8665	17.4209	17.6946	63.2158	17.509	37.7712	25.2091	24.2853	21.7432	21.1017	25.6283	28.8528	25.8915	25.2084	55.5281	29.2141	21.2024	38.395	19.0921	29.7074	5.51165	29.6756	21.9918	51.9899	29.8854	69.6135	20.6274	29.2337	30.0341	26.2103	23.5502	23.7825	21.4008	27.6933
ENSG00000248635.1_3	0	0	0	0	0.456145	0.031216	0	0	0	0	0	0	0.045647	0	0	0	0	0	0	0	0	0	0	0	0	0	0	0	0	0	0	0	0	0	0	0	0	0.031117	0	0	0	0.13645	0	0	0	0	0.160458	0	0
ENSG00000284233.1_2	0	0	0	0	2.96665	0	0	0	0	0	3.26716	0	0	0	0	0	0	0.565557	0	0	0	0	0	0	0	0	0	0	0	1.83665	0	0	0	0	0	0	0	0	0	0	0	0	0	0	0	0	0	0	0
ENSG00000169777.6_4	0	0	0	0.026473	0.378572	0	0	0	0	0	0	0	0	0	0.033794	0	0	0	0.123683	0.015164	0.240657	0	0.096544	0	0	0	0	0.027543	0	0.058447	0	0	0	0	0	0	0	0	0	0	0	0	0.265905	0.035088	0.054407	0	0	0	0
ENSG00000266270.1	0	0	0	0	0	0	0	0	1.3265	0	21.8787	0	0	0	0	0	0	0	0	0	0	0	0	0	0	0	0	0	0	0	0	0	0	0	0	0	0	0	0	0	0	0	0	0	0	0	0	0	0
ENSG00000076706.16_3	113.682	34.9786	173.108	45.8781	28.1313	122.251	126.956	27.389	139.36	185.313	37.3316	112.556	182.132	117.512	250.859	76.7949	44.5575	141.916	155.07	44.5948	39.9454	95.5522	62.1237	130.149	267.847	392.97	97.8463	137.885	16.2275	71.7998	74.0226	392.473	87.4261	105.845	100.815	18.4743	51.285	85.9917	85.9263	44.2746	341.017	84.8303	51.9478	62.6107	74.5641	19.0791	250.7	39.4924	146.736
ENSG00000246851.1_3	0.423918	0.135891	0.298095	0.307327	2.4041	0.210566	0.592169	1.06911	0.633057	0.294556	0.536728	0.473829	0.215519	0.473943	0.389942	0.363827	0.194262	0.646006	1.02592	0.167104	0.097377	0.134956	0.054672	0.412718	0.081787	0.054066	0.074858	0.017971	0.547176	1.02756	0.128587	0.608484	0.167389	0.596142	0.308219	0.131865	0.199972	0.220682	0.175778	0.25813	0.050251	0.138097	0.317531	0.248022	0.092149	0.162132	0.476812	0.069341	0.094964
ENSG00000170289.12_3	0.619221	0.18531	0.073171	0.152909	1.6456	0.221087	0.515967	0.290678	0.559037	0.547438	1.92525	0	0.416386	1.29789	0.597477	0.05036	0	0.295135	1.80849	0.527571	0.370147	0.117247	0.049091	0.272972	0.077353	0.190377	0.281913	0.020818	0.449258	1.06829	0.012214	0.007521	0.467773	0.04613	0.064483	0.003839	0.258337	0.124329	0	0.221902	0.062165	0.248308	0.253888	0.154158	0.154152	0.43484	0.161368	0.113143	0.00387
ENSG00000242640.1_2	0	0	0	0.843003	2.3434	0.400601	0	0	3.38522	0	0.316562	0	0	0	0	0	0	0	0.453621	0.313827	0	0.201697	5.82157	0	0	0	0	0	1.07404	0	1.58156	2.15113	0.777071	0	0	0	1.24856	1.91756	1.39364	0	0.594494	0	0	0	0.388001	0	0	0.210593	0
ENSG00000133065.10_2	29.7102	21.8992	15.8593	8.3699	4.91121	15.5839	35.0505	17.309	32.0853	29.55	10.3208	15.3029	30.0185	14.2609	19.3348	13.2257	13.9886	15.1664	12.5233	10.3657	16.3806	10.9784	11.7583	15.2278	7.07505	10.3725	7.80456	10.4549	10.5218	12.8364	5.29717	7.34578	21.6914	9.97811	16.6573	2.01156	3.86235	17.0898	8.59233	7.96528	19.6168	21.7927	10.4638	5.47958	13.3653	5.26037	13.889	13.7167	12.3606
ENSG00000207562.1	0	0	0	0	0	0	0	0	0	0	0	0	0	0	0	0	0	0	0	2.88489	0	0	10.5074	0	0.884301	0	0	0	0	0	0	0	0	0	0	0	0	0	0	0	0	0	0	0	0	0	0	0	0
ENSG00000229833.9_3	22.8697	53.5679	72.9092	53.7334	63.2382	27.643	51.4878	246.314	102.283	28.4994	36.7475	19.6089	9.22638	39.8886	74.5037	12.0912	42.9404	46.9799	41.7559	26.8617	69.828	262.167	134.768	119.612	84.9924	103.192	123.209	84.9464	126.594	37.3675	92.1982	53.708	60.9121	86.7132	89.2947	22.1664	253.229	67.0806	62.9428	144.51	90.0946	71.502	69.4659	43.6746	69.3039	78.9362	74.8907	64.8361	75.4955
ENSG00000132781.17_3	15.8737	7.2988	10.0902	9.87823	19.5128	6.7619	11.1864	32.5556	24.2721	24.8112	27.2028	11.9994	8.38451	18.2166	20.6378	11.5395	5.54339	20.6763	26.1984	24.3163	10.9447	6.79808	9.96987	11.1415	6.64701	9.08128	8.93418	11.4134	14.0318	39.1274	11.107	5.56142	7.83835	21.6531	8.84085	2.04059	20.2003	16.5474	8.16146	15.9347	25.4744	5.30773	15.1375	14.5079	17.7247	8.21834	21.153	11.248	16.5902
ENSG00000204542.2_2	0.04886	0	0	0	0	0	0	0	0	0	0	0	0	0.032621	0.024716	0	0.050715	0.040325	0.046469	0	0	0.035644	0	0	0.010485	0.019154	0	0	0.030059	0	0	0	0	0	0	0.080576	0	0	0	0	0	0	0	0.034649	0	0	0	0	0
ENSG00000180913.3_2	0.500728	0	0	0	0.300116	0	0	0	0.041122	0	0	0	0	0	0.050301	0	0	0.060836	0.058808	0.08449	0.057983	0	0	0	0	0	0	0	0.170395	0.109335	0	0.047673	0	0.081931	0	0	0	0	0	0	0	0	0	0.112353	0	0	0	0	0
ENSG00000227863.2_3	0	0	0	0	0	0	0.030069	0	0	0	0	0	0	0	0	0	0	0.183265	0	0	0	0	0	0	0	0	0	0	0	0.074149	0	0	0	0	0	0	0	0	0	0	0	0	0	0	0	0	0.405813	0	0
ENSG00000271924.1	2.96166	2.93492	0	3.62858	0	4.10953	7.85365	0	2.23839	0	0	0	1.3658	10.3192	2.05728	0	0	5.36278	1.92185	1.0249	0	0	0	0	0.884301	0	1.64569	0	0.862039	8.38451	0	2.95194	1.61385	0.764178	0.613044	0	0	0	1.52462	0	3.63334	8.58389	2.33737	0.650328	1.67819	0	0	0.339909	0
ENSG00000233399.2_2	0.036644	0	0	0.036702	0	0.025036	0.009446	0	0.019107	0	0	0.207953	0	0.025042	0	0	0	0.028162	0	0	0	0.034659	0	0	0.008923	0	0	0.017098	0.039491	0.052035	0	0	0	0	0	0	0	0.012268	0	0.015148	0	0	0	0	0.161307	0	0.110456	0.008623	0
ENSG00000255502.5_4	0.135544	0	0	0.025301	0.966371	1.61905	0	0	0.059853	0.075658	0	0	0.607745	0	0.470869	0.139693	0	0	0.306335	0.037461	0.117328	0	0	0	0.903279	2.99405	0	0	0	0.49409	0.034157	0	0	0	0	0.042784	0	3.49088	0	0	0.163513	0	0.127148	0	0.154089	0	0	0	0.209252
ENSG00000234587.1_2	0	0	0	0	0.7357	0	0	0	0	0	0	0	0	0	0.205728	0	0	0	0	0	0	0	0	0	0	0	0	0	0	0.169431	0	0	0	0	0	0	0	0	0	0	0	0	0	0	0	0.141662	0	0.144462	0.077134
ENSG00000265960.1	31.7321	1.04415	3.74444	10.4919	69.3365	19.0587	18.3174	38.5058	20.943	21.0959	23.4312	5.96584	12.9007	24.8966	13.1056	3.69233	10.683	21.807	36.4225	9.84563	6.64672	2.53794	8.59273	5.05391	2.48245	0.71042	3.74741	2.40268	13.3227	39.0022	4.3309	103.123	15.4943	7.29911	7.68407	4.17845	0.665648	12.5645	0	10.168	4.54001	8.93488	7.89574	25.0599	4.86372	6.93356	17.5747	3.79051	6.90056
ENSG00000198168.8_2	17.8196	2.25734	11.4197	2.27333	6.86785	4.53446	22.4868	5.58886	2.18976	9.41112	4.29932	6.22385	12.2275	8.00101	5.87581	3.34105	2.00454	14.5278	2.36601	2.82049	2.75694	11.1292	15.3899	10.0489	15.5047	26.798	7.9524	7.04747	3.83521	8.99366	13.8619	13.6791	2.51791	23.3116	7.05098	3.31639	14.3873	35.208	7.05898	11.8172	10.3278	3.50702	7.50485	1.99743	2.29664	13.6142	13.268	22.3231	13.494
ENSG00000233817.1_3	0.336579	0.167417	0.209914	0.69835	0.151186	0.443637	0.484418	0.403369	0.17551	2.05916	0.265387	0.109388	0.153803	0.575187	1.79266	1.51066	1.91471	0.085153	2.07503	0.283718	0.06814	0.228362	0.110753	0.505894	1.01181	1.33244	0.434479	0.345427	0.15342	0.936032	0.109461	0.181521	0.233695	1.63953	0.853935	0.042271	0.287362	3.32595	0.047055	1.2793	1.36573	2.07783	0.952696	0.632732	2.8631	0	1.0012	0.06915	0.340539
ENSG00000224400.5_2	0	0	0	0	0	0	0	0	0	0	0	0	0	0	0	0	0	0.283461	0.25952	0	0	0	0	0	0	0	0	0	0	0	0	0.918381	0	0	0	0	0	0	0	0	0	0	0	0.182092	0	0	0	0	0
ENSG00000221438.1	0	0	0	0	0	0	0	0	0	0	0	0	0	0	0	0	0	0	0	0	0	0	0	0	0	0	0	0	0	0	0	0	0	0	0	0	0	0	0	0	0	0	0	0	0	0	0	0	0
ENSG00000185414.19_3	16.0784	38.0131	27.7651	26.9063	10.1015	12.1053	25.0427	9.77435	20.3774	15.4257	8.7375	16.3372	15.4689	24.736	24.2371	14.4815	25.0952	23.7553	26.0383	10.7023	19.73	22.1094	8.95394	27.3453	12.7551	27.5545	14.8425	44.1976	49.2322	19.3198	13.5563	17.0942	41.9184	30.0859	20.046	6.28434	24.5689	36.3013	21.2584	11.1536	34.9819	36.1231	30.3769	21.4543	25.6356	34.8015	28.2121	44.3038	17.606
ENSG00000136169.16_3	3.94032	2.94451	4.25546	3.16527	8.96017	1.45775	5.28399	8.37755	5.99996	3.06117	8.45847	4.60446	3.94894	3.96172	7.74702	3.04154	2.85523	6.7193	8.41897	5.42727	5.22533	2.43571	3.30592	2.74846	3.06776	3.41501	1.57237	5.47628	3.63616	10.0959	1.44932	3.96906	4.43479	6.18305	3.44308	0.768478	2.18117	4.89682	1.8287	3.15075	2.20902	5.18169	3.98126	4.30329	2.965	1.74178	7.18134	0.611698	2.23993
ENSG00000201271.1	1.38828	0	0	0	0.806214	0.435127	0	0	0	0	0	0	0	0	0	0	0	1.41731	1.26979	0.21282	0	0	0	0.474156	0	0	0	0	0	0	0	0	0	0	0	0	0	0	0	0	0	0	0	1.62582	0	0	0	0	0
ENSG00000229155.1_2	0	0	0	0	0	0	0	0	0	0	0	0	0	0	0	0	0	0	0	0	0	0	0.512987	0	0	0.034398	0	0	0	0.066482	0	0	0.333656	0	0	0	0	0	0	0	0	0	0	0	0	0	0	0	0
ENSG00000224494.1_2	0	0.0753	0	0.03017	0.353505	0	0.029112	0.051862	0	0	0.033976	0	0	0	0	0	0	0.047136	0.078338	0.029675	0.042988	0.075537	0.027062	0	0	0	0	0.036969	0	0.076735	0.073422	0.112989	0.275615	0	0.055569	0	0	0.04182	0	0.042378	0.073146	0	0.049153	0.045733	0.072749	0	0.043767	0.046343	0.060226
ENSG00000223760.4_2	0	0	0.030013	0.032229	0.731999	0.010764	0.07593	0.711244	0.114705	0.362537	0.336434	0.045238	0.078648	6.42609	3.88755	0.762246	0	0.573544	1.48516	4.52269	0.017018	0.010174	0.011198	0.053542	0.022261	0.301601	0.548623	0.241613	0.167472	0.211107	3.17121	0.186006	0.046382	0.052976	0.013538	0.008512	1.0929	5.85321	0.019161	0.088347	0.019848	0	0.085857	0.175801	0.212652	0	0.113442	0.034616	0.145747
ENSG00000172410.4_2	0	0	0.237386	0	0.196764	0	0.489665	0.075252	0.066035	0	0.520456	0	0.051516	0.093072	0	0.164506	0	0.332881	0	0.034975	0	0.029391	0	0	0.029337	0.057814	0	0	0.170611	0.308881	0.026709	0	0.694147	0	0	0	0.314826	0.038945	0	0.20229	0	0	0	0	0	0	0.092159	0	0
ENSG00000234732.1_2	0	0	0	0	1.03268	0	0.158171	0	0	0	0	0	0	0	0	0	0	0	0	0	0	0	0	0	0	0	0	0	0	0	0	0	0	0	0	0	0	0	0	0	0	0	0.493232	0.496606	0	0	0	0	0
ENSG00000279103.1_4	2.25694	0.507183	0.869191	0.349926	7.40261	0.678561	1.82774	1.95031	1.7085	1.24353	2.18261	0.547483	0.422646	1.61367	0.770605	0.504422	1.06394	1.93762	2.03249	0.927329	0.552551	0.466803	0.310458	1.76832	0.44584	0.322316	0.466786	0.518722	0.869299	2.16803	0.314982	2.28446	0.477902	1.44182	0.744897	0.133594	0.442199	0.497358	0.562956	0.645743	0.364047	0.784345	1.50592	1.58691	0.228673	0.493748	1.18464	0.212941	0.433652
ENSG00000166984.11_3	0.431318	0	0	0	0.895703	0.171799	0.065273	0.201901	0.2004	5.89695	0	0	0.043689	0	0	0.044598	0	0.069267	0.073492	0.088424	0	0.062216	0	0.098356	0	0	0	0.190175	0.323506	0.212927	0	0.106901	0	0.047661	0.202313	0	0	0	0.103426	0	0	0	0	0.050029	0.137258	0	0.060254	0.022063	0.072771
ENSG00000054282.15_2	16.5866	12.295	21.7091	8.34796	33.4356	7.54591	21.9781	25.3197	18.3228	11.4092	29.5173	22.3039	19.8174	20.2208	17.352	12.3894	13.5621	20.7278	24.8583	17.1014	19.9268	15.5398	28.8714	9.49461	12.6927	14.5984	11.3153	16.1614	20.2634	16.216	10.7153	19.839	17.8298	17.2646	16.1759	2.44308	13.4362	6.24174	11.7742	8.86868	12.8666	15.6328	13.9107	14.0901	11.8854	4.14603	13.9061	6.6249	7.17811
ENSG00000214559.3_3	2.12772	0.589924	2.69531	1.51569	12.5999	1.02077	2.95425	3.31791	5.18593	0.479163	4.62988	1.24872	0.966685	3.30986	2.12916	0.154759	0.928564	3.18174	3.30077	1.43676	0.394325	0.373719	0.102068	1.98797	0.78405	0.668169	0.098613	0.134388	4.02236	4.51277	1.13301	1.39145	2.59998	3.46866	2.18084	0.312285	0.876817	1.13433	0.814277	1.31616	0.404276	1.10503	2.87256	4.3791	0.86696	3.75322	3.67847	1.46995	1.67513
ENSG00000249971.1_3	0	0	0	0	1.63652	0	0	0	0.109428	5.73303	0	0	0	0	0	0	6e-06	0	0	0	0	0	4.28037	0	1.34331	1.00368	0	0	0	0	11.0052	0.821888	0	3.18459	5.85526	0.831412	30.5717	0	18.2615	7.58011	1.61546	0	0	0	0.558416	7.70681	2.82492	0.252171	5.88821
ENSG00000168779.19_3	29.1773	48.0197	13.3627	15.056	3.50909	11.0186	27.1387	13.109	23.867	35.4863	21.5557	16.2415	25.7803	31.7525	38.1433	30.6804	3.33626	17.7277	43.3367	11.6013	29.2153	14.8758	0.91206	36.714	18.2739	16.7831	18.8714	19.2062	9.69029	20.0042	21.8949	21.4299	1.59684	43.346	11.6026	0.922609	13.847	111.869	6.65287	7.98498	39.5901	27.9243	24.4049	24.5506	22.3206	2.06253	39.1135	5.20902	10.4088
ENSG00000092203.13_4	36.4801	29.7551	32.465	40.5687	10.1788	15.9607	49.1525	30.7181	42.9185	37.8128	23.8028	22.865	23.1672	41.592	67.9862	71.481	47.0092	32.0479	33.8141	32.9047	48.8823	25.5323	16.116	17.6908	23.4164	31.8748	20.5514	20.401	65.704	51.057	20.8227	69.5495	37.1022	18.5106	22.7282	9.56681	5.75116	55.4105	19.4625	63.8188	46.5062	54.0121	47.3058	30.8243	88.8999	10.8886	34.9365	38.218	58.9961
ENSG00000180777.13_2	0.296327	0.148444	0.113072	0.122908	1.94713	0.086134	0.381321	0.570432	0.246432	0.01659	1.36209	0.309022	0.175518	0.18821	0.989278	0.072757	0.018377	0.23867	0.250476	0.64458	0.19361	0.043849	0.098564	0.108008	0.137093	0.048636	0.122414	0.264056	0.666387	0.743	0.031944	1.17199	0.107205	0.693807	0.163128	0.126032	0.40788	0.540456	0.5279	0.199676	0.116035	0.082352	0.584829	0.375412	0.066423	0.176925	0.188414	0.025355	0.048523
ENSG00000185803.8_2	46.3668	33.7386	63.406	85.5643	25.9055	49.6705	76.0229	26.4709	50.3654	116.39	25.3018	58.7386	75.5082	28.7465	108.186	83.9405	44.8679	28.7197	65.3029	54.7302	87.1657	48.6775	26.347	46.8561	60.2243	81.2752	200.566	24.8725	17.2959	36.532	143.882	98.6381	23.3092	82.3906	75.1654	17.8501	118.4	59.9789	144.527	152.735	170.25	16.2752	106.399	155.448	118.981	65.1657	62.7049	77.8642	89.7142
ENSG00000225536.2_2	0.060259	0	0	0	0.028624	0	0.007784	3.39588	0.058097	0	0.05789	0.052771	0.015698	0	0.03279	0.014773	0	0.045111	0	0.033705	0	0.007107	0	0	0	0.013739	0	0	0	0	0	0.037314	0.235901	0	0.012408	0.030755	0.032668	0.029796	0.020185	0.075117	0.030686	0	0	0.026768	0.012941	0.044947	0.046027	0.038934	0.011754
ENSG00000273792.1_4	0.848691	1.06623	0.459449	1.16509	4.08384	0.333326	1.45467	0.981057	0.604928	0.633749	2.23739	0.570461	0.225676	1.01727	0.49602	0.380356	0.482347	1.05629	1.7039	0.677232	0.436025	0.290739	0.257853	0.512759	0.225306	0.269721	0.079356	0.027444	2.03206	2.02585	0.063069	0.318699	0	0.822633	0.168446	0.197108	0.190784	0.366341	0.29667	0.402744	0.157565	0.256682	0.797727	0.730353	0.174185	0.131421	1.02777	0.272876	0.340108
ENSG00000232702.3_3	0	0	0	0	0.189776	0	0.483717	0.249473	0	0	0	0	0.217523	0	0	0	0	0.158748	0	0	0	0	0	0	0	0	0	0	0.11412	0	0.049412	0	0	0.216737	0	0	0	0.084144	0	0	0	0	0	0	0	0	0	0	0.090087
ENSG00000237993.1_3	0.094648	0	0	0.07289	0.184646	0.032823	0.096906	0.40031	0.105803	0.646497	0.340987	0.22774	0.37985	0.151404	0.216157	0.096485	0.222336	0	0.336923	0.488231	0	0.026673	0	0	0.025067	0	0.060659	0	0.101962	0.195873	0.047336	0.501715	0	0.161688	0.514872	0.027386	0.05683	0.066333	0	0.567128	0.175101	0	0	0.081548	0	0.0999	0.321097	0.27222	0
ENSG00000260171.1_3	0.056813	0	0	0.034944	0.062286	0	0.017541	0.109795	0	0	0	0	0	0	0	0	0	0.114307	0.07511	0	0	0	0	0	0.02068	0	0	0	0.157933	0	0	0	0	0	0	0	0	0	0	0	0	0	0	0.047954	0	0	0	0	0.021525
ENSG00000215545.1_2	0	0	0	0	0.723688	0	0.117073	0	0	0.205432	1.05898	0	0	0	0	0	0	0	0	0	0	0	0	0	0	0	0	0	0	0	0	0	0	0.387323	0	0	0	0	0	0	0	0	0	0.158525	0	0	0	0	0
ENSG00000248660.1_2	0	0	0	0	0	0	0	0	0	0	0	0	0	0	0	0	0	0	0	0.062073	0	0	0	0	0	0	0	0	0	0	0	0	0	0	0	0	0	0	0	0	0	0	0	0	0	0	0	0	0
ENSG00000253364.2_4	0	0	0	0.066964	0.832089	0	0.037339	0	0.059304	0	0.092343	0	0.248734	0	1.13463	0.062188	0.216448	0	0.106968	0	0	0.020577	0.607434	0	0.065684	0.041262	0	0	0.072285	0	0	0.072542	0	0	0	0	0	0	0	0	0	0	1.11717	0	0	0	0	0.098083	0
ENSG00000232872.2_2	0	0	0	0.000463	0	0.03388	0.020808	0.086457	0.141856	0	0.153385	0	0.020111	0.015076	0.014104	0.020273	0	0.028952	0.049313	0.020633	0	0.032437	0.010807	0	0.019284	0	0.014761	0.012055	0.118994	0.177304	0	0	0	0	0	0.007345	0	0.00871	0	0	0.056275	0.030425	0.018021	0	0	0	0.014913	0.022265	0
ENSG00000252864.1	3.17321	0	0	0	2.96479	0.924645	0.89756	1.60569	0	0	0	2.89695	0	1.74515	0	0	0	1.32282	0	0.432734	1.30661	0.470431	0	0	0	0	1.03938	0	0	2.10965	0	1.14798	0	0	0	0	0	0	0	0	0	0	0	0	0	0	0	0	0
ENSG00000222686.1	1.20067	0	4.96553	2.076	4.49171	0.399847	2.84076	3.97434	2.3602	0.836402	1.60392	0	0	2.58137	1.4522	5.77554	5.40742	1.32282	1.81151	3.8952	2.16946	0.395162	0	0.434643	0	0.392781	0.411422	1.78201	1.07348	4.87739	0	0	0	2.65074	0	0	0.60838	1.8034	1.36231	0.503979	1.0364	0.757402	1.59212	5.74931	0.975797	0	1.82626	0.840503	0.499639
ENSG00000205745.2_3	0.318568	0	0.020496	0	0	0	0.010657	0	0	0	0	0	0	0	0	0	0	0	0.059651	0	0	0	0	0	0.007526	0.0717	0	0	0.021426	0.027483	0	0	0	0	0	0	0	0	0	0	0	0	0	0	0	0	0	0.111707	0.016283
ENSG00000199394.1	0	0	0	0	0	0	0	0	0	0.975802	0	0	0	0	0	0	0	0	0	0	0	0	0	0	0	0	0	0	0	1.08999	0	0	0	0	0	0	0	0	0	0	0	0	0	0	0	0	0	0	0
ENSG00000230548.1_2	0	0	0	0	0	0	0	0	0	0	0	0	0	0	0	0	0	0	0	0.022504	0	0	0	0	0	0	0.034276	0	0	0	0	0	0	0	0	0	0	0	0	0	0	0	0	0	0	0	0	0	0
ENSG00000238566.1	5.92333	0	0	0	0	0	4.32752	0	0	0	0	0	0	0	2.90439	0	0	0	1.26979	0.721223	0	0	0	0	0	0	0	0	2.27578	0	0	0	0	0	0	0	0	0	0	0	0	0	0	0	0	0	0	0	0
ENSG00000200120.1	9.51963	0	0	0	0	0	2.69268	6.42278	1.77923	0	0	0	1.22203	0	0	0	0	5.29128	0	0.432734	0	0.470431	0	0	0.558506	0	0	1.03169	4.0639	5.27413	0	0	0	0	0	0	0	0	1.68497	0	0	0	0.989699	3.13952	0	0	0	0	0
ENSG00000228906.1_4	7.26903	0.555108	3.06139	1.97158	10.2356	2.42978	4.27136	3.66699	3.41903	1.4639	6.19786	0	1.36224	4.52109	1.80957	0.647019	1.10761	5.92096	3.5204	1.51389	0.794948	0.59897	1.01977	2.1394	0.437244	0.701269	0.208602	1.06653	1.48602	6.72995	0.536807	0.950119	3.79849	1.47503	1.76298	0.072037	0	1.5711	0.868884	0.384567	0.917294	1.19187	2.97955	1.70347	0.921165	0.528159	5.05481	0.116112	0.527278
ENSG00000224685.1_3	0	0	0.532573	0	2.31865	0.322888	0	0	0	0	0.523395	0	0	0	0	0	0	0.298761	0	0.60483	0	0	0	0	0	0	0	0	0	0	0	38.2762	0	0	0	0	0	0	0	0.107292	0	0	0	0.457529	0	0	0	0.110754	0
ENSG00000174992.7_2	0.121675	0.030478	0.105518	0.083525	0.835327	0.046952	0.163657	0.369499	0.177722	0.050897	0.424548	0.174045	0.046613	0.117743	0.067407	0.043856	0.009469	0.230449	0.49047	0.368062	0.066435	0.016141	0.015775	0.059808	0.0216	0.01674	0.026514	0.00777	0.091119	0.430358	0.029201	0.190716	0	0.143609	0.06178	0.010493	0.085326	0.061918	0.124836	0.075279	0.056448	0.046806	0.190752	0.16252	0.07288	0.052723	0.194781	0.024366	0.050523
ENSG00000258985.1_3	18.9908	4.77857	5.77236	5.08359	61.26	7.36092	13.4225	9.31856	10.5834	10.7579	15.288	5.19324	1.76637	14.2127	5.95026	6.81929	19.2948	11.6281	16.7488	2.7063	3.43953	4.05143	3.29169	12.1667	4.54537	3.62659	2.51222	4.5743	11.9996	12.0153	7.87535	6.34387	6.29554	11.8375	8.46278	0.086865	5.90989	7.84569	11.5854	6.28872	1.46864	7.91019	10.0569	6.07682	1.73975	9.17109	13.0568	3.30086	4.79315
ENSG00000180694.13_3	17.1407	25.8528	34.1071	22.3955	2.28286	17.0256	25.6461	22.8374	12.0266	11.5897	9.02205	27.0834	9.57823	33.19	21.9112	11.9413	99.4187	23.4386	23.3693	5.96577	13.4314	9.44245	5.18264	8.30382	7.61348	23.8635	9.29711	5.61885	8.8924	39.7987	2.73883	13.2215	18.4121	15.7382	11.0026	2.72953	5.76544	28.7701	22.5948	16.0185	5.6791	21.9768	32.6709	8.75888	10.0001	2.20998	8.39052	11.8601	6.25091
ENSG00000234138.1	0	0	0	0	0	0	0.078733	0	0	0	0	0	0	0	0	0	0	0	0.195353	0	0	0	0	0	0	0	0	0	0	0.249455	0	0	0	0	0	0	0	0	0	0	0	0	0	0	0	0	0	0	0
ENSG00000258963.1_2	0	0	0	0.23383	0	0	0	0	0.116231	0	0.983033	0	0	0	0	0	0	0	0.494814	0	0	0	0	0	0.056146	0	0	0	0	0	0	0	0	0	0	0	0	0.077236	0	0	0	0	0	0	0	0	0	0	0
ENSG00000234956.5_3	0	0	0.158257	0	0.103845	0	0	0	0	0	0	0	0	0	0.148961	0	0.418356	0	0	0	0	0.087136	0.108357	0	0	0.058673	0	0	0.059565	0.404811	0	0	0	0	0	0	0	0	0	0	0	0	0	0	0.04267	0	0.187759	0	0
ENSG00000267801.1_3	0.775521	0.519994	0.855131	0.560417	1.8224	0.354913	1.82727	4.79996	0.59499	0.980152	1.18859	1.88554	0.462945	1.13958	0.566715	0.972326	1.09667	1.34381	1.12728	0.565223	0.450879	0.289989	0.477504	0.244123	0.389828	0.829744	0.423266	0.168752	1.45106	1.27452	0.103567	0.14818	0.262963	0.937893	0.237001	0.057678	0.253022	0.104044	0.250656	1.03758	0.337191	0.381393	0.845511	0.605451	0.768269	0.090177	0.338052	0.229758	0.35112
ENSG00000107890.16_2	6.22199	5.26245	6.51318	5.3141	5.71049	1.18624	4.03901	16.7376	4.64288	6.14888	5.99398	3.68594	1.95918	3.46978	6.115	3.30535	3.4555	6.86151	5.40946	2.43609	2.87056	3.95073	1.40168	3.39876	1.56889	2.26686	1.06319	4.53855	6.84528	10.9313	1.22306	2.26971	4.07033	2.77517	2.2477	0.256552	1.94684	4.51486	2.07082	1.34753	1.33278	5.92747	4.53616	2.10529	2.27025	1.49034	3.33221	5.01646	6.01008
ENSG00000227240.1_4	0.093597	0.091825	0	0	1.72497	0	0.447128	0	0	0	0.043355	0	0.090834	0	0.085129	0	0	0	0.210939	0.032217	0	0	0.061256	0.107541	0.042877	0.187028	0	0	0.069038	0.177731	0	0	0	0.091884	0	0	0	0	0	0	0	0	0.229814	0	0	0	0	0	0.063867
ENSG00000144648.15_3	1.80848	0.692363	1.36943	0.585833	7.01401	1.07019	0.710022	4.64405	1.5498	2.46741	3.67818	1.28653	1.37555	0.851401	1.87885	0.889506	0.347428	1.99708	2.34348	2.38493	2.1637	0.421991	6.52209	0.976863	1.08532	0.89597	0.468105	0.094823	1.10436	1.72925	1.15633	0.975047	0.437832	1.21096	1.01988	0.152851	0.36264	1.01082	0.641698	0.648976	0.369056	3.45998	0.820846	1.68637	2.69509	0.596973	2.62845	0.111958	1.43126
ENSG00000279749.1_3	0	0	0	0	0.207508	0	0	0	0	0	0	0	0	0.133039	0	0	0	0	0	0	0	0	0	0	0	0.120512	0	0	0.123452	0.221457	0	0	0	0	0.105596	0	0	0	0.209083	0	0	0	0	0	0	0	0	0	0
ENSG00000270849.1_2	1.03059	0	0	0.104897	0	0.067864	0	0.190926	0	0	0	0	0	0.161237	0.151456	0	0	0	0	0.056261	0	0	0	0	0	0	0	0	0	0.154854	0.185857	0.351624	0.26743	0	0	0	0.171661	0	0	0.293542	0	0	0	0.341422	0.099403	0	0	0.266318	0.177153
ENSG00000126583.10_2	0.584576	0.22201	0.00682	0.008083	0.87083	0.067247	0.136158	0.099268	0.121603	0	0.102381	0.029975	0.007041	0.103377	0.057568	0.01987	0.007099	0.210787	0.025626	0.03015	0.180247	0.019936	0.027853	0.01039	0.054453	0.062211	0.056848	0.028072	0.177157	0.10538	0.005317	0.007911	0	0	0	0	0.046236	0.011368	0.018099	0.106153	0.031152	0	0.010132	0.056414	0.111673	0.122882	0	0.050008	0.00764
ENSG00000160951.3_2	1.95992	0.853047	8.91919	0.431977	0.17148	1.26368	18.3335	3.50093	0.262204	0.60663	0.276106	5.64353	0.537616	0.997314	0.215131	1.5932	0.340792	1.10064	0.173314	0.076178	0.065264	0.23958	84.4862	0.511089	0.12195	0.107443	0.114564	0.142755	0.749768	0.634404	1.16305	0.12945	0.537357	5.26972	0.184911	0.056155	0.187638	0.849011	0.263663	4.59661	0.097848	0.448822	1.04238	0.24203	0.910173	0.278235	0.411261	4.27575	0.797948
ENSG00000226208.1_3	1.00263	0	0.475314	0.720182	15.3828	0.830337	1.21828	3.12206	1.45379	0.706298	4.03978	1.06418	0.670092	2.71247	0.334347	0	0.141265	1.66444	4.33896	0.449969	0.556378	0.263252	1.81919	1.89509	0.055317	0.383973	0.207876	0	2.55712	1.53551	0.056075	1.18799	0.731906	1.76655	2.88528	0	0.156081	0.170179	0.666872	0.699681	0.227221	0.316677	1.5355	2.43411	0	1.35188	1.29136	0.34563	0.359659
ENSG00000274196.4_3	0	0	0	0	0	0	0.06241	0	0	0	0	0	0	0	0	0	0	0	0.161293	0	0	0	0	0	0.020933	0	0	0	0	0	0	0	0	0	0	0	0	0	0	0	0.068186	0.205963	0.091089	0	0	0	0	0	0
ENSG00000271976.1_3	3.27402	1.49914	3.32477	1.63749	1.34145	3.27424	2.65309	2.77424	1.85567	4.18668	3.01353	2.92325	2.19936	2.12917	3.28528	4.99308	1.19065	4.99054	1.89532	2.72153	2.30718	1.72799	1.73731	1.48723	1.71214	1.82289	1.6454	2.75083	1.55861	3.66962	1.2416	1.54122	3.18163	4.14335	4.09701	0.356847	1.65223	2.4629	3.99278	2.36974	1.62907	3.2387	4.46249	1.35941	0.974591	1.37152	1.91633	2.92764	1.44194
ENSG00000248350.1_3	0	0	0	0	1.33201	0	0.182472	0.37287	0	0	0	0.471191	0	0	0	0	0	0	0	0	0	0	0	0.30236	0	0	0	0	0	0.401106	0.216055	0	0	0	0	0.442464	0	0	0	0	0	0	0	2.42502	0	0	0	0	0
ENSG00000278647.1_2	0	0	0	0	0	0	0	0.048796	0	0	0	0	0	0	0	0	0.101612	0	0	0	0	0	0	0	0	0	0	0	0	0	0	0	0	0.034081	0	0	0	0	0	0	0.041638	0.403465	0	0	0	0	0	0.143574	0
ENSG00000187733.6_2	0.039224	0	0	0	1.01285	0	0	0	18.7265	0.573003	0	0	0	0	0.522451	0	0	0	0	0	0	0	14.8528	0	3.43149	12.054	0	0.032873	0	0	0	0	0	0	0	0	0	3.0061	0	0	0	0	0	0	0	0	0	0	0.115106
ENSG00000240327.2	0	0	0	0.125258	0	0	0	0	0	0	0	0	0	0	0	0	0	0	0	0	0	0	0	0	0	0	0	0	0.239053	0	0	0	0	0	0	0	0	0	0	0	0	0	0	0	0	0	0	0	0
ENSG00000131269.15_2	16.1713	15.8593	18.5019	16.7483	8.50564	15.4138	15.2107	17.2509	12.6382	15.1003	10.722	13.0674	10.1082	19.0554	16.4478	15.7526	16.9735	14.4347	16.5985	11.2597	14.3904	10.5883	6.37529	16.5945	8.11391	11.1693	8.90261	16.8717	16.1226	18.744	17.7013	16.4722	26.7819	12.5966	13.5403	2.61305	10.2183	33.6937	11.929	16.3159	11.3781	22.6533	14.5818	8.72876	15.8968	11.3946	19.1391	10.6318	11.6191
ENSG00000230276.2_3	0	0	0	0	0	1.32486	0	0	1.285	0	0	0	0	0	0.452979	0.168272	0	0	0	0.116902	0	0	0	0	0.185086	0	0	0	0.149337	0	0	0	0	0	0	0	0.163019	0.094293	0	0	0	0	0	0	0	0	0	0	0
ENSG00000171174.13_1	1.13047	1.20323	3.56649	1.62371	7.04913	0.731614	1.64639	2.41444	1.66032	4.91518	2.00585	2.63767	2.04747	2.16758	8.83085	1.24089	1.95765	2.28336	2.28214	0.93714	2.15284	3.74508	6.03795	0.588175	1.46999	3.4925	4.0997	2.81632	2.63508	6.06897	1.17763	1.18877	0.472132	2.16864	2.55008	0.949628	2.52332	3.02991	2.19708	3.31164	0.893835	1.73332	1.4771	1.34248	1.67963	0.703242	4.93038	1.00829	2.27532
ENSG00000250166.2_3	3.3484	0.256822	0	0.482653	5.34294	0	1.17599	1.35454	1.1678	0.574812	1.50018	1.17486	0.650286	0.747967	0.853407	0.071482	0	0.712682	3.93535	1.42632	0.380704	0.137234	0.156337	0.496809	0.341623	0	0.184374	0	0.818334	2.12718	0.053308	1.17125	0.502443	1.15809	0.170725	0.423544	0	0.158311	0	0.245279	0	0.722137	0.410753	0.836374	0.16096	0.158573	1.80371	0.255279	0.4247
ENSG00000281991.1_3	1.1003	2.54642	0.216797	3.57646	4.81078	1.3945	2.28802	3.1144	2.24577	1.0959	9.74972	0	4.41543	5.37363	2.74298	3.06644	0	3.98505	8.52576	5.10157	0.961224	0	7.73772	0	0	0	0	0	2.50214	6.32824	3.56168	0.501053	0.372068	1.24055	3.19987	0.766516	1.41682	0	0.692801	2.79068	11.1508	0	0.846731	4.78495	3.80229	4.34622	3.33609	1.34924	9.6679
ENSG00000161904.11_3	49.8798	19.8572	29.6511	25.6451	17.819	30.1656	37.058	50.4895	22.3455	48.9439	45.3128	39.631	45.9528	62.3802	39.7195	33.6957	19.4461	35.7052	41.56	58.2158	33.4551	21.6779	24.0157	14.629	18.9746	20.9628	11.3	17.224	20.1636	69.5693	36.3147	39.1406	30.4819	44.7045	24.0845	5.09129	29.7249	54.3285	31.6145	77.0063	56.071	58.834	58.41	23.0528	42.8463	22.4436	39.0057	24.7839	46.0705
ENSG00000223518.5_2	0.22426	0.296732	0	0.062516	0.051211	0.379822	0.340202	0.472691	0.027568	0.213935	0.154865	0.054175	0.081686	0.036292	0.016063	0.050441	0.036751	0.258652	0.101844	0.124058	0	0.050115	0.012306	0.014873	0.006884	0.027764	0	0	0.136726	0.049372	0	0.271594	0.094124	0.047337	0	0	0	0.084344	0.062504	0.019399	0.01103	0	0.020941	0.030526	0.257981	0	0.086868	0.048581	0
ENSG00000172238.4_2	0.059563	0	0	0	0.060651	0	0	0	0.009926	0	0.035215	0	0	0	0.010478	0	0	0	0.0145	0.005338	0	0	0	0	0.009355	0.009246	0	0	0	0	0	0.011302	0	0	0	0	0	0	0	0	0	0	0	0.009602	0.017606	0	0	0	0
ENSG00000226790.3_2	0	0.075688	0.17481	0.079921	0.063324	0	0.030989	0.066254	0.332968	0	0.074035	0.148766	0	0	0.03713	0	0.106437	0	0.042217	0.03883	0.085629	0.044905	0	0	0.030852	0.029241	0.032035	0	0.267332	0.214839	0.162491	0.345006	1.15261	0.109801	0.118988	0.018501	0.19583	0.22834	0.10475	0.157873	0.10655	0.164116	0.204655	0.050032	0.125926	0.155673	0.527802	0.048856	0.108652
ENSG00000230243.1_2	0	0	0	0.083591	0	0.133384	0	0	0	0	0	0	0	0	0	0	0	0	0	0	0	0	0	0.132479	0	0	0	0	0	0.283499	0	0.249031	0.483537	0	0.127579	0	0.127685	0	0.141603	0	0	0.569504	0.286325	0	0	0.194356	0	0	0.133146
ENSG00000252575.1	0	0	0	0.955674	4.3082	0	0	0	0	0	0	0	0	3.49031	0	0	0	0	0	0	0	0	0	0	0	0	0	0	0	3.06559	0	0	0	0	0	0	0	0	0	1.61599	0	0	0	0	0	0	0	0	0
ENSG00000260550.2_3	0.235118	0.111518	0.285883	0	0.230753	0.047759	0.123479	0	0.071487	0	0.731499	0	0	0	0.113413	0	0	0	0.093924	0.024029	0.152921	0.054567	0.040198	0.036455	0	0.076047	0	0	0.19674	0.177772	0	0	0.188705	0	0	0	0	0.07108	0.060182	0.067767	0	0	0.157079	0.163146	0	0	0	0	0.152349
ENSG00000065371.17_3	0.374818	0.040783	1.36882	0.447981	0.259208	0.526616	9.6686	1.47079	0.158899	0.280337	0.503252	0.590354	0	0.141595	0.023294	0.09095	1.71841	0.392377	0.152211	0.009902	0.67298	0.094685	0.025139	0.303643	0.230413	0.287681	0.147099	0.16982	0.123293	0.18597	0	0	0.182747	0.149601	0.023172	0.010652	0.19132	0.031474	0.163625	0.352953	0	0.128248	0.179849	0.114284	0.12011	0.19989	0.068144	0.055753	0.193853
ENSG00000237989.1_2	1.6507	0.129482	7.2817	1.24021	0.099269	1.59453	0.446544	1.34635	0.072113	0.160026	0.086426	0.338679	0.558729	0.598101	0.501833	0.300143	19.5996	0.29238	0.207408	0.068814	0.060965	0.364742	1.60501	0.087844	0.754382	0.299641	0.402195	0.254365	0.411289	1.96914	0.128963	0.392157	0.257715	1.00776	0.183584	0.0509	0.072389	0.823837	0.347966	6.06285	0.158108	0.950566	1.16854	0.182684	0.798451	0	0.695473	0.122361	0.841646
ENSG00000198022.6_2	0	0	0	0	0	0	0	0.02548	0	0.128332	0	0	0	0	0	0	0	0	0	0.00365	0	0	0	0	0	0	0	0	0	0.105691	0	0.281514	0	0	0	0	0	0	0	0	0	0	0.020902	0	0	0	0.021063	0	0
ENSG00000279320.1_3	0.532417	1.41754	2.54534	0.795797	3.24903	0.741078	1.60818	1.27856	0.754789	0.338672	1.21152	1.28985	0.566915	0.515422	1.6634	0.480554	0.437734	3.01296	0.840696	0.474872	0.778662	0.229536	1.10198	0.770379	0.655279	0.344493	0.962265	0	0.870621	1.10933	0.280808	6.32329	0.355749	0.719831	0.858541	0.471637	0.129232	0.380557	0.485039	2.95751	0.209369	2.87099	1.07925	0.528917	0.43149	0.136332	0.507666	0.300463	0.206785
ENSG00000083535.15_3	14.1865	7.3347	11.6399	4.35937	6.44801	2.76713	5.62462	7.1366	14.9488	6.90856	7.2071	6.10232	6.44846	5.35954	7.5408	22.9304	6.71179	10.8686	11.0436	4.93874	5.41008	4.96618	6.67457	8.35097	4.19081	7.28073	3.43166	18.3132	3.86624	6.71105	3.15287	15.4931	7.75238	16.8093	7.33063	1.46769	22.3458	14.9842	4.78133	3.73621	9.47131	12.6458	4.95346	4.7298	6.55405	5.79327	12.5142	29.2811	3.51927
ENSG00000162105.17_3	6.03357	1.12786	1.81693	0.756219	4.40165	0.286715	1.20631	2.58668	0.683675	0.82547	4.72833	0.910747	0.217498	1.94934	0.561706	0.972457	1.4298	2.30607	1.78076	0.926972	0.345135	0.532322	2.7599	0.540434	0.336487	0.325869	0.058679	0.003908	1.26093	3.1338	0.12129	2.22348	2.57158	1.03138	1.77215	1.18213	0.374989	0.109916	0.28885	0.669417	0.630184	0.875339	0.4708	2.27207	0.491156	0.246593	1.16248	0.562087	0.410173
ENSG00000100888.12_3	60.6149	38.602	28.7323	24.0643	26.5877	21.0376	51.8385	40.7472	36.7856	42.1936	26.388	28.2843	27.4507	58.5522	37.4182	73.6183	36.9776	39.9337	40.5694	31.1084	21.6215	29.7145	23.8243	24.3	22.5194	32.5257	20.7729	19.2741	47.7764	54.3261	33.2488	238.316	46.7077	34.08	28.6239	8.0992	25.5938	38.0433	58.8128	74.648	52.9914	50.233	52.0559	44.6265	39.0235	30.0874	111.355	35.674	81.006
ENSG00000241007.1_2	0.052605	0	0.637331	0.047846	0.425858	0.157768	0.140073	0.350298	0.192069	0	0.803874	0.286015	0.052641	0.123424	0.041665	0	0.099343	0	0.097596	0.064219	0.091337	0.053712	0	0	0	0.03402	0	0.038697	0.088094	0.359209	0.013716	0.036227	0.285713	0.106467	0	0.052014	0	0.109843	0.359969	0.071006	0	0.158218	0.142419	0.036064	0	0.028504	0.196957	0.054292	0
ENSG00000157856.10_2	0.020331	0.042776	0.034993	0.045393	0.679707	0.122107	0.090987	0.020476	0.066228	0.011262	0.201814	0.090319	0.052458	0.353535	0.01075	0.158994	0.234487	0.217581	0.830815	0.031207	0.077138	0.092263	4.79322	0.32032	0.066017	0.242537	0.417116	0.052559	0.249278	0.313741	0.207796	0	0.218324	0.271174	0.008694	0	0.033576	0	0.07747	0.020464	0	0	0.151564	0.19924	0.111457	0.020067	0.260512	0.335675	0.140926
ENSG00000142484.6_2	0.161448	0	0	0	0.559941	0	0.029909	0	0	0	0	0	0.033188	0	0	0	0	0	0.074182	0.028066	0	0	0	0	0.018988	0.034658	0	0	0.121765	0	0	0	0	0	0	0	0	0	0	0.135595	0	0	0	0	0	0.036564	0	0	0.427512
ENSG00000200112.1	0	0	0	0	0	0	0	0	0	0	0	0	0	0	0	0	0	0	2.09142	0	0	0	0	0	0	0	0	0	0	0	0	0	0	0	0	0	0	0	0	0	0	0	0	0	0	0	0	0	0
ENSG00000252202.1	2.96166	0	2.85742	9.28915	27.9007	0.870254	3.84669	8.80542	2.89125	0	6.87192	4.69306	5.27695	1.85423	4.35659	0	0.941292	4.4094	3.80938	4.80816	0	0	1.03691	4.90891	1.24842	2.49531	0	1.15307	11.3789	4.67137	2.84225	1.25234	0	8.37766	4.08696	0	3.35826	0.95208	0	3.36127	8.23557	2.29926	7.76764	11.8023	0	5.2533	3.7155	0.888994	1.37526
ENSG00000128294.15_2	25.6302	15.7616	14.4651	29.9188	21.2962	36.8446	16.7206	12.8678	26.3576	59.0356	94.467	10.8814	30.5814	85.5251	30.7382	37.1754	13.0832	23.3771	58.3172	18.6202	62.586	15.0868	17.8471	7.46737	22.6405	49.1762	45.6557	39.4414	9.31391	30.9506	29.7958	23.158	9.83567	31.2152	71.7405	17.864	20.3444	39.3647	73.7125	48.077	36.51	47.3957	19.9351	45.3362	66.5142	7.57378	39.1075	14.1725	83.2107
ENSG00000270258.1_2	0.319208	0	0	0	0	0	0	0	0	0	0.302121	0	0	0	0.085129	0	0	0	0	0.02926	0	0	0	0	0	0	0	0	0	0.433251	0	0	0	0	0	0.03446	0	0	0	0	0.044203	0	0	0	0.047109	0	0	0	0
ENSG00000202191.1	0	0	0	0.860107	0	0	0.841463	17.0605	0	0	10.3945	0	0	0	0	0	0	0	2.22214	0	0	0	0	0	0	0	0	0	1.89648	24.5247	0	0	0	0	0	0	3.7314	0	0	0	0	0	0	0	0	0	0	0	0
ENSG00000235478.4_2	0	0.204601	0.047741	0.039491	0.43311	0	0.050842	0.282695	0.037291	0.420532	0.061647	0	0.070964	0.092389	0.039955	0	0	0.174432	0	0.01104	0.156547	0.144145	0.030049	0.046748	0.01942	0.054961	0.037271	0.04672	0.258044	0	0	0.080834	0.105306	0.10831	0.210816	0	0	0	0.053347	0.06819	0.233389	0	0.113361	0.04009	0.070819	0	0	0	0
ENSG00000252417.1	0	0	0	0	0	0	0	0	0	0	0	0	0	0	0	0.847813	0	0	0	0	0	0	0	0	0	0	0	0	0	0.221968	0	0	0	0	0	0.848362	0	0	0	0	0	3.42369	0	0	0	3.46105	0	0.722308	0
ENSG00000144550.12_2	0.208566	0.053581	0.41676	0.127591	0.49338	0.261375	0.319553	0.298626	0.451715	0.093488	0.184164	0.240722	0.048761	0.314767	0.267779	0.022831	0	0.277732	0.476046	0.138433	0.166262	0.066703	0.189802	0.108111	0.121223	0.083558	0.108087	0.047169	0.013963	0.884063	0.037183	0.079793	0.320021	0.066136	0	0.028169	0.03813	0.008727	0.121747	0.382	0.071532	0.030579	0.088491	0	0.371629	0.06412	0.380622	0	0.176318
ENSG00000263908.1	0	0	0	0	2.55301	0	0	0	0	1.61512	0	0	0	0	0	0	0	0	0	0	0	0	0	0	0	0	0	0	0	0	0	0	0	0	0	0	0	0	0	0	0	0	0	0	0	0	0	0	0
ENSG00000182866.16_2	1.89911	1.33363	0.852958	1.09389	8.66708	1.11099	3.40159	2.12581	0.912187	2.25029	3.97144	0.980856	1.72803	1.65661	7.23972	0.19164	0.45182	2.25472	3.64305	1.4411	0.876908	0.925661	4.87768	0.313502	5.05323	2.50941	0.865011	0.406742	1.06645	3.69141	0.701068	1.98559	0.736672	2.37818	0.722582	1.63957	0.163814	0.592216	1.70764	2.30169	2.32559	1.02716	2.00295	2.77025	1.28432	0.365289	0.849064	0.331182	1.2087
ENSG00000266088.5_3	0.086763	0.26457	0.82103	0.212768	0.787312	0.121303	0.080132	0.304561	0.034958	0.034784	0.117896	0	0.668636	1.08578	1.38889	0	0.268132	0.291892	0.937478	0.011797	0	0.153403	0.543137	0.066091	0.857141	0.334881	0.055821	0	0.051371	0.262808	0.155274	0.321141	0	0.20699	0.861976	0.335744	0	0	0.210338	0.250423	0.179504	0.132432	0.247523	0.15059	0.109364	0.06269	0.219212	0.223441	0.420023
ENSG00000009780.15_3	6.88322	10.8282	11.3521	10.1767	9.1495	34.2174	10.3457	14.2313	62.8552	8.76355	10.755	202.181	4.48456	12.5308	13.5848	5.25738	694.983	10.4009	10.3178	11.9433	10.0388	4.61323	5.28719	3.53028	5.00853	5.87628	4.91892	5.9854	7.55287	12.5124	3.00163	147.764	9.18211	12.3715	5.08486	1.58704	3.88857	10.8641	2.75116	6.54528	7.95526	12.4374	13.8437	3.85753	10.4551	2.36695	6.19952	8.76461	6.80143
ENSG00000214283.4_2	0.1124	0	0	0.152637	2.53469	0.239282	0.19985	0.093202	0.418452	0	0.056769	0.621492	0	0.235426	0.097267	0.028841	0.264101	0.147618	0.235602	0.158731	0.054183	0	0.061812	0.277521	0	0.119224	0	0	0.164654	0.24074	0	0	0	0.15257	0.02799	0.064335	0	0	0.056934	0	0.039987	0	0.212324	0.055833	0	0.031127	0.04403	0	0.017485
ENSG00000278734.1_3	0.190758	0	0	0	0.375589	0	0	0	0	0	0	0	0	0	0	0	0	0	0	0.023922	0	0	0	0	0	0	0	0	0	0	0	0	0	0	0	0	0	0	0	0	0	0	0	0	0	0	0	0	0
ENSG00000251890.1	0	0	0	0	0	0	0	3.52217	0	0	0	0	0	0	0	0	0	0	1.22601	0.231822	0	0	0	0	0	0	0	0	0	0	0	1.19789	0	0	0	0.795297	0	0	7.1143	0	0	0	0	0	0	0	0	0	0
ENSG00000218980.2_2	4.20413	1.17915	6.79178	10.3382	20.0503	13.4384	8.56585	17.6753	24.1893	2.48894	21.4086	2.78269	2.84429	4.55462	4.22496	1.60507	19.1514	17.0854	15.3663	4.25722	3.17763	3.6156	4.89913	1.82109	2.96095	3.82368	7.06031	7.11199	4.03326	13.0829	15.5652	11.1456	27.9902	1.57967	24.1949	3.25082	6.70369	19.7336	9.00325	136.869	27.8868	8.04198	13.8468	50.9677	37.0881	7.29386	7.50497	7.36262	23.1227
ENSG00000239257.1_2	5.64946	0.52028	1.20284	0	0.327832	1.22891	0.036493	0	0	0.52256	0.513135	15.7821	0.554895	0.005945	0	0.395196	0	0	0.000923	0.320642	0.237674	0.749641	1.18099	0	0.095494	0	0.198453	0.01448	1.83694	0	1.27385	1.08966	2.11614	2.90492	0.809336	0.046407	0.49835	0	0.158285	0.54569	1.06638	0.870245	1.11681	0.185252	3.08159	0.268105	0	5.01454	0.077345
ENSG00000271128.1_3	0	0	0	0	0.973553	0	0	1.46742	0	0	0	0	0	0	0	0	0	0	0	0	0	0	0	0	0	0.707006	0	0	0	0	0	0	0	0	0	0	0	0	0	0	0	0	0	2.336	0.500775	0	0	0	1.14209
ENSG00000135116.9_3	1.22113	0.106069	0.214076	0.065563	1.53468	0.281171	1.70541	0.179043	0.400126	0.132976	0.072115	1.73198	0.031618	0.260273	0.672758	0.036341	1.89908	1.00181	0.590225	0.386454	0.060105	0.058412	0.099369	0.22999	0.407414	0.028289	0.017161	0.012404	0.214921	1.87219	0.416379	0.435087	0.657079	0.103162	0.266302	0.03125	0.2326	0.026516	0.027626	0.73222	0.036292	0.105417	0.061148	0.149892	0.065392	0.065519	0.051676	0.023564	0.140192
ENSG00000271923.1	0	0	0	0	6.07566	0	0	0	0	0	0	0	0	0	0	0	0	0	0	0	0	0	0	0.99347	0	0	0	0	0	0	0	0	0	0	0	0	0	0	0	0	0	0	0	0.734242	0	0	0	0	0
ENSG00000180902.17_2	11.3179	21.6248	11.1926	15.3116	24.341	3.79323	11.1557	21.5189	5.76477	15.8343	25.5992	14.1822	7.76239	21.3644	5.78783	4.76515	7.5126	20.6015	28.1124	10.5128	12.4407	4.86002	14.3885	4.33943	5.4306	5.08185	10.6532	5.97447	16.9069	14.8347	5.18675	4.46594	10.0993	5.5883	9.98989	1.39526	7.43507	8.91607	6.7609	17.8304	17.0742	7.75814	14.9318	8.24627	9.26802	10.4862	6.63205	14.3711	6.55158
ENSG00000236704.1_2	0	0	0	0	0.64151	0	0	0	0	0	0.091412	0.361105	0	0	0	0	0	0.077094	0.036943	0	0	0.011968	0.022769	0.052424	0	0	0	0	0	0	0	0	0	0.050774	0	0	0	0	0	0	0	0	0	0.021783	0	0	0	0.011074	0
ENSG00000238458.1	3.17321	0.828405	0	0	0	0	1.68063	5.86652	0	0	0	0	0	8.51951	1.37152	0	0	0.921317	0	0	0	0	0	0	0.558506	1.57597	0	0	0	2.71825	0	0	0	0	0	0	0	0	0	0	0	0	0	0	0	0	0	1.23824	0
ENSG00000272812.1_4	2.23387	0.89004	2.05735	1.1871	1.36884	0.976577	1.23965	2.16676	3.45786	2.08361	2.7465	1.40492	1.03519	0.841634	0.905633	0.537082	0	5.01923	1.36912	1.31318	1.29193	0.812539	1.07622	3.11718	0.816693	1.35141	0.222252	0	3.51688	2.68045	0.703149	3.797	3.22329	0.454923	0.822081	0	0.152537	1.48731	0.355394	0.881498	0	3.36683	2.23368	0.056405	0.381069	1.0701	3.8125	0.411016	0.475042
ENSG00000252386.1	0	0	0	0	2.7851	0	0	0	0	2.34192	0	0	0	0	0	0	0	0	0	0	0	0	0	1.04314	0	0	0	0	0.980941	0	0	0	0	0	0	0	0.999481	0	0	0	0	0	0	0	0	0	0	0	0
ENSG00000283166.1_3	0	0	0.19229	0.018805	0.284064	0.057461	0	0.687943	0.03916	0	0.149554	0.082946	0	0.052301	0.062315	0	0.085919	0.064375	0.142815	0.217016	0.068644	0.023245	0	0	0	0.047398	0.167144	0.038614	0.264113	0.049499	0.048269	0.339257	0	0.092432	0.131028	0.066335	0	0.031089	0.054854	0	0.028694	0	0.128372	0.115062	0.035429	0	0.048827	0.057157	0.191719
ENSG00000165556.9_2	1.91344	0.209147	0	0.048839	0.060214	0	0.010399	0.015817	0	0.02208	0	0	0.017564	0.014304	0	0.136573	0	0.009818	0.028173	0.695324	0	0.016517	0.037339	0	0.002409	0	0.004291	0	0.014636	0	0	0.132461	0	0	0.01181	0	0	0.005158	0.432627	0	0.007166	0	0.066218	0	0	0	0	0	0
ENSG00000257199.2_3	1.27879	0.075104	0.096035	0	0.103228	0	0.057324	0	0.178861	0.185968	0.760593	0.133597	0	0	0	0	0.068131	0.080456	0	0.014245	0	0.026978	0	0	0.026747	0.050194	0	0	0.164737	0	0.030366	0.134557	0	0	0	0.032902	0.658624	0	0.074567	0.179004	0.282386	0.149715	0	0.18286	0	0.284355	0	0	0
ENSG00000159128.14_3	66.9251	208.447	79.7361	64.3174	51.8838	49.6202	74.5095	90.7407	43.6602	74.5274	74.7445	128.118	81.1926	120.503	75.8704	52.8073	72.6835	51.9133	78.1573	42.5108	184.013	71.2954	61.2999	18.7223	74.7466	96.3156	55.987	74.1867	52.0381	89.9787	62.3248	142.032	71.5107	178.172	116.645	16.1237	52.6147	85.2309	138.771	80.2313	138.048	97.5839	100.746	44.0725	112.892	9.47362	94.6026	79.9298	40.2996
ENSG00000197984.4_3	0	0	0	0	0	0	0	0	0	0	0	0	0	0	0	0	0	0.054858	0	0	0	0	0	0	0	0	0	0	0	0	0	0	0	0	0	0	0	0	0	0.029685	0	0	0	0	0	0	0	0	0
ENSG00000119777.18_3	115.179	79.8426	70.0934	110.494	53.0773	69.8298	50.4607	95.4948	107.414	149.25	132.716	52.6845	68.2269	94.9116	102.346	105.233	61.9572	93.518	91.745	57.5101	181.874	38.3334	38.3901	41.7663	51.708	61.7444	61.9952	78.8273	31.4875	94.6528	95.5284	147.925	89.0288	83.6219	82.7832	15.4676	101.977	126.979	61.6327	74.3371	91.4966	80.0461	129.015	144.107	157.974	47.5536	71.6103	113.192	106.987
ENSG00000260530.1_3	0	0.331362	0	0.232285	0	0.069898	0.261203	0.901449	0.63895	0	0.297101	0	0	0.175548	0	0	0.464907	0	0.703029	0.062414	0.835622	0	0	0	0.094775	0	0	0	0.12113	0.15951	0.051494	0	0	0.111077	0	0	0	0	0	0	0.120538	0	0.173639	0.567499	0.105233	0	0	0	0
ENSG00000271181.1_3	0	0	0	0.347414	0.509348	0	0.335549	0	3.04426	5.56584	0.285933	0	1.71989	0	0.181927	0	0	0	1.1413	0.143687	0	0	0	0	0.071212	0.124751	0	0	0	0.363958	0	0	0	0	0	0	0	0	0	0	0	0	0	0	0	0	0	0	0
ENSG00000268568.1_3	0.048429	0.345915	0.30495	0.015089	1.48134	0.053155	0.587137	3.8479	1.09947	1.36508	0.516192	0.225113	0.585916	0.373353	0.252271	0.104693	0.651398	0.388072	0.2785	0.219065	0.635271	0.207787	0.280708	0.027217	0.064453	0.229275	0.419825	0.095491	1.11945	0.602751	0.116255	0.829702	0.885641	0.383013	0.027308	0	0.644219	0.885948	1.65572	0.020591	0.198089	0.686608	0.141858	0.808619	0.605948	0.664443	1.04736	0.031776	0.920605
ENSG00000258027.2_2	0	0.398293	0	0	0.181347	0	0.034602	0	0.547352	0	0	0	0	1.45362	0.650509	0.470404	0	0.122467	0.205642	0.693549	0	0	0	0	0	0.075308	0	0.070504	0.073719	0.028963	0	0	0	0.13393	0	0	0	1.12302	0	0.013078	0	0	0	0.091067	0.04174	0.018162	0	0.035747	0.300504
ENSG00000253169.2_2	0	0	0	0	0.382951	0	0	0	0	0	0	0	0	0	0	0	0	0	0	0	0	0	0	0	0	0	0	0	0	0	0	0	0	0	0	0	0	0	0	0	0	0	0	0	0	0	0	0	0
ENSG00000258743.5_3	0	0	0	0.045967	0.778884	0.119701	2.76952	3.57449	0.492127	0.04644	0.051664	2.34347	0.08028	0.08088	6.42937	0	0	0.087808	0.057452	0.545759	0.091838	0.915304	0	0	0.471617	6.35061	0.197007	0	1.88403	1.73109	0.062851	0	0	1.57742	0.050746	0.195769	1.97336	11.2874	0.117065	0	0	0	0	0.072128	0.457326	0	0	0	0
ENSG00000271134.1_3	0	0.229396	0	0	1.49491	0.259526	0.152276	0	0	0	0	0.422152	0	0	0.214769	0.137698	0	0	0	0.277392	0.56752	0.049963	0	0	0.158278	0	0	0	0	0.194957	0.480561	1.02585	0	0	0.232231	0.064837	0	0.07929	0.331987	0.117441	0.277824	0	0	0	0.264346	0.152305	0	0.496545	0.228195
ENSG00000221595.1	2.11547	0	0	0.471324	5.09021	0	1.91036	0	3.30429	0	0	0	2.57984	0	0	0	0	3.04943	0	0	0	0	0	0	0.757972	0	0	0	0.824362	4.63757	0	0	0	0	0	0	0	0	0	0	0	0	0	0	0	0	2.73301	0	0
ENSG00000234344.1	0	0	0	3.3e-05	0.451744	0	0	0	0.0092	0	0	0	2.1e-05	0.109481	0.000365	0	0	0.234839	0.092937	0.020278	0	0	0	0	0	0.008662	0	0	0.142459	0	0	0.000193	0	0.081697	0	0	0	0	0	0	0.026917	0	0	0	0	0	0	0	0
ENSG00000252677.1	4.86449	0.597222	1.47198	1.02084	7.7234	1.08127	5.26984	2.03298	3.37717	3.48938	5.26824	0.641129	5.37329	0.79892	0.547867	0.961699	0	2.04161	2.15694	0.67783	1.12727	0	0	0.443891	0.211588	0.800384	0	0.623163	2.56472	4.55554	1.04257	3.2665	0	0	0.595144	0.668073	1.9081	1.64886	0.949457	1.96808	0	0.77373	1.07702	9.07659	1.41713	0.574862	1.12436	0	0
ENSG00000125386.15_4	25.2493	3.67512	4.19922	5.69713	5.3591	4.80318	16.9506	18.3417	14.2822	8.84254	11.3976	6.75778	6.21392	7.59765	9.40124	21.4211	9.12544	11.1918	13.0369	30.0257	5.05765	7.8625	5.68642	6.14722	5.81889	9.14301	5.8549	7.33284	5.56482	20.4696	4.87225	4.10471	7.49741	8.78998	6.67102	1.30202	3.89083	16.7337	8.97589	8.46561	7.5004	11.3435	15.1492	7.88141	10.0259	3.63221	6.49647	6.97996	8.94308
ENSG00000213443.2_3	4.31102	1.26454	0.523491	0.76354	0	0.11237	0.021848	4.15674	0	0	3.77377	0.564936	1.89473	1.7516	1.61393	0	1.21977	3.09844	2.48366	0.427872	0.29347	0.921383	1.41975	0.107262	0.813736	1.97759	1.47076	0.444954	1.015	2.8166	0.819797	0.223124	0.553179	0.750202	0	0	0.474396	0	0.52025	2.60482	0.730573	1.22531	0.154268	0.76763	0.65454	0.1704	2.05369	3.07721	0.552572
ENSG00000202512.1	2.15244	0.302124	0	0.884098	6.1569	0	0.673997	1.03502	0.201852	0.334561	1.68329	0	0.847393	0	0.235118	0	1.44403	0.763078	1.43727	0.508923	0.422726	0.061956	0.411435	0.132519	0.403832	0.130124	0	0.134516	1.23209	4.52822	0.091607	0.226503	0	0.184235	0.156562	0.511971	0.196552	0	0.446018	0.941512	0.324556	0	0.286085	2.47157	0.498211	1.99657	0.52802	0.09975	0.616106
ENSG00000259771.1_4	0.924194	0.415447	2.5043	1.20495	6.01173	0.548935	0.811298	4.22094	3.82758	0.445597	3.51785	0.429084	1.75023	1.57381	1.4495	0.307593	1.17881	1.72673	5.24264	0.978863	0.792833	0.950839	0	0.847934	1.06673	0.764299	0.953107	0.185061	0.609154	2.57175	1.08352	1.81848	0.18838	3.16809	1.90007	0.130462	1.22158	0.236019	0.553123	1.7693	1.2528	1.5082	0.447773	4.44279	0.612865	1.47009	1.74444	0.761093	0.455191
ENSG00000178021.10_3	0.016987	0.03028	0	0.037414	0.321358	0.023372	0.058389	0.215958	0.081678	0.146886	0.123123	0.015935	0.017444	0	0.009757	0.008504	0	0.042688	0.14806	0.033795	0.022881	0	0	0	0.017322	0.008426	0.008617	0	0.03066	0.20061	0.010332	0	0	0.030995	0	0.032661	0.010345	0.034008	0	0.014425	0	0.023892	0.040842	0.031466	0.052929	0	0.026773	0	0.027135
ENSG00000232562.1_2	0	0	0	0	0.277581	0	0	0	0.061347	0	0	0	0	0	0	0	0	0	0.05203	0.029514	0	0	0	0	0	0	0	0	0.101598	0	0	0	0	0	0	0	0	0	0	0	0	0	0.084179	0	0	0	0	0	0
ENSG00000165185.14_4	3.50653	0.994065	1.08578	0.505828	0.791464	0.478197	3.57525	1.40247	3.13516	2.39219	0.527777	2.80194	1.47963	2.41424	3.42156	1.61017	1.3366	1.01231	1.77049	1.28514	0.95488	0.823562	0.393749	3.19548	1.60118	3.29597	0.8617	0.810978	0.926219	3.2492	0.590882	1.07235	4.34026	1.44447	0.507489	0.202892	0.558878	8.78609	0.475807	1.05971	1.28838	1.53924	0.878244	0.696832	2.86334	0.882658	1.76914	1.38682	1.10528
ENSG00000238785.1	0	0	0	0	0	0	0	0	0	0	0	0	0	0	0	0	0	0	0	0	0	0	0	0	0	0	0	0	0	0	0	0	0	0	0	0	0	0	0	0	0	0	0	0	0	0	0	0	0
ENSG00000112182.14_3	20.8318	0.90739	0.557068	1.78895	1.89163	2.33178	1.97757	2.65302	1.36742	1.32158	3.33878	1.07662	0.07873	5.81543	1.91611	3.3116	0.367059	1.59458	2.30551	0.853787	0.36352	3.75551	1.60945	1.00223	0.60245	0.754042	0.879762	0.575915	5.78407	4.12874	0.272837	0.398164	1.75345	1.9669	0.505505	0.123259	0.295208	3.9457	3.07035	1.32303	0.308665	12.3717	1.89573	0.620821	1.17222	0.612807	1.82037	1.07581	0.52098
ENSG00000228646.3_2	0	0	0	0	0.252495	0.681318	0	0	0	0	0	0	0	0	0	0	0	0	0.193229	0	0	0	0	0	0	0	0	0	0	0	0	0	0	0	0	0	0	0	0	0	0	0	0	0	0	0	0	0	0
ENSG00000113389.15_3	0.581643	0.796516	2.20494	2.31167	4.14081	5.064	0.621629	0.929076	1.09257	0.415527	0.833321	8.33766	4.05952	1.05947	0.899378	0.595926	1.82378	3.22168	0.840028	0.322758	1.06173	1.18333	9.40192	1.19607	0.534453	1.01171	0.87195	0.693219	1.24559	3.44296	0.168136	0.985778	3.50517	0.829016	0.421863	0.26431	0.305626	0.151854	0.663887	0.767982	0.71143	1.47023	0.407724	1.62163	0.238475	0.277113	0.203873	0.165447	0.333411
ENSG00000231609.5_3	0.729324	0.368912	1.24926	0.925543	1.00699	0.750915	1.99777	2.20512	1.1642	0.491507	1.80412	1.78108	0.190887	1.21437	0.525544	0.431979	0.813702	2.14895	0.881703	0.534141	0.800331	0.446822	0.467634	0.326115	0.62815	0.36171	0.406602	0.373645	1.74338	1.19474	0.056054	0.071819	0.362684	0.378862	0.528198	0	0.335252	0.442791	0.127075	0.617259	0.141659	0.610728	0.692735	0.13924	0.423761	0.139375	0.444311	0.402363	0.523742
ENSG00000235142.7_3	0.559121	0.093512	0.795279	0.403069	3.52424	0.401575	0.389246	0.631092	1.03386	0	2.18386	0	0.139174	1.87274	0.760075	9.48314	0.132589	1.59145	0.944903	0.321937	0.209057	0.129135	0.393498	0.502787	0.098679	0.506292	0.238342	0.147302	0.560366	1.51067	0.282497	0.477433	0.185965	0.657803	0.417439	0	0	0.252045	0	0.26263	0.254224	0.908098	0.20705	0.177173	0.300584	0.14913	0.437514	0.257916	0.299599
ENSG00000244641.2_3	0.452642	0	0.220073	0.112893	0	0.172574	0	0	0.713181	5.17558	0.618716	0.308604	0.441388	0	0	0	0	0	0.726521	0.266445	0	0	0	0.323707	0.082307	0	0.152036	0.274761	0.817713	0.286299	1.05002	0	0	0	0.583023	0.204823	0.194681	0.125407	0.446909	0.247568	0	0	0	1.11497	0	0.270038	0.258481	0.135675	0.11808
ENSG00000221524.1	0	0	0	0	0.957379	0	0	0	0	0	0	0	0	0	0	0	0	0	1.51294	0	0	0	0	0	0	0	0	0	0	0	0	0	0	0	0	0	0	0	0	0	0	0	0	0	0	0	0	0	0
ENSG00000249263.2_2	3.11089	0	0	0	0	0	0.770662	0.253544	0.216168	0	0	0	0.171298	0	0.215019	0	0	0	0	0.377835	0	0.067665	0	0	0	0	0	0	0	0.859633	0	0.258296	0	0	0	0	0	0	0	0	0	0	0	0	0.138483	0	0	0	0
ENSG00000099994.10_2	1.15816	2.70916	9.65835	3.0179	2.38413	1.16983	2.94828	7.46319	1.38722	7.56272	1.22516	10.1852	32.6313	3.52906	3.40568	3.21271	1.38093	7.24136	0.391321	1.21091	0.838237	2.04413	22.8721	1.30259	3.57075	2.1976	1.32908	3.02874	1.95283	1.68466	0.456618	71.3919	5.01756	28.1841	3.08221	0.777246	3.62167	2.01038	1.2336	2.29688	4.69563	0.827669	3.47109	1.50238	23.8693	1.15987	0.609949	0.129565	4.58762
ENSG00000273825.1_3	1.23357	0.114467	0.029782	0.097605	0.066099	0.294584	0.262878	0.594895	0.018594	0.100277	0.203851	0.462579	0	0.341379	0.205714	0.056948	0	0.644012	0.344208	0.934486	0.117459	0.053896	0.01917	0.020954	0.017776	5e-06	0	0	0.422957	8.72275	0.057885	0.016728	0	0.051025	0	0.110809	0	6.08924	0.123258	0.041269	0.030028	0.951959	0	0	0.077119	0	0.319918	0.014153	0.040208
ENSG00000207088.1	0	0	0	0	1.9555	0	1.25241	0	0.581734	0	0	0	0	2.69343	0.726098	0	0	0.892066	0.756472	0.667555	1.09938	0.284881	1.39704	0.632208	2.57251	1.11843	0.598432	0	0	1.59051	2.33559	0	0	0	0	12.876	0	0.993691	0	1.34383	1.49738	0.894029	0	2.13117	0.452277	0	0	0.485993	0.521251
ENSG00000254270.1_2	0	0.349112	0.213223	0.362038	1.71712	0.30767	0.098393	0.434643	0	0	0	0	0	0.746846	0.252235	0	0.692739	0.531446	0.479886	0.573085	0.23145	0.070713	0	0	0	0	0	0	0	0.277902	0.576309	1.23718	0	0.536927	0	0	0.400578	0.221932	0	0.130552	0	0	0.334705	0.457433	0.349822	0.247645	0.263362	0.55136	0.479671
ENSG00000225018.1_3	0	0	0	0.523248	0	0	0	0	0.255954	0.254851	0.262355	0.323266	0	0	0	0.302435	0.38203	0	0	0.061511	0	0.160769	0	0	0	0	0	0	0.2488	0.348334	0.237567	0.953491	0	0.427282	0	0.114384	0	0	0	0	0	0	0	0.190778	0.707519	0	0	0.57414	0.143929
ENSG00000232845.1_2	0	0	0	0	0	0	0	0	0	0	0	0	0	0	0	0	0	0	0	0	0	0	0	0	0	0	0	0	0	0	0	0	0	0	0	0	0	0	0	0	0	0	0	0	0	0	0	0	0
ENSG00000264578.1_3	8.34637	0	2.82888	0	2.74796	0.224187	6.06192	1.04448	0.64343	14.911	6.05119	7.62158	2.11235	4.26614	0	2.57055	0	0.921884	5.94073	27.8356	0	0	0	0	0	0	0	0	1.66574	4.6515	17.5584	5.89491	4.34708	2.91878	2.88388	1.4449	7.62172	3.73702	6.56326	19.6632	6.81	2.44443	0	3.57948	3.28089	7.7626	6.02473	0	9.22803
ENSG00000198855.6_2	2.65893	2.49848	2.07063	4.35646	1.60553	1.53191	4.76076	10.0548	3.89393	4.11409	4.66546	2.99128	5.68164	2.53848	3.92193	4.49366	3.09374	3.84936	5.59125	1.68599	7.26171	1.61315	2.85576	1.31658	2.83665	1.94859	2.54419	1.93043	3.62458	4.11169	3.37502	3.64977	2.40987	2.38746	3.60702	0.778775	2.10046	7.03035	3.61118	2.43875	2.79322	3.11353	5.30717	3.17601	5.65906	1.79675	2.07799	3.36909	6.45304
ENSG00000103152.11_3	24.0329	39.6531	46.5459	42.0421	36.1269	20.2911	27.655	38.6572	40.4999	37.9731	35.1225	32.1033	40.9468	35.7558	30.7427	44.654	22.7896	31.6056	40.4697	30.877	58.7926	26.5896	44.5044	28.59	30.6672	26.4841	40.7449	25.2526	25.9073	59.8318	71.7931	26.4109	33.4788	19.5255	47.8504	13.0368	60.0045	45.1291	27.9708	54.2194	59.6045	18.7003	36.4791	57.7024	73.999	53.8827	39.0242	19.1436	39.6861
ENSG00000221237.1	15.8661	3.11279	1.11812	3.87048	33.0813	9.08997	4.42396	6.70897	7.17828	1.3776	20.8888	8.25198	3.01409	2.96676	0	2.35581	0	7.34986	7.11084	3.77582	0	2.46977	1.71316	0	1.92938	0	0	0	6.72538	6.35825	1.49218	2.69434	1.82075	0	0	1.51485	0	5.01095	1.68497	0	0	1.60948	5.96121	0	0	0.681509	4.98841	1.44461	0.734089
ENSG00000119042.16_2	69.2314	84.3422	10.1498	21.3008	10.6091	3.70597	42.0478	9.79975	107.337	30.8248	25.2262	12.0519	40.0986	54.2715	165.924	74.5442	10.3227	7.56986	40.7446	12.7278	116.461	30.3578	1.09122	43.9541	45.0046	74.3931	18.5138	23.9695	18.6629	29.8788	52.0076	42.8735	26.2891	48.5045	36.8056	1.58805	22.109	72.9809	9.89746	7.12293	42.4005	17.2965	58.4016	17.4478	79.0386	11.5544	101.795	13.6016	40.7792
ENSG00000228398.3_2	0.548816	0	0.948607	0.135657	0	0.430765	0.16654	1.12573	0.782244	0	0.249197	0.667412	0	0	0	0	0	0.679024	0.304002	0.229539	0.244742	0	0	0	0	0.166562	0	0	0.228804	3.18573	0.427715	0.639498	0.586154	0.563022	0	0.139892	0.771312	0.715174	0.508748	0.724902	1.42261	0.834167	0	0.977805	3.79027	1.35769	0	1.56017	0.617638
ENSG00000271027.1_3	0	0	0	0	3.59017	0	0.460972	0	0	0	0	0	0	0	0	0	0	0	1.09397	0	0	0	0	0	0	0	0	0	0.482157	0.495448	0	1.50281	0	0	0	0	0	0	0	0	0	0	0	0.702622	0	0	0	0	0
ENSG00000230521.1_3	0.998454	1.36647	0	0.325681	1.09326	0.037107	0.411389	1.42383	0.125304	0.027787	0.58697	0.077468	0.108647	1.39064	0.772077	0.380745	0.105426	1.34432	1.56276	0.515768	0	0.396669	0.596113	0.056867	0.333051	0.674054	0.354005	0.290136	0.449406	0.075715	0.255749	0.261465	1.76526	1.26631	0.159814	0.268747	0.970498	0.987707	0.472239	0.943005	0.865936	0.29549	2.07978	1.35955	1.06313	0.036185	0.55251	0.034642	0.22519
ENSG00000196517.11_3	6.67642	74.7995	2.63624	21.1203	4.00899	3.85673	8.86604	17.1551	8.7785	9.55228	8.95107	3.43254	5.07538	6.76222	3.45207	7.57365	12.7634	3.82308	22.0057	13.5343	16.9041	6.60712	4.39835	6.70297	9.05882	4.57139	5.88011	3.13222	1.24026	4.23249	15.5455	6.80688	3.75911	4.02738	4.24068	0.506209	1.19461	1.90543	13.5023	4.82424	11.4479	12.6927	17.0566	45.0387	22.6158	1.17213	2.7163	9.11463	8.25474
ENSG00000197651.4_2	0.42109	0	0	0	0.017597	0	0	0.042219	0.00899	0	0	0	0	0	0.085129	0	0	0.271995	0.035987	0.044818	0	0	0	0	0	0	0	0	0.010747	0.011969	0	0	0	0	0	0	0	0.054526	0.02992	0.007396	0	0.024452	0	0	0	0	0.013254	0	0
ENSG00000249487.6_2	0.458453	0	0.291695	0.450492	8.49915	0.151013	0.217786	0.313821	0.125639	0.072942	0.670472	0.970228	0.091558	0.304833	0.23561	0.076804	0.09305	1.96886	1.25947	0.166723	0.208883	0.124532	0.064768	0.115658	0.020592	0.068726	0.056683	0.115895	0.908696	1.36379	0.028615	0.043308	0.160793	0.712345	0.162423	0.077444	0.032773	0.012523	0.023933	0.039492	0.04577	0.236952	0.253793	0.234062	0.102313	0.269981	0.340385	0.031094	0.061816
ENSG00000244560.6_3	2.33827	0.746929	3.82803	3.38429	4.76342	2.78521	1.83447	38.1967	2.88938	2.6747	15.2739	6.95148	2.73633	5.12301	2.83841	4.71641	3.09665	7.42746	4.46504	7.18027	1.74768	2.59692	4.28751	4.17808	1.5535	0.739908	2.06234	2.08329	4.89378	26.4806	1.14726	1.94	3.16398	4.91499	0.649695	0.382784	1.43941	1.53388	0.676023	6.20139	2.38694	4.0498	1.72817	2.9583	0.636737	0.702136	1.06686	0.599424	2.24965
ENSG00000236924.1_4	2.01206	0	0	0	0.150327	0	0	0	0.097966	0	0	0	0	0	0.104607	0	0	0	0.095282	0.018144	0.123903	0.080046	0.210487	0.178853	0	1.096	0	0	0	0	0.673594	0	0	0	0	0	0	2.75633	0	0	0	0	1.38119	0	0.256183	0.179851	0	0	0
ENSG00000163697.16_3	33.4019	26.1138	12.3748	9.90156	13.6776	7.42942	27.1118	35.927	39.4855	32.6931	39.0864	15.6224	15.7047	8.33666	27.7833	14.2077	8.13529	17.9122	17.6229	10.5228	25.7401	45.7581	13.0386	8.91595	13.8089	32.0734	9.61704	12.8621	29.0269	18.1631	4.37908	9.85224	9.97068	21.9094	15.4886	3.16351	6.25797	43.1544	12.4674	13.7197	10.8963	42.1871	40.7618	7.12766	13.9683	4.07999	11.0817	20.1646	14.6187
ENSG00000207818.1	0	0	0	0	0	0	0	0	0	0	0	0	0	0	0	0	0	0	0	0	0	0	0	0	0	0	0	0	0	0	0	0	0	0	0	0	0	0	0	0	0	0	0	0	0	0	0	0	0
ENSG00000258422.5_3	3.28951	0.277333	0.310946	1.02219	13.4454	0.868353	2.2393	3.61759	3.56136	1.28305	4.43187	1.33475	0.385324	1.85182	1.43923	1.0242	0.084312	3.91064	5.2134	1.45948	0.353381	0.265832	0.132176	1.35772	0.618886	0.879008	0.079343	0.072724	1.44615	6.06015	0.776797	2.19774	1.87794	0.844104	1.24605	0.654039	0	2.52389	0.140729	1.02203	0.44962	1.63217	1.59845	1.13213	0.685036	0.48271	2.89643	0.904437	1.37017
ENSG00000197713.14_3	20.0776	67.5985	23.7905	26.7027	10.6658	6.50272	29.4188	14.2842	26.6712	9.76381	18.9018	26.1935	10.3516	38.3528	19.9776	11.5066	17.4901	24.2737	15.0617	9.32894	80.5479	18.7402	11.4685	35.438	14.2035	26.2853	23.8866	31.2577	24.9323	23.737	11.9716	27.1779	30.3973	18.8669	26.2999	3.36993	12.32	29.3935	11.9153	22.3984	13.9378	24.0594	46.3131	13.8114	36.041	12.7069	19.638	22.9253	11.3963
ENSG00000066739.11_2	6.97103	4.36978	4.37321	6.39665	1.36858	5.71111	11.7002	14.027	9.76638	7.82418	6.94538	5.97317	4.25829	4.01222	10.5076	5.14057	6.22355	13.1788	8.75338	5.05705	8.07582	4.56394	2.20121	3.20807	4.05009	5.85265	2.29952	3.29582	15.5884	15.3157	2.38684	3.27284	14.9421	6.27724	3.98652	1.59697	0.945579	14.2894	1.14569	8.09572	5.29723	12.7556	14.1181	3.45551	7.6781	1.893	5.32706	5.19804	9.03223
ENSG00000228522.2_3	0.32427	0.55227	1.07776	2.16765	4.07003	0.128874	2.21975	1.21031	0.1409	0.153067	0.047574	0	0.155829	1.94803	0.057122	0	0	2.04122	1.1509	0.102185	0	0	0.257225	0.694368	0.194903	0.042711	0	0.266612	0.152329	1.06696	0.412463	0.203768	0	0	0	0	0	0.088555	0	0.110955	0.141368	0	0	0.555999	0	0	1.16323	0	0.201474
ENSG00000260738.1_3	0.069084	0	0	0.014564	0.117136	0.016961	0.031242	0.037686	0.009114	0.01196	0.057229	0	0.044188	0	0	0.199705	0	0.510353	0.067428	0.004938	0.014885	0.008891	0	0.008435	0	0	0	0	0.011138	0.046153	0.005976	0	0.061816	0.249287	0.027328	0.00599	0.082166	0	0.015128	0.038664	0.026573	0.02463	0.01466	0.024275	0	0	0.028307	0.004714	0
ENSG00000264423.1	34.6327	4.02808	38.7707	28.7373	551.729	30.4073	51.1579	6.19602	36.2823	26.2525	51.14	11.6115	2.53906	37.9809	10.2463	5.09355	89.8269	93.1443	42.4668	23.7737	4.19416	15.0405	33.7462	164.916	23.57	1.3346	26.4196	1.50871	30.9081	37.7351	2.91275	157.593	10.0012	18.1457	20.3223	4.35259	0	1.4314	0.143257	10.2707	1.17408	4.71678	59.0159	130.943	1.79599	56.7088	30.7207	0.339606	1.87188
ENSG00000154174.7_3	25.3024	41.9453	59.8662	15.2126	7.33717	22.4343	27.4695	15.5648	17.8051	37.5473	15.7477	30.6086	11.4631	13.635	27.6687	21.2048	23.663	32.1913	14.8587	20.3865	42.1885	22.0799	10.6062	20.5104	13.6585	19.2343	11.571	19.395	20.1996	27.7396	11.0659	12.2216	26.6467	17.6284	27.6286	2.39362	16.0438	30.9261	10.9694	22.5899	14.2405	40.3706	21.8297	9.33193	16.9148	16.381	17.9579	12.494	17.2806
ENSG00000265502.1	4.26387	0.390135	2.28645	1.87761	24.801	2.6654	4.72091	8.05333	3.76996	0.673845	8.9926	0.702076	1.24017	3.95893	2.00752	0.234921	4.021	7.24338	7.0292	29.9962	1.43727	0.222454	0.878389	1.70357	1.13738	0.79921	0	0.137078	2.20875	8.4922	0.453001	8.52576	3.27304	1.70986	1.50805	0.208801	0.18369	1.21276	0.409206	2.27093	0.846945	0.82782	4.41189	6.94558	2.44194	2.68041	2.87206	0.485687	1.80192
ENSG00000182264.8_3	0.825567	0.016092	0.293775	0.528246	3.41162	0.408503	1.56364	2.24835	1.47424	0.503068	1.52856	1.09661	0.385456	0.925121	0.720608	0.362036	0.407353	1.23491	1.82469	0.460736	0.492352	0.481336	0.808728	0.358651	0.412157	0.249532	0.084697	0.761745	0.449933	2.4471	0.178695	0.379309	0.521362	0.316879	0.392874	0.119867	0.09713	0.590873	0.062877	0.510245	0.506508	0.040565	0.47524	1.14768	0.293298	0.50941	0.458047	0.148215	0.639409
ENSG00000012124.16_3	2.19502	0.495244	0.942154	0.914001	8.07746	0.95573	5.75391	1.78652	1.9342	4.99688	4.03582	0.47862	1.09271	6.95464	6.40482	1.89694	0.73831	2.35155	2.26258	2.30781	2.03235	0.495172	3.07086	0.468842	2.14873	1.44834	3.13759	1.25457	0.809311	2.2518	1.42574	0.733859	0.465238	1.38646	2.27101	0.553903	0.542251	0.256135	0.333067	0.839619	3.80992	0.162664	0.900772	1.02095	1.74463	0.782117	1.36642	0.228562	1.42238
ENSG00000255727.1_2	0.27492	0.724986	0.306665	0.272799	2.31394	0.470172	1.44579	0.436307	1.78528	0.932485	1.37104	0.273489	0.784514	0.305554	0.595902	0.328999	0.510228	0.708451	0.534246	0.41467	0.505544	0.22119	0.355278	0.680022	0.553792	0.612938	0.261945	0.225734	1.36594	2.34435	0.152753	0.349241	0.575919	0.669066	0.236714	0.109916	0.178282	0.289503	0.505275	0.314823	0.440365	0.334981	4.47012	1.88728	0.415531	0.990316	2.63814	0.160252	2.66654
ENSG00000177096.8_3	2.8242	35.7267	15.7791	43.3916	5.90083	10.1821	18.7131	41.4438	29.0933	38.6669	38.6939	11.0943	9.67695	22.5078	26.2023	17.4867	13.6088	14.4164	20.3945	9.08859	43.9342	10.956	14.4006	13.5581	14.0136	24.0359	1.24966	1.64166	18.7556	9.48973	22.0792	10.426	13.4425	26.9849	16.3755	3.24481	14.0664	28.3546	23.914	15.4571	24.3138	17.8726	45.0607	8.08557	63.0696	5.99472	23.4956	13.9898	36.8447
ENSG00000237992.2_3	0.261876	0.051785	0.258194	0.019895	0.180919	0.085881	0.041012	0.373818	0.019229	0	0	0	0.199189	0	0	0.365356	0	0.027815	0.10516	0.053474	0	0.020754	0.039971	0.021422	0	0.019107	0.045886	0	0.062303	0.057306	0	0.051485	0	0	0.031883	0	0	0.026781	0	0	0	0.223776	0	0	0.014329	0.018219	0	0	0.058553
ENSG00000230343.1_3	0	0	0	0	1.47411	0	0	0	0	0.487901	0	0	0	0	0	0	0	0	0.341867	0	0	0	0	0.100302	0	0	0	0	0	0	0	0	0	0	0	0	0	0	0	0	0	0	0	0.416369	0	0	0.283793	0	0
ENSG00000140853.15_3	17.6	26.8622	21.9496	12.2014	29.2315	9.88177	11.9272	12.9626	22.4727	29.6601	35.4892	4.907	15.4373	7.81007	35.7461	24.0037	8.77836	27.1246	42.5571	22.1506	7.14766	7.09647	11.1549	4.7631	11.7479	14.402	4.08919	6.09723	6.31142	24.4087	8.71464	11.8759	3.27737	8.71385	9.63973	5.08875	4.37732	3.74731	9.14251	13.9653	16.6286	6.17603	10.1326	9.23023	15.752	4.03983	8.37439	3.46856	9.83015
ENSG00000196539.3_2	0	0	0	0	0.39143	0	0	0	0	0	0	0	0	0	0	0	0	0	0	0	0.0085	0	0	0	0	0	0	0	0	0	0	0	0	0	0	0	0	0	0	0	0	0	0	0	0	0	0	0	0
ENSG00000232205.1_2	0	0	0	0	0	0.034862	0	0.028288	0	0	0	0	0	0	0	0	0	0.027072	0	0.019526	0	0	0	0	0	0	0	0	0.082753	0.020669	0	0	0	0	0	0	0	0	0	0	0	0.047177	0	0	0	0	0	0	0.010831
ENSG00000159167.11_2	7.48284	4.69451	9.3238	10.7847	5.59466	13.5526	5.26272	2.34563	8.33099	11.6519	12.5632	13.2088	6.55314	63.5009	16.1241	10.5492	45.2785	10.3209	13.0256	3.1097	1.7838	7.29377	1.92635	3.62477	3.56235	8.63432	34.7253	22.8366	4.39345	30.2613	1.99013	44.127	11.7793	9.95161	19.4935	3.76464	6.28484	8.46017	9.3798	10.018	4.01966	13.689	2.91785	13.047	4.69133	2.08568	11.7871	4.58908	4.90366
ENSG00000177119.15_3	18.3284	15.5357	24.1644	32.3681	4.73262	19.2987	10.4059	21.162	15.6233	13.9891	12.6692	23.0109	16.9415	34.2464	33.1959	25.4909	41.6699	23.3794	14.6025	10.4459	21.7223	16.0186	20.744	8.28424	15.553	18.4032	13.3508	17.4513	16.1056	22.55	8.28855	9.07271	10.7247	14.1178	12.4304	4.14079	5.6565	27.7642	6.07098	23.7701	18.6011	53.662	24.2155	10.4001	16.9164	2.2133	15.4735	21.9653	16.4979
ENSG00000201474.1	0	0	0	0	0	0	0	0	0	0	0	0	0	0	0	0	0	0	0	0	0	0	0	0	0	0	0	0	0	0	0	0	0	0	0	0	0	0	0	0	0	0	0	0	0	0	0	0	0
ENSG00000212102.1	0	0	0	0	2.29771	0	0	0	0	0	0	0	0	0	0	0	0	1.79007	0	0.683264	0	0	0	0	0	0	0	0	0	0	0	0	0	0	0	0	0	0	0	0	0	0	0	0	0	0	0	0	0
ENSG00000213703.2_3	0	0.196786	0.347524	0.478047	3.26671	0.212557	0.618894	2.31496	1.11358	0.250168	0.769963	0.449527	0.15492	0.561886	0.096435	0	0.886836	0.454885	0.556347	0.20739	0.117338	0.031999	0	0	0.13664	0	0.213703	0	1.17	0.874808	1.00983	0.281312	0	0.468947	0.409902	0	0.378674	0.426734	0.145829	0.74001	0.830403	1.11739	0.488696	1.07897	0.488833	0.847784	1.21991	0.369831	0.392829
ENSG00000221621.1	1.85104	0	0	0	2.20856	2.01741	1.73655	0	0	0	10.1165	0	0	0	0	0	0	0	0	0	0	0	0	1.60484	0	0	0	0	1.44695	7.16937	0	0	0	0	0	0	0	0	0	0	0	0	0	1.08388	0	0	2.48426	0	0
ENSG00000156265.15_2	3.77108	17.9833	7.99283	3.99993	13.5889	2.37233	12.7629	8.68686	6.25718	9.59382	7.18219	6.70257	5.52567	6.41929	8.76073	3.04389	5.86576	9.20606	3.94232	1.59429	13.7848	3.33677	9.73544	1.76721	10.0097	5.30157	6.97439	6.35011	19.6864	15.3235	2.52437	1.80717	2.02627	13.2949	4.89978	4.63168	1.56316	19.2886	2.62033	2.27259	4.62005	46.0658	9.16925	2.05036	5.06517	1.28685	158.203	9.81241	3.20915
ENSG00000172320.3_3	0.706259	0.190689	0.276873	0.309339	4.00428	0.25074	0.755701	1.28901	0.692189	0.415614	1.08257	0.231578	0.216288	0.395136	0.384267	0.236486	0.350239	1.12759	0.954605	0.324056	0.170436	0.113073	0.075995	0.376693	0.094878	0.126786	0.046393	0.100079	1.05258	0.968721	0.074035	0.832185	0.24688	0.640584	0.171156	0.073687	0.093658	0.255095	0.135375	0.260375	0.187714	0.423079	0.533785	0.643274	0.136896	0.195163	0.459147	0.120265	0.176345
ENSG00000213305.3_2	0.228163	0.097114	0.056878	0.340504	0.071006	0.276083	0.14979	1.04991	0.4568	0	0.599491	0.344801	0.038466	0.1707	0.09742	0.115799	0.094202	0.624575	0.050068	0.102072	0.056468	0.158556	0.037818	0.042426	0.038515	0.150329	0	0.160653	0.487701	1.15555	0.076131	0.093627	0.631181	0.294239	0.171042	0.023911	0.34233	0.101888	0	0.460869	0.097299	0.194731	0.459523	0.125497	0.093801	0.151246	0.440802	0.230159	0.178961
ENSG00000212205.1	4.4425	0	0	0.586436	14.7053	2.21915	3.36585	0	2.10273	1.56128	7.92914	0	0	0	0	0	0	14.8817	4.44427	0.282218	0	0.581121	0	12.5177	0	0	0	0	0	5.44993	0	0	0	0	0	0	0	1.00219	0	0	0	0	0	1.89679	0	0	0	0	0.797652
ENSG00000174917.8_3	36.2029	107.807	133.789	101.662	78.0569	36.0808	39.9329	33.7289	49.2895	50.9496	50.0451	62.902	52.2948	46.6344	65.2775	53.6331	83.7511	49.7647	51.5329	32.0283	107.821	53.2194	73.9487	99.5652	41.5507	45.885	93.3991	53.6868	106.836	40.2104	56.798	79.3086	99.2951	43.3531	53.577	19.6752	100.222	23.1832	54.1949	82.2874	104.782	27.6406	79.2928	78.6151	81.9918	132.379	59.5278	50.0654	50.2986
ENSG00000230864.1_3	0	0	0	0	0.063219	0	0.211181	0.060778	0.066029	0	0	0	0	0	0	0	0	0.151243	0.091052	0.008597	0	0.015031	0	0.127143	0.015185	0.029688	0	0	0	0.087116	0	0	0	0	0.030232	0	0	0.023318	0	0	0.060554	0	0	0.027168	0	0	0	0	0
ENSG00000260589.1_3	0.60221	0.213889	0.385769	0.254105	0.581857	0.066374	0.214086	0.641065	0.347739	0.047754	0.582024	0.237885	0.237627	0.868819	0.20757	0.224271	0.252237	0.757529	0.35102	0.276074	0.21918	0.049948	0.052955	0.18958	0.24239	0.291503	0.046308	0.046473	0.403034	1.4462	0.115147	0.099484	0.355316	0.601093	0.30363	0.024964	0.132372	0.568679	0.251822	0.149672	0.095274	0.134865	0.366446	0.162677	0.157021	0.089047	0.477872	0.03126	0.244175
ENSG00000104412.7_3	24.7128	71.4667	61.5606	29.997	15.8351	23.1655	19.4667	29.2281	31.8074	24.1178	15.596	29.3061	24.477	77.6339	62.0699	23.7989	36.9176	27.7104	36.7177	23.2391	31.537	65.5476	27.9008	34.4113	20.2132	49.5761	45.748	56.7725	41.4968	21.6102	11.4351	36.6321	43.2828	57.7615	30.5877	4.08168	21.8094	47.9027	21.3201	22.8466	109.198	88.7346	47.0368	31.1261	28.6621	46.0831	36.2508	65.8943	13.5432
ENSG00000202471.1	0	0	0	0	0	0	0	0	0	0	0	0	0	0	0	0	0	0	0	0	0	0	0	0	0	0	0	0	0	0	0	0	0	0	0	0	0	0	0	0	0	0	0	0	0	0	0	0.245892	0
ENSG00000245958.6_3	11.2728	4.81164	8.55524	14.0267	12.9596	11.0501	17.6628	19.3958	30.4828	4.42887	22.2562	14.3759	11.4663	18.0008	17.0935	6.45088	4.12832	15.2551	16.733	12.5137	6.57588	9.05603	10.261	12.039	8.36909	13.1756	5.72192	8.25715	9.67824	23.2201	11.8094	2.49805	8.25648	12.5375	8.39539	2.5188	14.4318	22.1757	4.56742	7.63601	12.2686	11.2381	9.12791	4.91715	6.11409	6.29059	17.0634	18.743	3.32655
ENSG00000236621.3	0	0	0	0	0	0	0	0	0	0	0	0	0	0	0	0	0	0	0	0	0	0	0	0	0	0	0	0	0	0	0	0	0	0	0	0	0	0	0.054132	0	0	0	0	0	0	0	0	0	0
ENSG00000185730.7_3	14.6981	2.00875	8.45679	7.04095	3.05789	7.31806	6.1406	9.77253	3.67531	8.42681	6.85778	13.5223	5.25133	7.01053	9.26364	4.80099	5.16988	5.29335	5.93179	10.6469	6.11365	7.6801	3.32915	3.69617	3.97571	7.52921	8.1995	1.55082	5.33955	16.1905	6.03463	5.80138	5.72266	8.28295	1.76763	1.49178	7.10605	9.15131	11.4929	9.22405	24.5206	5.90642	12.3379	7.90229	6.94436	5.39935	9.06257	6.44794	5.56582
ENSG00000145248.6_2	6.43587	0.172696	9.4125	0.049753	0.398729	0.285099	3.47754	0.40957	2.64128	1.16455	0.771266	0	0.336555	0.260384	4.94008	3.39594	1.15552	2.0469	0.922469	2.84175	0.137119	4.41308	0.448137	0.080939	0.981802	2.62342	0.16949	0.069074	5.97633	2.28156	1.36321	1.94985	12.3291	1.89656	0.099237	0.022857	0.049239	3.50537	1.84776	1.06364	0	0.672067	15.9589	0.188881	0.581673	0.066852	0	0.337795	1.40287
ENSG00000141506.13_3	3.29583	1.7698	2.00451	3.45227	9.19731	9.01904	3.64575	1.34398	2.45515	5.37716	6.22992	0.822679	4.06377	3.1194	3.88911	1.97689	1.17109	6.23703	4.49492	3.52143	2.23931	1.49104	2.68424	0.35994	3.21931	2.4499	2.85944	9.48585	1.94015	8.46608	0.419432	0.565758	0.532426	2.62324	0.745552	0.805697	15.6327	0.532608	2.27999	3.02933	2.37428	0.921592	2.813	3.52558	1.88432	0.329292	2.2506	0.163238	2.17074
ENSG00000255333.1_3	0	0	0	0	0	0	0	0	0	0	0	0	0	0	0	0	0	0	0	0.05352	0	0	0	0	0	0	0	0	0	0	0	0	0	0	0	0	0	0	0	0	0	0	0	0.254009	0	0	0	0	0
ENSG00000226566.2_3	0	0	0	0	0.327187	0	0.0445	0	0	0.098332	0.088117	0	0	0	0	0	0	0.810962	0.20623	0	0	0	0	0	0	0	0	0	0	0	0	0	0	0	0.178772	0	0	0	0	0	0	0	0	0	0	0	0	0	0.051494
ENSG00000266100.1_3	0.123674	0	0	0.063893	0.675803	0	0.098349	0.577555	0.664485	0	0	0.141187	0	0.105579	0.09043	0	0	0.187984	0.274862	0.051532	0	0	0	0	0.062034	0	0	0	0	0.264441	0	0	0	0.067069	0	0	0	0.03988	0.072227	0	0	0	0	0	0.056764	0	0.22308	0.03335	0
ENSG00000186675.6_3	0	0.403019	0	0.006705	0	0.008711	1.01253	0	0.066564	0.350135	0.437728	0.123058	0.012983	0	0.076942	0.012634	0	0	0.037314	0.003457	0.277885	0.032352	0.024578	0	0.092255	0	0	0	0.547969	0.088053	0.083808	0	0.15232	0.327561	0	0	0.4245	2.15123	0.14827	0	0.024742	0	0	0	0	0.013379	0	0	0
ENSG00000235060.1_2	0	0	0	0.035212	0.136918	0.050395	0.07598	0.295979	0.228855	0.197832	0.083038	0	0.074659	0	0.047233	0	0	0.145466	0.049632	0.037294	0.055015	0.036771	0	0	0	0.070866	0	0	0.151222	0.421998	0.074375	0	0.101181	0.037768	0	0.087047	0	0.02408	0.048851	0.026653	0.12976	0.096834	0	0.029155	0.116945	0	0.060702	0.068223	0.074414
ENSG00000253500.5_4	2.11239	0.375231	0.580264	0.504617	9.54029	1.62228	1.12347	1.86511	1.6249	1.96858	2.92423	0.700201	0.194895	1.37814	0.938432	0.441217	1.26783	1.88698	3.58301	0.832812	1.67783	0.515735	0.810839	2.47419	0.736334	0.891057	0.730851	0.896924	1.53606	1.79035	0.448933	2.59767	0.72541	0.645453	0.396269	0.229515	0.418855	2.40141	0.724838	0.98157	0.240026	0.310311	0.644704	1.7179	0.124635	0.702445	1.48181	0.128165	0.402086
ENSG00000227627.2_4	1.20731	0.269865	2.57991	0.852927	0.047866	0.029293	2.2201	2.25985	1.1916	1.57566	0.820392	2.05279	0.205427	2.93729	1.72256	0	0	2.264	0.911508	0.282089	0.719017	0.860089	0.048313	1.04858	0.483838	1.29679	0.416872	0.059977	2.65901	2.20096	1.18416	0.449787	1.59888	0.534997	1.33898	0.362136	2.40951	3.15242	0.240028	3.06045	2.1117	0.168648	2.28286	0.135969	1.77981	0.072883	1.38741	0.860054	1.1725
ENSG00000123213.22_3	6.27736	13.3601	16.1026	11.5183	9.08275	5.95973	10.133	10.2673	11.8943	4.68458	6.33861	5.77801	6.66442	10.1948	14.3468	7.93554	7.32163	13.4094	9.10365	5.05889	4.31099	6.43502	3.54526	5.70647	5.26727	6.72817	10.824	15.7742	9.94281	10.7663	4.38814	2.69011	14.8364	3.74603	6.89973	1.53439	4.16137	28.6439	5.90897	6.46358	8.01193	14.8322	11.3342	5.75801	14.031	6.01137	6.32308	9.65175	9.35031
ENSG00000186020.12_2	25.3302	11.5697	20.7659	3.48615	12.5564	11.2137	17.989	15.3862	6.69625	6.04372	15.159	15.9831	11.0589	13.4312	9.62148	4.34749	17.8043	15.0663	10.1511	4.73331	7.6911	6.43667	4.14379	9.13439	3.94809	2.98479	2.64765	4.04303	20.5004	17.9613	2.62053	7.48708	7.68268	8.16055	4.12908	1.4028	3.86449	6.62784	5.77764	3.53657	3.48228	13.5725	22.7963	4.67366	5.77032	20.0722	7.73643	4.9018	2.82921
ENSG00000221048.1	1.40466	0	0	0.430852	0	0	0	1.94959	0	1.12534	0.298798	0	0	0	0	0	7.43851	0	0	0	0	0	0	0	0	0	0	0	0	1.15175	0	0	0	0	0	0	0	0	0	0	0	0	0	0	0	0	0	0	0
ENSG00000186766.7_2	0.042456	0.014958	0.034083	0.149694	0.065333	0.061667	0.140074	0	0.077875	0.669511	0.345896	0.071969	0.341973	0.044584	0.156644	0.169126	0.007808	0.289936	0.219639	0.170437	0.53787	0.956276	0.435305	0.004688	0.017581	0.005073	0.173815	0.107394	2.12338	0.169889	0	0.790488	0.11064	0.340508	0.11941	0.013806	0.031999	0.382089	0.060397	0.081499	0.065644	0	0.187241	0.50124	0.084896	0.036083	0.157975	0.067749	0.095315
ENSG00000267797.1_2	0	0	0	0	0	0	0	0	0	0	0	0	0	0	0	0	0	0	0.043314	0.016044	0	0	0	0	0	0	0	0	0.1	0	0	0	0	0	0	0	0	0	0.044873	0.047901	0	0	0	0.025171	0	0	0	0	0
ENSG00000225024.1_3	0	0	0	0.11565	0	0	0	0.272023	0.479149	0	0.250907	0	0	0	0	0	0	0.30803	0	0.267996	0	0	0	0	0.085613	0	0	0	0	1.10237	1.15133	0.6781	1.27608	0	0.297413	0	0.537595	0.114364	0	0	0.781234	0	0	1.30187	0.211147	0	0	0.282317	0
ENSG00000263972.1	0	0	0	0	0	0	0	0	0	0	0	0	0	0	0	0	0	0	0	0	0	0	0	0	0	0	0	0	0	0	0	0	0	0	0	0	0	0	0	0	0	0	0	0	0	0	0	0	0
ENSG00000271758.2_4	0	0	0	0	0	0	0	0	0	0	0	0	0	0.257979	0	0	0	0	0	0	0	0	0	0	0	0	0	0	0	0	0	0	0	0	0	0	0	0	0	0	0	0	0	0	0	0	0	0	0
ENSG00000160256.12_2	27.9151	27.0853	128.762	32.8953	18.8327	7.92112	25.4633	19.8168	22.8457	35.7521	9.97262	76.3702	27.6509	59.1846	33.1579	26.062	30.8229	23.7469	3.70663	120.175	31.6148	28.159	25.9379	63.2974	29.1321	20.6597	26.8922	18.1335	26.8026	40.2932	25.585	28.0784	40.4167	18.3594	26.6623	5.71652	18.5663	29.8194	63.4971	73.1556	70.1061	30.7011	25.9922	34.7089	52.9269	174.346	65.7677	34.9469	24.583
ENSG00000213088.9_3	0.578536	1.2733	0.033633	2.63899	0.614749	18.7731	1.63017	0.752062	0	1.2782	3.92509	1.45755	0.489691	0.1107	2.34007	2.04831	0.329429	25.4155	0.48834	1.22447	0	5.81761	67.4529	0	1.80698	0.983364	0.911758	0.011446	20.5307	1.4902	0	2.9798	2.59278	0.403334	1.4928	0.112419	0.047502	0	3.12744	0.12982	0	0.087994	0.765888	0.273017	0.23678	0.226743	0.081278	0.264605	4.22467
ENSG00000261296.1_3	3.37922	0.71284	1.03404	0.594185	3.19275	0.806457	1.27839	1.84552	1.83093	0.418144	2.41569	1.39059	1.24739	1.95407	1.04898	0.21748	1.06019	2.53155	1.98243	0.987469	0.303055	0.169815	0.412111	0.313071	0.215355	0.361145	0.025226	0.827462	1.15457	3.25113	0.013116	0.244803	0.225628	0.828506	0.058079	0.010088	0.03941	0.482475	0.227234	0.407158	0.495654	1.07218	0.75779	0.40385	0.154881	0.182271	0.258485	0.447055	0.173466
ENSG00000207264.1	0	0	0	0.57926	0	0	0	3.46498	2.06269	0	2.09238	0	0	0	0	0	0	0	0	0	0	0.500997	2.08794	4.55523	1.17349	2.1775	1.03977	0	0	0	0.95915	0	0	1.11362	0	45.2599	0	0	6.14432	1.10181	0	2.43662	0	0	0	0.984679	0	0	0
ENSG00000166948.9_2	0.043684	0.057897	0	0.011933	0.106815	0	0	0	0	0	0	0	0	0	0	0	0	0	0.17814	0.014345	0	0	0	0	0	0.067864	0	0	0.230112	0	0	0	0	0	0.009801	0	0	0.00787	0	0.055235	0	0	0	0	0	0.113531	0	0	0
ENSG00000248590.2_2	0.061041	0	0	0.009732	0.018311	0	0	0.042347	0.009813	0	0	0	0	0.01447	0.010623	0	0	0	0.164765	0.002609	0	0.081849	0	0	0	0	0	0	0	0.135292	0.00524	0.161397	0	0.414236	0	0	0	0.366515	0.20637	0	0.058388	0	0.8227	0.017726	0.357236	0.010139	0.029709	0	0.007805
ENSG00000265330.1	0	0	0	0	0	0	0	0	0	0	0	0	0	0	0	0	0	0	0	0	0	0	0	0	0	0	0	0	0	0	0	0	0	0	0	0	0	0	0	0	0	0	0	0	0	0	0	0	0
ENSG00000132517.14_2	0.677882	0.204337	0.821839	0.516037	2.2588	0.116843	0.609677	14.6562	0.412287	1.29224	0.929989	0.091238	0.158723	0.340069	1.05914	0.080484	1.98557	0.625391	0.670384	0.720401	1.97646	0.108306	0.758694	0.259451	0.121133	0.35197	0.072207	0.007709	0.619034	0.886246	0.102738	0.277514	0.219543	0.808584	0.113025	0.083611	0.127751	3.46555	0.08128	0.137522	0.126654	0.155823	5.81916	0.590471	0.31817	0.225704	0.193931	0.359847	0.130679
ENSG00000261401.1_3	0.797193	0	0.519304	0.291008	0.663979	0.207753	2.8e-05	0.446133	0.385961	0	0.533213	0	0.170782	0.120366	0.126793	0.190582	0	0.659151	0.038645	0.351018	0.147419	0	0.138551	0.531445	0.027914	0	0	0.039599	0	0	0	0.135961	0.192125	0	0.119278	0.048033	0	0.30852	0	0.325585	0	0	0.170412	0	0.517208	0	0.175187	0.097188	0
ENSG00000144476.5_3	39.7395	13.1659	34.885	42.8813	31.4724	45.0952	15.2355	6.71685	30.3649	83.2275	32.3823	42.2203	21.3167	23.7808	32.3997	66.882	10.9812	49.8824	30.4144	13.0007	87.2436	20.1875	21.981	18.5883	16.8436	23.3447	39.4202	47.1055	22.7319	27.8614	32.715	72.8088	4.03594	25.9331	40.4626	7.17557	10.5161	18.3677	17.5371	32.72	28.1704	22.674	36.6686	17.7249	26.7306	2.76493	47.3819	17.7388	29.3259
ENSG00000004455.16_2	98.4806	138.58	197.939	161.47	59.5382	50.9389	108.848	98.0094	124.443	145.518	68.4716	148.333	87.4803	213.363	187.079	86.2293	120.881	95.8221	82.9794	84.826	132.175	95.0837	63.3848	159.129	91.6692	106.314	125.876	110.666	62.2866	165.695	115.73	90.4015	98.1797	117.733	118.144	24.9258	95.3118	159.092	80.3072	186.004	165.158	66.2231	104.543	116.418	186.281	153.997	186.019	132.982	159.673
ENSG00000254586.1_3	0	0	0	0	0	0	0.104019	0	0	0	0	0	0	0	0	0	0	0.283375	0	0	0	0	0	0	0	0	0	0	0	1.14207	0	0	0	0	0	1.0976	0	0	0	0	0	0	0	0	0	0	0	0	0
ENSG00000265461.1	0	0	1.42871	0	7.92313	0.870254	0	5.11815	5.5512	0	0	0	0	0	1.4522	0	0.941292	2.80757	6.13003	0.231822	0	0.45441	0	0	0	0	0	0	0	4.51029	0.710562	2.39578	0	0	0.717732	0	0.916373	0	0	0.840317	0	0	0	2.43873	0	2.90952	3.59165	0.413494	0.66471
ENSG00000224195.1_3	4.24022	0.852521	0.311929	0.916731	5.18932	0.654208	2.21852	5.64229	1.21162	4.83511	5.08276	4.88549	0.528248	2.05134	3.77124	1.11901	0.676043	2.87197	2.12823	1.62687	0.967868	0.744353	1.23033	0	0.577939	0.355287	0.296037	0.628567	0.981623	2.1355	1.11962	0.139879	0.366059	0.479326	0.917541	0.216269	0	0.788488	0.469922	2.63481	2.69404	1.9983	0.855852	3.80095	1.05729	1.60301	0.613513	1.37294	2.25443
ENSG00000250406.1_3	0	0.013777	0.029517	0	0.17665	0.052762	0.025802	0	0.033494	0	0.160764	0	0	0.144723	0.027848	0.095766	0	0.149891	0.024522	0.014292	0	0	0	0	0.011851	0	0	0	0.046109	0.049251	0	0.336948	0	0	0	0	0.02849	0	0	0.006977	0.038089	0	0	0.042286	0.023556	0	0.057986	0.031639	0.026279
ENSG00000135587.8_3	9.95276	2.90287	4.49102	4.08682	2.50692	2.08898	3.51457	5.47872	4.65419	9.76725	6.80381	2.28353	4.27308	4.2368	4.42132	5.83424	1.92606	6.5076	4.35951	3.21049	5.82922	2.83077	5.986	3.92233	2.65312	3.49738	2.44428	1.73431	6.32992	7.18827	4.892	2.67689	5.25051	2.989	2.25864	0.772683	8.57689	5.26577	3.8683	7.6667	4.48033	2.42612	2.61914	2.99926	25.8971	10.1564	3.40179	2.6793	3.4942
ENSG00000169519.20_3	6.39149	12.2706	9.86986	7.33031	5.29423	3.90424	5.63921	9.8576	4.4902	4.21402	6.04812	4.82141	2.61254	6.85871	10.9346	3.81584	3.64751	8.88996	5.12994	4.00546	6.06601	6.86177	4.74095	5.8677	3.96383	7.23166	3.95322	4.07242	12.4616	6.1429	2.27965	16.0757	5.91196	5.0903	4.10705	1.10544	3.95078	7.36252	1.52023	3.85536	4.06211	6.75534	9.49162	5.30142	4.78063	6.81024	6.43502	4.04738	2.70374
ENSG00000088782.4_2	0	0	0	0	1.1958	0	0	0	0	0	0.075929	0	0	0	0	0	0	0.121761	0.09246	0	0	0	0	0	0	0	0	0	0.167098	0	0	0	0	0	0	0	0	0	0	0.050343	0	0	0	0.158178	0	0	0	0	0
ENSG00000183098.10_2	21.4197	0.279789	4.83838	4.96286	4.3125	14.4218	44.2148	12.1651	24.8811	7.83493	8.86089	2.66559	1.23938	0.336351	7.95607	2.28881	13.4374	19.9473	6.02311	0.284798	0.802237	1.02174	9.32133	2.32436	3.72304	4.9237	4.32635	5.74632	0.290886	1.91476	1.45399	2.39786	0.279717	5.47614	5.87686	1.79075	1.2761	0.452527	0.106625	52.5347	2.27591	10.5154	0.561253	2.36103	15.7319	1.37368	4.10992	0.163292	0.896842
ENSG00000260306.1_3	3.62233	0.449592	0.242407	0.664302	0.832305	0.307873	0.703082	1.07033	0.540058	0.36452	2.41459	0.305348	0.25652	0.753297	1.14287	1.1658	0.211752	3.54586	0.85022	0.287661	0.98349	0.54478	0.92938	0.540469	0.370586	0.193746	0.108577	0.034711	0.856129	1.93336	0.392037	0.39223	0	1.34311	0.857384	4.6e-05	0	0.255629	0.541091	0.2024	0.361487	0.375326	0.665297	0.040008	0.43931	0.141675	0.647377	0.018696	0.419023
ENSG00000244732.2	0.488186	0	0	0.121713	2.87214	0.365292	1.44649	0.341296	0.894173	0.236558	0.494976	0.312871	0	0	0	0	0	0.33631	1.46918	5.62554	0	0	0	0.331157	0	0.152591	0	0	0.233174	1.33468	0.103688	0	0	0.192374	0	0.345781	0	0.123693	0	0	0	0	0	0.650328	0	0.280176	0	0.106604	0
ENSG00000272849.1_4	14.3699	3.96808	2.41169	5.69025	5.58091	4.77841	14.0404	13.2347	6.39355	6.14591	11.9831	6.92949	4.34528	12.6513	6.76784	9.09733	1.84693	16.275	10.2538	6.91551	4.28223	2.21989	2.74658	2.0256	3.94505	2.53002	0.406787	1.45011	6.96419	21.9044	0.621476	1.83684	0.659381	2.49571	1.9498	0.127823	0.369518	4.57151	1.34375	2.20037	2.8215	1.83196	6.02067	1.892	1.90994	0.426116	2.38329	0.558423	1.77109
ENSG00000229689.3_3	3.15858	5.78134	2.47063	1.87789	0.954944	1.5084	3.33283	7.90588	1.49299	2.03263	0.759757	3.62321	2.52205	6.80143	2.252	2.83432	6.02842	2.83142	2.59309	4.73004	3.87647	1.35978	0.631374	0.803381	2.07913	1.65326	1.2836	0.720126	1.07574	4.20046	1.27016	0.918637	2.05632	3.18116	1.12016	0.443802	2.1556	6.17239	1.80341	4.71002	3.33386	8.87465	6.93165	2.23972	4.1316	0.136971	4.23355	0.230714	3.84293
ENSG00000213757.3_3	0.872221	0.575912	2.01499	3.99006	4.66274	1.43587	0.860483	4.8342	3.95253	0.045119	1.60423	4.82014	0.317812	1.72324	0.91489	0.039584	0.850839	2.82249	4.47146	5.30813	1.07896	3.66457	1.1787	6.12932	3.12918	5.85475	1.85766	5.79936	3.35678	2.50288	3.29413	2.51578	12.8009	1.43913	4.89003	0.21285	2.34929	2.30975	0.383485	0.766514	3.22076	6.30629	2.11479	1.29666	1.30908	22.8511	7.06385	6.72701	3.13261
ENSG00000188029.8_2	0	0	0.079252	0	0.535788	0	0	0	0	0	0	0	0	0	0	0	0	0	0.078458	0	0	0	0.057594	0	0	0	0	0	0	0	0.027805	0	0	0	0.041916	0	0	0	0	0.085399	0.052464	0.149019	0	0	0.094079	0	0.094809	0.030082	0
ENSG00000105352.10_2	0.121522	0.097136	0	0.382674	1.96522	0	0.133152	0	0.192951	0.317572	2.00464	0	0.432152	0	0.094901	0.031288	0.09338	0.742229	0.126008	0.155528	0.100164	0.381534	1.09841	0.070577	0.332738	0.188894	0.276098	0.532386	7.8229	0.390064	0.083397	1.03192	0.181031	0.121295	0.054412	0.012484	0.044181	0.015628	0.681239	0	0.061849	0	0.097908	0.19838	0.034242	0.023625	0.401203	0	0.115166
ENSG00000185966.3_2	0	0	0	0	0.338801	0	0	0	0	0	0	0	0	0	0.078056	0	0	0	0.09987	0	0	0	0	0	0	0	0	0	0	0	0	0	0	0	0	0	0	0.039847	0	0	0	0	0	0.225074	0	0	0	0	0.535938
ENSG00000274372.4_1	1.92911	0.213518	0.423478	0.119685	4.12907	0.475047	1.50971	0.615919	1.91357	1.02086	0.808681	0	1.08093	1.68875	1.25137	0.351374	0.621684	2.83705	1.4742	4.51419	0.260871	0.508453	0.075189	0.496891	0.457598	0.895469	0.907987	0.206234	0.985135	4.43797	1.28259	0	0.275573	1.61094	0.692294	0.301615	0	0.43816	0.640902	0.338622	1.01963	0.649024	0.819414	0.433505	0.378763	0.556493	3.95299	0.247855	0.382218
ENSG00000207127.1	1.94649	0	0	0	6.75797	0	1.26219	0	0	0	0	0	0	6.24581	0	0	0	1.24014	0	0.196697	1.19772	0	0	2.98041	0	1.01001	0	0	2.94282	3.84701	0	1.10206	0	0	3.39638	0	0	0	0	0	0	0	0	0	1.25041	0	0	0.385231	0
ENSG00000236072.1_3	0	0	0	0	0	0	0.02556	0.082231	0.159853	0	0.054491	0	0	0	0.052276	0	0	0	0	0	0	0	0	0	0.019255	0.03616	0	0	0	0	0.025877	0	0	0	0	0	0	0	0	0	0	0	0	0	0	0	0	0	0.070219
ENSG00000202445.1	15.8661	4.01259	11.0215	0	0	0	0.667748	5.13436	4.95643	0	0	0	0	10.9302	0	4.71162	0	1.01968	1.61879	0.388342	0	0	0	0	0	0	0	0	0	2.2708	0	0	9.98872	2.38574	0	2.27228	0	2.00438	0	0	0	0	0	1.29604	0	0.702248	0	0	0.928584
ENSG00000178636.8_3	0.460546	0.108368	0.418356	0.136439	4.20282	0.050538	0.381887	0.951582	0.540459	0.157529	1.02292	0.247769	0.081556	1.81167	0.401436	0.044756	0	0.314638	0.613816	0.156986	0.200253	0.128196	0.234751	0.325441	0.10814	0.410183	0	0.054783	0.335509	1.11907	0.01945	4.01276	0.13623	0.53721	0.154513	0.15909	0.021092	0.460676	0	0.155974	0.030497	0.107907	0.435147	0.500736	0.126057	0.095891	0.245163	0.011941	0.035036
ENSG00000250145.1_3	0.264942	0.035479	0	0	0.093262	0	0.047337	0	0	0	0.12125	0	0	0	0.037057	0.02264	0	0.079005	0.11614	0.00573	0	0	0	0	0	0	0.072255	0	0.134388	0	0	0	0	0.156736	0	0	0	0	0	0	0	0.074067	0	0	0	0	0.069389	0.01342	0
ENSG00000207441.1	0	0	0	0	0	0	0	0	0	0	0	0	0	1.56145	0	0	0	0	0	0	0	0	0	0	0	0	0	0	0	0	0	0	0	0	0	0	0	0	0	0	0	0	0	0	0	0	0	0	0
ENSG00000251296.1_3	0	0	0	0	0.319572	0	0	0	0	0	0	0	0	0	0	0	0	0	0	0	0	0	0	0	0	0	0	0	0	0	0	0	0	0	0	0	0	0	0	0	0	0	0	0	0	0	0	0	0
ENSG00000255106.1_3	0	0	0.059077	0.105365	0	0.027874	0.021357	0	0	0	0	0.081382	0	0.245059	0	0	0	0	0.093227	0.024005	0.121363	0	0	0	0.019266	0	0	0	0	0.179416	0.07669	0.159253	0	0	0	0	0	0.025011	0	0	0.0423	0	0	0.038507	0	0	0	0	0.063285
ENSG00000254063.2_2	0	0	0	0.029187	0.67084	0	0.030142	0	0	0.065663	0	0	0	0	0	0.059169	0	0.181457	0.217428	0	0	0	0	0	0	0	0	0	0	0	0	0	0	0	0	0	0	0	0	0	0	0	0	0	0	0	0	0	0
ENSG00000147130.14_2	36.3002	8.2978	6.59418	6.71357	5.08858	8.47625	22.4163	16.6522	7.63365	15.1469	10.0953	12.336	5.59367	12.4706	8.75521	12.7142	9.2724	14.2244	11.2292	7.80925	9.12692	10.2467	7.27213	9.17199	5.80021	6.05257	4.43772	7.03618	6.15308	23.8464	8.20823	4.09501	14.981	4.77145	4.59501	1.78912	4.7562	12.5268	12.8448	14.6797	14.7635	10.6699	11.6171	6.2339	7.86398	4.81228	10.1535	6.24696	8.48767
ENSG00000235009.1_2	0	0	0	0	0.757317	0	0.509426	1.91892	0	0	0	0	0.128279	0	0	0	0	0.206433	0.177494	0	0	0	0	0.112772	0	0	0	0	0	0.183931	0	0	0	0	0	0	0	0.085247	0	0.099407	0	0	0	0	0	0	0	0	0
ENSG00000219491.6_2	0	0	0.222656	0	0.505735	0	0	0	0	0	0	0.156324	0	0	0	0	0.096138	0	0.069674	0	0	0.047494	0	0	0.141372	0.092401	0.101795	0	0	0.22798	0	0	0	0	0.074814	0	0	0	0	0.041446	0.043414	0.221855	0	0.083018	0	0	0	0.086784	0.076608
ENSG00000263917.1_4	0.450994	0	0	0	0	0.093473	0.152487	0	0	1.86955	0	0	0	0	1.48659	0.330413	0	0	0	0.076151	0.26398	0	0.252818	0	0	0.009179	0	0	0	0	0.258369	0	0	0	0	0	0	0	0	0.272556	0.720661	0.230336	0	0	0.597638	0	0	0	0.627766
ENSG00000263993.1	0.96576	0.73373	0.338262	1.28707	2.0496	0.371999	0.941201	1.09195	1.59461	0	1.04344	0.347062	2.46802	1.5326	1.23712	1.9977	0	2.33523	1.23144	0.435409	0.730815	0.151986	0.176325	0.328549	0.083582	0.448792	0.466494	0.392976	1.07355	1.22426	0.761515	1.70421	1.35495	0.58207	0.742482	1.5693	0.556292	2.24542	0.767497	2.8132	1.45334	3.9319	1.65332	4.77062	1.10727	3.74259	0.556845	0.973134	2.96016
ENSG00000164535.14_3	10.8319	14.4045	19.8777	12.5119	19.3032	9.76362	17.8599	22.2134	13.787	18.8443	15.408	17.3706	11.4907	34.4785	24.7916	7.44022	25.6143	16.0515	20.4246	11.3378	17.1955	6.10966	6.81156	10.8489	7.58264	9.29042	12.1783	11.6998	12.0654	26.1544	8.30648	9.2868	17.059	24.874	9.35831	2.77947	7.1984	10.9561	26.9253	33.1194	34.6541	7.92463	19.7923	21.8451	14.7266	8.72941	12.9297	19.6096	16.5535
ENSG00000231539.1_3	0	0	0	0	0.235732	0	0	0	0	0	0	0	0	0	0	0	0	0	0	0.018231	0	0	0	0	0	0	0	0	0.262345	0	0	0	0	0	0	0	0	0	0	0	0	0	0	0.107407	0	0	0	0	0
ENSG00000104881.15_3	32.9843	2.99235	14.1991	8.37639	30.5757	58.0358	44.5304	23.5917	15.5105	22.5263	18.3027	23.8716	7.20382	6.77941	6.23076	10.805	2.72285	7.68632	6.5862	5.43609	7.69483	8.7475	30.3912	4.20369	9.04778	9.8749	3.81567	3.5943	11.9765	10.0798	11.7261	8.46602	4.47997	4.92115	26.0696	3.52686	4.01472	29.3896	6.44408	29.3993	11.3029	3.61038	4.87257	3.32014	11.8854	1.60886	6.76747	7.38945	7.74522
ENSG00000226864.2_3	2.79517	0.147173	2.63682	1.46504	1.4852	0	3.33627	0.430031	0.906022	2.68621	2.74019	7.47242	0.040657	1.05984	1.33237	0.372789	0.731272	1.43713	2.62945	0.066821	6.61589	3.65143	2.12663	0.886523	0.957538	1.072	2.72152	3.07842	0.04003	5.54144	0.336894	0.329468	0.517666	2.30008	0.538417	0.456121	0.292307	2.79808	1.50466	2.28556	0.454187	0	0.063793	0.227791	2.04528	0.181692	2.11986	0.482523	0.246024
ENSG00000232718.1_2	0	0	0	0	0	0	0.019464	0	0.10608	0	0	0	0.033426	0	0	0	0.03777	0	0	0.020323	0	0	0	0.034649	0	0	0.036013	0	0	0	0	0.044526	0	0	0	0	0	0	0	0.030095	0	0	0.052551	0.033164	0	0.070174	0	0	0
ENSG00000248484.1_3	0	0	0	0	0.111646	0	0	0	0.065517	0.065459	0	0	0	0	0	0	0	0	0	0	0	0	0	0	0	0	0	0	0	0	0	0	0	0	0	0	0	0	0	0	0	0	0	0	0	0	0	0	0
ENSG00000264669.1	3.99672	0	0	1.70561	18.0386	0	0.528352	1.31621	1.84241	5.84242	1.07387	0	1.3658	6.44003	1.05666	8.70184	0	0	0	0.412138	0	0	1.02657	0	0.148694	1.14477	0.759549	0	3.03904	4.95249	0.740129	0	0	4.94805	0	0	0	0	0	0	0	0	0.732377	0	2.41776	0	2.95854	0	0
ENSG00000215712.10_3	5.30767	9.45998	10.0447	5.54493	3.88309	3.63798	9.99745	8.34052	5.98086	9.6862	5.91341	5.23485	4.59685	7.08091	9.0352	1.95091	4.45785	9.23152	5.94672	4.46606	14.4413	10.481	6.87052	6.57345	6.61666	8.26246	6.26688	6.28123	12.5165	11.7598	8.10164	5.12143	6.81554	11.4696	7.31491	1.30206	8.59353	15.4852	3.72363	5.44496	4.42565	7.87437	17.0603	2.54401	5.74771	6.9929	8.61974	6.00718	3.69865
ENSG00000198899.2	18406.6	6131.82	8775.44	7383	14620.6	30148.6	19452.6	19655.1	7558.6	12534.1	21057.7	8924.88	25992	6770.26	10488.7	24346.1	11409.1	21930.6	13515.3	15047.3	5805.53	9087.98	5004.43	6091.8	7033.18	4445.8	5734.88	7551.92	25873.4	6721.42	3884.18	12941	8098.92	21556.1	12402.3	1869.97	3976.65	5168.24	12193.7	5045.1	5369.41	2617.44	7843.55	13477.2	2802.72	2315.11	9280.85	5113.57	19966.2
ENSG00000280422.1_3	1.98761	0.166463	0.383858	0.219195	3.50862	0.314331	0.531973	1.57162	0.723887	0.201731	1.53865	0.953758	0.297703	0.714723	0.256707	0.325899	0.616846	1.60425	0.876048	0.593639	0.164908	0.14744	0.279077	0.520184	0.174165	0.070147	0.136971	0.092545	0.576651	3.07971	0.41526	2.01235	0.354561	0.622164	0.546926	0.059162	0.241201	0.26225	0.218108	0.657182	0.526456	0.726376	0.676571	1.91454	0.33406	0.309482	0.763556	0.221074	0.537959
ENSG00000221768.1	0	0	0	0	0	0	0	0	0	0	0	0	0	0	0	0	0	0	0	0	0	0	0	3.47714	0	0	0	0	0	0	0	0	0	0	0	0	0	0	0	0	0	0	0	0	0	0	0	0	0
ENSG00000120129.5_2	19.5225	24.3339	178.391	50.6823	379.459	36.1698	78.6225	115.206	59.7945	290.504	68.3968	22.1794	45.6203	18.2448	159.335	53.7344	68.0636	65.079	76.455	4.88746	22.9247	195.614	271.902	24.0506	27.1868	166.658	353.986	316.31	367.605	41.5086	26.0746	16.1063	46.3809	18.5803	45.7797	6.88078	26.2972	16.0569	9.44507	35.6578	24.6519	103.813	18.7569	17.8237	15.6323	6.70853	140.474	32.7889	32.1089
ENSG00000257564.1_3	0	0	0	0	0.373424	0	0	0.183955	0.165504	0	0	0	0	0.10583	0	0	0	0	0	0.013923	0	0	0	0	0	0	0	0	0.066298	0	0.034218	0	0	0.081219	0	0	0	0	0	0.081471	0	0	0.111589	0	0	0	0	0.038624	0
ENSG00000252653.1	0	0	0	0	0	0	0	2.9705	0	0	0	0	0	0	1.23437	0	0	0	1.08576	0	0	0	0	0	0	0	0	0.933435	0	0	0.716353	0	0	0	2.14477	15.2053	0	2.00695	0	1.63862	0	0	0	0	0.653492	0	0	0	0
ENSG00000239922.1_3	0.165437	0.706529	0.191434	0.021614	0.916971	0.246392	4.23523	2.1259	0.224955	0.406073	0.372078	0.032417	0.294769	5.16712	0.324958	0	0.087234	1.8532	0.277137	0.039515	0.089291	0.094633	0	0.130328	0.025046	0	0.342554	1.87314	0.299883	13.4441	0.021603	0.103322	0.330121	0.018856	0.030354	0.080392	0.190655	0.061786	2.08199	0.267883	0.009753	1.15283	1.40718	0.848249	0.010616	1.4028	0.088153	0.115099	0.185818
ENSG00000111664.10_3	4.15162	1.17574	1.90654	2.10862	3.85222	1.81757	3.88956	14.4434	1.66747	1.83725	36.4218	2.46853	1.26893	5.53208	2.99433	1.17553	1.06068	18.6655	7.48871	2.56544	0.471982	1.06398	3.8933	3.80754	1.95095	2.0567	1.10929	0.929652	2.00368	20.4363	3.49767	1.03825	1.1743	5.20423	0.900876	0.181305	2.00765	0.990991	1.95487	8.01972	1.62373	6.7671	5.31401	1.76765	4.51149	2.37482	1.19143	1.70495	2.09325
ENSG00000251879.2	0	0	0	0	0	0.821907	0	0	0	0	0	0	0	0	0	0	0	0	0	0	0	0	0	0	0	0	0	0	0	0	0	0	0	0	0	0	0	0	0	0	0	0	0	0	0	0	0	0	0
ENSG00000223368.2_3	0	0	0	0	0.474675	0	0	0	0	0	0	0	0	0	0	0	0	0	0.520379	0.040144	0	0	0	0	0	0	0	0	0.422171	0	0	0	0	0	0	0.035372	0	0	0	0	0	0	0	0	0	0	0	0	0
ENSG00000265625.1_4	0.174603	0	0.983905	0.399807	3.08922	0.187618	0.35724	1.52377	0.584432	0.258065	0.721488	0.226189	0.172344	0.635534	0.680442	0.089843	0.234326	1.53762	0.608812	0.089763	0.105901	0.073189	0.032418	0.172131	0.036171	0.075469	0.042158	0.111526	0.706154	0.888797	0.031221	0.288996	0.433598	0.152632	0	0.115964	0.083783	0.11983	0.28716	0.245611	0.225576	0.285128	0.32449	0.263425	0.026423	0.137468	0.391648	0.086344	0.126556
ENSG00000210117.1	19.547	1.35161	24.0024	8.29389	125.608	2.57293	35.3611	330.974	30.84	3.46952	18.4069	5.21452	8.0372	55.097	33.9451	0.895208	8.47163	304.408	73.3305	73.5648	15.3309	44.0067	25.7633	22.7595	43.5076	91.2037	10.7718	52.9258	71.1182	19.6198	89.5308	7.87184	38.7323	70.6865	51.042	0	1.8657	16.5027	27.4409	5.25198	13.8975	45.9851	26.8538	31.2971	62.5736	88.2555	58.3644	6.50077	68.5482
ENSG00000279996.1_3	1.07433	0.081974	0.26711	0.251552	1.79091	0.194955	0.777633	1.68076	0.833877	0.619424	1.70988	0.190795	0.334403	0.737793	0.41954	0.233365	0.309296	1.03398	2.05028	0.502681	0.34503	0.145421	0.223483	0.465568	0.106725	0.144477	0.168398	0.014809	0.437394	1.67603	0.049309	0.456306	0.049675	0.519459	0.266179	0.120018	0.123499	0.299739	0.10662	0.175299	0.273082	0.577674	0.266729	0.85174	0.148538	0.14194	0.786645	0.068546	0.235583
ENSG00000154978.12_2	82.2459	24.5958	31.2271	23.9638	23.1768	29.0645	36.9676	34.6243	33.2294	58.8852	35.0377	58.0095	31.9312	60.7793	45.7886	27.7874	92.2671	47.1508	35.3055	24.1958	67.3662	37.9973	36.9183	18.8401	38.5859	40.3568	23.9186	20.5398	25.602	48.0525	37.176	24.4664	62.5868	44.6711	36.7023	10.6673	11.1821	15.253	32.2107	71.3013	43.7691	59.221	55.8533	53.4399	58.489	9.05696	39.4303	65.6268	32.13
ENSG00000227905.1_2	0	0	0	0	1.80328	0	0	0	0	0	0	0	0	0	0	0	0	0	0	0	0	0	0	0	0.026518	0.053838	0	0	0	0	0	0	0	0	0	0	0	0	0	0	0	0	0	0.112403	0	0	0	0	0.033909
ENSG00000011426.10_3	22.7822	8.58138	56.6276	22.9009	2.23211	26.4807	30.378	15.4036	15.0344	13.0593	4.15315	22.7194	18.7749	73.9062	39.725	16.2828	31.1356	40.6031	18.4527	17.4535	41.392	15.5219	2.17205	16.2464	13.9879	47.0782	9.74718	25.4149	7.18449	30.8504	11.2038	16.814	34.251	33.011	28.0654	9.81839	18.2354	31.0434	14.2887	27.6535	16.1806	54.3678	37.6953	12.4196	25.4567	6.67821	13.2932	56.5495	13.665
ENSG00000019186.9_2	28.344	0.014856	5.01326	16.0091	2.38311	0	0.12682	3.12389	3.11367	6.79779	0.525002	0.203612	0.032742	0	0.744347	5.84434	3.51361	4.20722	0.255934	2.18104	1.02031	0.010643	1.10658	0.21496	0.443551	6.78067	0.046738	0.05175	8.86136	1.8549	0.015634	0.437185	9.74987	9.53202	0	0.144283	0.359076	0	0	1.67572	0.440776	1.53536	0.176052	0.722039	0.741585	0.03876	0.056002	10.2391	3.1511
ENSG00000174243.9_3	49.4606	48.9334	37.374	33.3309	27.0766	15.2584	41.7207	59.0972	47.3936	29.2976	32.3747	39.5396	37.6783	80.7752	91.3543	42.6121	61.0408	62.7136	66.701	26.6073	30.2499	39.1181	25.5553	36.5432	31.2212	42.1942	31.6152	36.9086	20.9456	91.4504	49.4962	35.0006	34.0468	40.0824	23.9051	7.88864	44.4429	48.9595	26.3067	65.8646	62.9103	48.1133	44.4646	57.4774	73.8067	27.8185	46.6101	52.8236	95.227
ENSG00000114999.7_2	26.3101	17.6804	13.6332	13.167	6.46943	5.45006	29.404	12.3532	18.9225	13.076	11.4589	13.9427	13.1821	31.7895	39.7886	32.0188	12.5302	28.6773	18.7528	6.66238	23.357	8.74581	8.0326	7.54037	14.7932	26.1503	11.3187	11.2044	8.08588	26.2191	9.13358	23.4654	16.7311	63.8567	16.2774	4.27241	8.09916	63.6131	16.1504	14.7679	42.2517	33.3918	20.9468	8.43964	35.0842	6.84682	13.102	37.0425	19.8285
ENSG00000200250.1	0	0	0	0.460771	1.35159	0	2.52439	1.3062	1.65214	0	0	1.34858	0	3.1229	0	0	0	0	2.13698	0	1.19772	0	0	0.99347	0	1.01001	0	0	0	1.92351	2.13169	0	0	0	0	0	0.999481	1.00219	0	0	0	0	0	0	0	0	0	0.385231	0.553496
ENSG00000180425.11_2	3.453	11.6218	8.66979	4.80986	2.32826	3.84819	3.99148	5.57908	6.6628	7.95227	3.30981	5.63982	6.63255	4.86665	5.28365	2.91676	3.21367	4.96049	6.02087	7.40119	8.89052	6.54524	3.94493	9.91067	5.03088	6.53393	8.63059	6.47876	10.7248	6.45292	3.06126	3.32167	9.20742	9.54055	1.3774	1.09184	13.5243	18.8095	5.05168	3.74801	4.58054	1.90932	8.29138	2.24339	5.96211	2.28286	8.40245	0.861674	1.8946
ENSG00000047936.10_3	0.020409	0.014108	0.242774	0.005513	0.206594	0.271174	0.069878	0.092204	0.035739	0.011678	0.043198	0.022521	0.055288	0	0.027609	0.030713	0.098546	0.156133	0.018937	0.013913	0	0	3.02413	0.00465	0.037272	0.033402	0.004644	0.359698	0.093266	0.176097	0	0	0.812778	0.021236	0	1.09737	0.004848	0.29989	0	0.010427	0.005897	3.95129	0.259809	0	0.040438	0	0.005217	0.010733	0.002453
ENSG00000228097.1_2	0.594682	0.098393	0.395643	0.120147	0.119281	0.068494	0.12815	0.103723	0	0.216964	0.062455	0.410233	0	0	0	0.102257	0.080971	0.198012	0.079243	0.016948	0.091838	0.036829	0	0	0.069662	0	0	0	0.20475	0.238364	0	1.71897	0	0	0	0.102397	0.161617	0.089657	0	0	0	0.188334	0	0.095613	0	0	0.098784	0	0
ENSG00000213239.3_2	0	5.15958	0.104521	4.77072	0.982627	0.060698	0.093159	0.110272	0.380901	0.070822	0	0	0.062634	0	0	0	0.787052	0.086244	0.266283	0.061004	0	0	0.060651	0	0	0.063358	0.072717	0	0.063838	0.118556	0.179675	0.162232	0	0	0	0.036902	0	0	0	0.143008	0	0.170813	0.100089	0.231964	0.127585	0.126231	0	0.19789	0.039034
ENSG00000251985.1	0	0	0	0	2.96479	0	0	0	0	0	0	0	0	0	0	0	0	1.32282	0	0	0	0	0	0	0	0	0	0	1.01597	2.10965	0	0	0	0	0	0	0	0	0	0.807997	0	0	0.989699	0	0	0	0	0	0
ENSG00000204965.8_3	0.310614	0.062516	0.070534	0.186724	0.494389	0.142259	0.461908	0.144058	0.24229	0.006744	0.160629	0.098154	0.033043	0.132504	0.075471	0.033103	0.160647	0.183652	0.42644	0.892354	0.026993	0.052109	0.115514	0.051347	0.104307	0.066776	0.032857	0.158241	0.349146	0.339802	0.330214	0.318416	0.158221	0.085289	0.068175	0.009302	0.020031	0.052203	0.083887	0.075976	0.006362	0	0.113539	0.085825	0.069268	0.016131	0.096609	0.007495	0.033701
ENSG00000198929.12_4	3.29477	0.885318	0.063876	1.96433	0.91174	0.300224	3.80239	4.22206	4.77403	1.86337	0.921971	5.20144	0.838462	2.34726	0.543205	0.857246	3.32293	0.275175	1.3557	1.76	0.884431	0.424216	0.252672	1.36211	4.15284	10.5387	0.318237	0.529824	0.93377	2.32346	0.729831	0.538781	0.808388	0.188695	0.421386	0.07459	0.684466	0.691432	0.421231	0.504589	0.931247	0.990796	0.240978	0.553837	2.02236	0.389737	0.936148	0.951341	1.71832
ENSG00000232185.1_2	0	0	0	0	0.171547	0	0	0	0	0	0	0.111711	0	0	0.06735	0	0	0	0.108399	0	0	0	0	0	0	0	0	0.053662	0	0	0	0	0	0	0	0	0	0	0	0	0	0	0	0	0	0	0	0	0
ENSG00000221037.1	0	0	0	0	9.19083	1.5573	0	0	0	0	2.18156	1.70039	0	0	0	0	0	3.5813	0	0.846516	1.86106	0	0	0	0.778637	0	0	0	0	3.35496	0	0	0	1.15615	0	0	0	0.95208	0	0.913388	0	0	0	0.931121	0.817578	0	1.3814	0	0.333859
ENSG00000161594.6_2	0.757234	0.068045	0.3005	0.156371	0.706956	0.057553	0.062161	0.02745	0.058696	0.140426	0.295548	0.294394	0.029278	0.105204	0.016382	0.084106	0	0.292465	0.381588	0.156831	0.018653	0	0.039268	0.043628	0	0.027183	0.162639	0.063695	0.361626	0.310035	0.077188	0	0.492257	0.01549	0	0	0	0.086971	0.075175	0	0.027525	0.037908	0.147574	0.07413	0.036032	0.089293	0.044394	0.29197	0.099881
ENSG00000111886.10_2	0.571223	0.017978	0.020015	1.12453	0.466962	0.521094	0.502163	1.51723	2.48183	0.500256	3.0649	0.285382	0.110445	1.41382	1.41833	0.172707	0.035178	3.78054	1.99258	0.866964	0.536682	0.181741	0.092269	0.252501	0.379212	0.505654	0.157801	0.098275	0.261147	2.7717	0.087529	0.933066	0.820628	0.28147	0.141869	0.099663	0.570672	0.755002	0.200922	0.195038	0.086024	0.176192	0.295768	0.174269	0.892511	0	0.130928	0.048173	0.066839
ENSG00000146555.18_3	7.265	0.673811	0.139377	0.301017	2.19326	0.005497	0.376284	3.07184	0.207456	0.272492	0.357541	2.55697	0.037617	0.194242	1.01521	0.060194	0.210912	1.22268	0.355455	2.13419	0.431404	0.538136	3.95664	0.003434	0.094043	0.196771	0.010618	0.061363	1.97023	0.519095	0.01067	0.003268	23.3751	0.025278	0.088353	0.165614	0.088581	0.015204	0.011761	0.099597	0.282632	0.061252	0.03485	0.543579	0.124531	0.750303	0.257164	0.134504	0.108848
ENSG00000225790.1_3	0	0	0	0	0.391862	0	0	0	0.17634	0	0.072748	0.428199	0.070262	0	0	0	0	0	0	0	0	0	0.698725	0	0	0	0	0	0	0	0	0	0.654254	0	0	0.0777	0	0.093916	0	0.045935	0.162843	0	0.233081	0	0	0	0	0.123826	0
ENSG00000283766.1_1	0.081005	0	0	0.044739	0.163646	0	0.046915	0	0	0	0	0	0	0	0	0	0	0.142266	0.527935	0.279854	0	0	0	0	0	0	0.056714	0	0	0	0.0217	0	0	0	0.040927	0	0	0	0	0	0.074328	0	0.071978	0.034012	0	0	0	0	0
ENSG00000153230.4_3	0	0	0	0.021519	0.446958	0	0	0	0	0	0.04471	0	0	0	0	0	0	0	0	0.019377	0	0	0	0	0	0	0	0	0	0	0	0	0	0	0	0	0	0	0	0.060066	0	0	0	0	0	0	0	0	0.027723
ENSG00000238715.1	60.291	0	2.70703	4.77837	0	0.924645	9.87316	4.75515	19.5715	2.03646	20.5265	0	0	17.4515	8.22912	0	0	9.25974	8.29598	4.97644	1.30661	0.493953	0	2.19609	0	1.11633	4.15753	0	1.0536	14.7676	0	0	0	0.942486	0	0	0	1.00219	0	1.61599	3.40782	2.07675	0.989699	0	3.42855	0.900566	1.1586	2.47648	1.24633
ENSG00000104884.14_3	47.8867	11.5545	14.9305	8.86032	12.6218	16.4131	29.4606	19.9286	16.2331	31.8087	25.2649	19.3115	13.9395	15.4385	10.7756	23.9243	6.68794	14.0981	13.2478	18.7387	18.6022	13.2574	8.13775	13.5854	9.88215	10.6051	8.07945	8.62842	9.13342	33.7559	8.59056	9.77313	15.7183	13.0215	12.8038	2.92729	5.52033	29.0899	19.6883	22.614	29.1752	23.196	9.73327	11.7533	17.2665	17.6108	11.2931	16.6635	21.0171
ENSG00000260192.1_3	0.083892	0	0	0.136066	0.802051	0.030122	0.15068	0.126442	0.112318	0.04885	0.205061	0	0	0	0	0.215608	0	0	0.192958	0.732686	0	0	0.068315	0.170014	0	0.029833	0.039275	0	0.269585	0.200318	0	0.030377	0.089622	0.030531	0.022703	0	0.136626	0.019067	0	0.031508	0.016522	0	0	0.062703	0.074602	0	0.161125	0.039648	0.029544
ENSG00000142192.20_3	605.302	424.988	596.655	756.127	85.1626	404.531	1464.61	540.426	252.374	380.935	1014.76	707.495	311.089	398.243	608.769	400.759	888.701	298.663	172.382	194.863	532.64	477.314	318.424	334.093	292.291	344.873	362.533	332.228	361.284	322.606	122.488	417.084	822.559	1116.45	160.405	57.2393	243.192	821.848	288.916	524.962	597.012	987.788	657.728	269.567	574.309	86.0114	359.199	685.062	399.172
ENSG00000227705.1_3	0.871592	0	0.141301	0.612479	3.80613	0.251724	0.127047	0	0.098426	0.185617	0.552463	0	0.422768	0	0	0	0	0.745106	0.215971	1.07445	0	0	0.270365	0.301473	0	0	0	0	0.167332	0	0	0.217836	0.697708	0	0	0	0	0	0	0	0	0	0.260574	0.134716	0	0	0	0	0.055285
ENSG00000213370.3_2	0	0	0	0.13892	1.16383	0	0.117941	0.97687	0.130542	0	0.357882	0.128675	0	0.272244	0.078188	0.164015	0.202575	0.523758	0.755335	0.112669	0.184988	0	0	0.122034	0.083781	0	0.061605	0.048961	0.671278	0.166373	0.144276	0.628341	0.34865	0	0.047247	0	0.057163	0.202522	0	0.173871	0.10283	0	0.183002	0.283381	0.050037	0.370516	0.095134	0.054885	0.202552
ENSG00000277327.1_3	0	0	0	0.027087	0.685935	0	0.317314	0.096603	0	0	0.147785	0.430332	0	0.647987	0	0	0.121071	0.39289	0.082864	0.218892	0	0.022267	0	0.097199	0.02463	0	0	0	0.055198	0.389606	0.056123	0	0.425662	0.110504	0	0	0.050278	0	0.428563	0.093051	0.056819	0	0.315417	0.496596	0.147576	0	0	0	0.170793
ENSG00000175319.3_2	0	0	0	0	0.380151	0	0	0	0	0	0	0	0	0	0.154296	0	0	0	0	0	0	0	0	0	0	0	0	0	0	0.260386	0	0	0.350937	0	0	0	0	0.069812	0	0	0	0	0	0	0	0	0	0	0.061626
ENSG00000275665.1_3	0	0	0.20209	0.222435	0.9174	0.065242	0.174017	0.674653	0.382797	0.074102	0.657753	0	0.076435	0.107261	0.169815	0	0.069816	0.968056	1.35684	0.141587	0.402063	0.087559	0	0.221565	0	0	0	0	0.082811	1.1933	0.100602	0.956752	0	0.156794	0.063808	0	0	0.059564	0.435679	0	0	0	0	0	0	0	0	0.037684	0.273107
ENSG00000267212.1_4	1.25494	0	1.58746	0.343128	0.252495	0	0.348793	4.25463	0.30039	0	4.34016	0.237023	0.368549	0	0.202355	0	0.747497	0.67262	0	0	0	0.161952	0.105355	0.112166	0.05736	0.124766	0.106173	0.397341	0.330782	1.42172	0	0	0	0.304028	0	0.070924	0	0	0	0	0	0	0.404628	0	0	0	0.748261	0	0.11395
ENSG00000259202.1_3	0.534198	0.365126	0	0.347399	0.801309	1.06008	0.439248	0.889701	1.18111	0.179748	0.95669	0.57513	0.432046	0.451791	0	0	0	0.393013	0.967759	0.081523	0	0.036731	0.081752	0	0.078353	0	0.080024	0	0.550372	0.682	0	0	0	0	0	0.383414	0	0.051467	0	0	0	0	0	0.088658	0.086349	0	0	0.095318	0
ENSG00000257847.1_2	0.541768	0	1.52382	0	2.90868	0	0.29411	0	0.816353	0	1.74361	0	0.619162	0	0	0	0	0.377194	3.13981	0.200971	0	0	1.18208	0	0.096469	0	0	0.147385	0.261324	1.11327	0	0	0	0	0	0	0	0.320027	0.244385	0.180268	0	0	0	0.477038	0	1.57598	0	0.125619	0.341731
ENSG00000162063.12_3	35.3339	4.28194	10.3819	6.7177	4.19772	5.62891	9.80949	7.528	10.5914	15.2293	3.9458	8.86632	10.8744	13.2707	17.02	19.4098	4.21231	14.6577	11.0089	7.19723	9.34287	4.74747	1.13279	9.98023	4.81312	7.78123	4.09332	6.5567	2.96775	15.636	9.99383	4.32492	11.0908	5.87614	8.79131	1.48397	8.05589	13.3987	5.29094	14.9944	14.6134	9.3282	11.0213	10.6824	24.3714	11.1278	11.1043	11.261	11.93
ENSG00000226800.5_3	0.765705	0.02885	0.267344	0.316808	0.6133	0.438159	0.735372	0.69854	0.274335	0.565564	0.661551	0.187708	0.522604	0.417959	0.892451	0.344953	0.107332	1.49982	0.78811	0.280749	0.478505	0.492288	0.535198	0.448262	0.249168	0.271624	0.144896	0.139035	0.443896	1.66773	0.285924	0.177801	0.227886	0.586038	0.405998	0.121227	0.393685	0.758514	0.114903	0.153392	1.54421	0.32432	0.47065	0.80323	0.427043	0.194981	0.222097	0.104504	0.540707
ENSG00000260131.1_3	3.25638	0.771279	0.150391	0.176739	2.51589	0.200213	0.825793	1.81779	1.76184	0.536505	3.19453	0	0.116676	0.453327	0.415199	0.233127	0.476529	2.03757	2.48195	0.578088	0.231799	0	0	0.110973	0.064694	0	0	0	1.25746	1.55631	0	0	0.582436	0	0.468267	0	0	0.513932	0.219277	0	0	0	0.42627	0	0	0	0.283854	0.220819	0.08288
ENSG00000211825.1_3	0	3.95085	3.42891	8.60107	5.10602	0	0	14.1038	4.626	25.6496	0	0	10.4484	0	11.5208	0	1483.84	0	15.8019	0	0	15.8065	0	0	21.2232	0	0	0	6.32162	7.26658	0	0	17.7523	0	0	4.77178	0	0	6.40287	70.663	0	0	4.06876	18.9679	1.93246	0	0	0	4.4314
ENSG00000264193.1_3	0	0	0	0	2.60137	0	0.17375	0	0	0	0	1.60897	0	0	0	0	0	0	0	0.068326	0	0	0	0	0	0	0	0	0	0	0	0	0	0	0	0	0	0	0	0	0	0	0	0	0	0	0	0	0
ENSG00000164615.4_2	18.2183	30.6924	40.8738	82.2319	17.478	16.302	28.3574	36.048	44.7087	20.4893	26.3094	40.5983	22.1483	25.6227	23.7772	20.0032	31.7208	32.1019	16.5036	21.3246	17.2844	28.1505	37.8163	43.4682	23.8861	31.7003	30.6081	22.8079	72.7138	19.3941	27.8755	18.8426	82.5829	30.668	35.8134	8.11264	27.0183	30.1051	24.6054	18.2895	24.9202	32.6493	44.3369	24.9622	20.2777	34.8457	25.1791	52.3606	25.3618
ENSG00000234444.9_3	18.9186	4.21251	7.81653	3.68064	4.55305	2.42958	5.55394	18.2039	4.53795	4.14686	6.66515	15.7355	8.0156	7.20453	8.18517	2.84264	6.99471	9.89423	5.71944	7.14646	6.55443	3.53552	2.2598	0.225548	2.31715	0.584969	2.3481	3.51793	8.05612	14.4058	1.04557	1.25629	5.54301	5.94496	0.955621	0.900836	3.92368	8.08457	1.59524	2.98462	3.6117	5.4523	7.80874	1.32037	3.61618	1.34775	16.975	2.24253	1.81699
ENSG00000274515.1_3	0.631635	1.26818	0.591191	0.446411	4.8031	0.433005	1.14626	0.34757	1.10729	1.20099	0.775028	0	0.816734	0.517458	2.27614	0	2.82388	2.46809	2.14769	0.312068	0.985556	0.316975	0.576626	1.21424	0.395113	0.107603	0.626929	0.97785	0.909358	1.5951	0.242803	0.655987	1.05791	0.831493	0.319849	0.271784	0	1.18836	0.817111	1.74569	1.45323	0	1.76903	3.63944	0.203416	0.122407	0.669252	1.25749	0.424382
ENSG00000252580.1	0	0	0	0	0	0	0	0	0	108.314	0	0	0	0.98892	0	0	0	0	0	0	0	0	0	0	0	0	0	0	0	0	0	0	0	0	0	0	0	0	0	0	0	0	0	0	0	0	0	0	0
ENSG00000264212.1_3	0.130496	0.130034	0.387305	0.269209	1.14473	2.01554	0.148046	0	2.4814	0.074329	0.086698	3.83331	0.093076	0.063572	0.070329	0.170225	13.2921	0.195146	0.528701	0.686542	0.080986	0	0.040363	0.191744	0	0.055922	0	0.063071	0.130732	0.037871	0	3.00834	0.160692	0.054958	0.040865	0	0	0.036676	0	0	0	0	0.071623	0.040622	0	0	0.056527	0.024645	0
ENSG00000238871.1	0	0	0	0	0	0	0	0	0	0	0	0	0	0	0	0	0	0	0	0	0	0	0	0	0.589534	0	0	0	0	0	0	0	0	0	0	0	0	0	0	0	0	0	0	0	0	0	0	0	0
ENSG00000217178.1_3	0	0	0	4.12108	0.228889	0	0	0.205884	0.141475	0.120099	0.155006	0	0.236924	0	0.188044	0	0	0.176434	0.386459	0	0	0.045592	0	0	0.049115	0	0	0	0	0.519023	0	0	0	0	0	0	0	0.066048	0	0	0.134276	0	0	0.233573	0	0	0	0	0
ENSG00000256425.1	0	0	0	0.151784	0	0	0.2362	0.718337	0	0	0	0	0	0	0	0	0	0	0	0.063637	0	0	0.281448	0	0	0	0.219577	0	0	0.605548	0	0	0	0	0	0.331374	0	1.34411	0	0.194518	0	0	0	0	0	0	0	0	0
ENSG00000251396.6_2	1.9661	2.50003	5.42697	1.89397	5.90688	1.18461	1.76874	8.71741	1.30082	4.52516	3.61514	5.33589	1.07625	2.83499	1.25573	1.10098	2.33322	1.4418	4.69142	1.07645	3.34962	1.08481	1.36887	3.63132	1.5199	2.23488	1.74701	0.733777	2.98668	4.76625	0.648857	2.73757	2.04238	4.84788	1.3883	0.086065	1.67149	0.888398	0.960595	1.84484	0.701352	4.43936	2.8488	3.95009	1.81453	1.00876	5.17785	0.752104	0.773172
ENSG00000215000.4_3	0	0	0	0	0	0	0	0	0	0	0	0	0	0	0.063936	0	0	0	0	0	0	0	0	0	0	0	0	0	0	0	0	0	0	0	0	0	0	0	0	0	0	0	0	0	0	0	0	0	0
ENSG00000226078.1_3	0.340549	0	0	0	0.277332	0	0	0	0	0	0	0	0	0	0	0	0	0	0	0	0	0	0	0	0	0	0	0	0	0	0	0	0	0	0	0	0	0	0	0	0.145118	0	0	0	0	0	0	0	0
ENSG00000177731.15_2	48.5168	471.815	100.808	72.4147	109.399	84.4869	62.2325	89.1867	79.4442	152.663	116.031	333.25	218.368	401.319	133.762	390.168	138.33	136.986	146.809	481.099	112.703	48.5396	98.8811	147.977	99.51	143.731	513.168	349.985	86.798	699.743	197.473	62.0364	171.775	458.912	276.134	36.0933	858.045	55.3969	1176.44	443.545	98.5844	160.635	176.904	179.473	237.37	235.498	151.587	241.454	310.227
ENSG00000216017.2	0	0	0	0	0	0	0	0	0	0	0	0	0	0	0	0	0	0	0	0	0	0	0	0	0	0	0	0	0	0	0	0	0	0	0.752175	0	0	0	0	0	0	0	0	0	0	0	0	0	0
ENSG00000233033.1_3	0.332886	0.227437	0.146817	0.498159	0	0.112723	0.766923	2.50895	1.91588	0.191647	4.77082	0.581783	0.52866	0.435595	0.974946	0.238847	0.406595	0.386148	0.297956	0.465577	0.303291	0.223691	0.216353	0	0.146356	0.146195	0.271368	0.214838	1.072	2.85265	0	0.50684	0	0.161717	0	0	0	0.298625	0	0.752793	0	0	0.425547	0	0.304472	0	0.183132	0.130488	0.798329
ENSG00000214357.8_2	12.3638	5.43673	8.87632	5.84166	0.734752	7.2532	14.9091	12.6351	11.1192	32.6529	5.46897	15.0274	7.57684	9.86007	13.0426	18.4335	4.39241	12.1832	10.1748	3.2781	2.75184	5.62049	11.3151	4.54145	8.18298	20.8659	4.30283	6.91843	4.0259	10.5252	11.7822	4.05998	3.48153	10.2877	10.9594	2.28193	5.37957	20.3569	3.49014	9.00392	15.3211	6.46395	7.08227	6.9365	19.3067	0.750549	9.03107	28.4016	14.3443
ENSG00000154240.16_4	7.49641	8.52231	9.28396	7.70191	14.8525	6.11581	6.20753	22.0375	9.95013	2.74798	8.53013	15.241	6.27619	20.1816	8.86585	6.57466	13.0673	11.9351	17.3044	9.34938	6.55357	6.91263	6.83144	9.32561	5.36667	14.2003	12.3759	11.8338	14.692	9.57809	4.52723	10.2393	12.3416	5.75597	15.1363	5.62016	23.9972	4.27845	8.81708	10.2276	7.0213	12.2497	13.5043	8.51748	10.7264	3.96045	7.75827	4.64708	5.7378
ENSG00000130844.16_3	15.4901	7.61104	18.8695	2.79303	32.1381	4.69828	15.4478	4.93487	25.6828	14.2754	9.4247	7.43749	4.76506	9.75514	14.406	5.68198	2.45784	16.5089	8.61637	7.15328	15.9271	11.4434	19.9813	11.3344	6.16374	7.11221	11.6568	13.4948	9.78781	17.1096	2.80549	8.14896	3.56664	6.41331	3.71175	1.55708	8.52714	6.74225	8.10862	6.28157	6.61845	13.5835	8.08334	5.56579	6.81154	3.36103	6.62072	0.606102	5.35407
ENSG00000170248.13_2	48.5925	58.7443	67.0029	36.9553	18.3683	57.9726	57.8031	95.7513	78.8587	46.2585	64.2397	44.9779	41.0406	47.7013	58.7083	45.3748	55.9558	101.268	79.2642	45.2558	33.7937	30.7324	23.283	35.9155	30.7404	41.9362	19.2496	39.2123	83.1354	114.281	13.4985	48.3219	97.8937	37.9313	26.39	8.40044	15.1909	87.937	31.1182	83.46	51.098	73.1328	39.9939	23.2505	53.6376	6.78761	26.5991	25.2386	81.7819
ENSG00000271499.1_3	0.051606	0	0.014044	0.028185	0	0	0	0.318074	0.012022	0	0.215594	0.183889	0	0.016518	0.039943	0.088093	0.081287	0.042026	0.160954	0	0.016087	0.042799	0	0	0.010272	0	0.00974	0.01934	0	0.042597	0	0	0.03522	0	0	0.014503	0	0	0	0	0	0	0.055792	0.171834	0.07891	0.014088	0.021893	0	0.051538
ENSG00000133321.10_2	7.01582	97.9037	29.5252	6.40809	16.747	2.03563	9.93132	1.75453	12.2802	15.5239	20.178	6.93063	16.2904	13.1893	33.4843	1.33847	31.6697	9.07506	59.5559	25.3501	26.8678	23.079	68.8857	1.14604	40.7379	25.6414	19.946	16.3172	2.72484	14.4828	22.8594	13.4318	7.02204	16.614	85.336	20.5372	18.7493	29.4883	22.33	6.91378	46.5213	2.32921	18.7406	51.3349	25.6115	1.26109	12.4235	5.89856	18.4017
ENSG00000239412.1_2	0.352474	0	0	0.125975	1.82739	0	0.089665	0.106257	0.105828	0	0.089852	0	0.0843	0	0	0	0.122875	0.3971	0.319096	0.042051	0	0.046958	0.197587	0.520129	0	0	0.102899	0	0.62417	0	0.25732	0.162171	0	0.193076	0.081218	0	0	0.1114	0	0	0	0.251816	0	0	0	0.184177	0	0	0
ENSG00000252956.1	0	0	0	0	0	0	0	0	0	0	0	0	0	0	0	0	0	0	0	0	0	0	0	0	0	0	0	0	0	0	0	0	0	0	0	0	0	0	0	0	0	0	0	0	0	0	0	0	0
ENSG00000258092.1_4	0	0	0	0.204726	0	0	0	0.657799	3.5545	0	1.53764	0.509655	0	0	0	0	0	0.657974	0	0.371441	0	0.675872	0	0.345652	0.39019	0	0	0	0.495407	0.9499	1.04278	0.411649	4.3427	0	0	0	0.497887	0	0	0.255277	0	0	3.06594	0	0	13.3606	0	0	0.295371
ENSG00000240053.8_3	8.88936	1.0042	3.55108	3.35663	9.26933	7.08911	8.22403	20.7538	5.2471	2.65321	18.2373	1.74521	4.8127	12.7677	4.70213	3.33065	1.54803	20.9469	18.2602	7.03302	2.93531	3.68244	4.45757	4.51521	2.83724	2.71853	3.9697	2.38779	10.0882	29.6681	6.6571	2.83819	2.58105	10.2914	2.4688	0.106696	5.58938	2.41174	2.29501	4.19778	4.02366	5.73334	5.92929	1.53997	2.89557	3.15167	4.02153	2.06822	1.93327
ENSG00000271959.1_3	0.660078	0.074493	0.172693	0.234098	0.917014	0.811031	0.306068	0.940044	0.325908	0.256885	1.11439	0.131053	0.452588	0.24735	0.298589	0.135278	0.035151	1.17681	1.30065	0.885761	0.126694	0.082899	0.271912	0.077697	0.088372	0.102304	0.041527	0.011066	0.463489	7.99397	0.08143	0.261722	0.155093	0.459071	0.158494	0.05951	0.121781	0.055878	0.227377	0.182764	0.103679	0.04472	0.102131	0.215726	0.131652	0.137476	0.434485	0.009769	0.169962
ENSG00000267274.1_4	2.50192	0.372182	1.30763	3.57502	3.08808	2.40782	2.98619	7.79292	1.8861	1.50949	3.87465	1.55657	1.38586	0.150969	2.75836	0.767319	1.62217	3.46728	2.45257	0.752169	0.967135	0.650973	1.35331	0.514297	0.623398	0.439413	0.258192	0.158818	1.3853	6.78762	0.113685	0.873836	2.02049	1.91958	1.55498	0.688736	0.916222	0.450172	1.61227	2.33629	2.43864	3.01479	2.69976	2.07136	1.19765	0.086346	3.12814	1.1211	0.98341
ENSG00000232239.2_2	0	0	0	0	0	0	0	0.074894	0	0	0	0	0	0	0.009805	0	0	0.038194	0	0.017656	0	0	0	0	0	0	0	0	0	0	5.2e-05	0	0	0	0	0	0	0	0	0	0	0	0	0	0	0	0	0	0
ENSG00000240452.1_2	0	0	0	0	0	0.163183	0.1385	0	0	0	0	0	0	0.27218	0	0	0	0	0	0.063637	0	0	0	0	0	0	0	0	0	0	0	0	0	0	0	0	0	0	0	0	0	0	0	0	0	0	0	0	0
ENSG00000241757.2	2.10113	0.366865	1.56961	1.97591	8.84011	0.581176	3.68242	3.09117	0.568344	0.267782	1.36908	0	0.240198	0.303979	1.22525	0	2.19871	2.1158	4.36694	1.76083	0.370615	0.420145	0.169839	1.14992	0.798088	0.151501	0.155498	1.91909	0.510452	3.92132	0.4107	3.5306	1.36556	1.17149	0.370161	0.531705	0	0.379503	0.220274	0.50419	0.831038	1.62985	2.81956	2.83143	1.81316	0.866225	2.16175	0.220309	1.06993
ENSG00000251901.1	0	0	0	0	4.22936	0	1.93116	0	0.889615	1.06451	0	0	0	0	0	2.23802	0	0	0.875576	0	0	0	0	0	0	0	0	0	0	0	0	0	0	0	0	0	0	0	0	0	0	0	0	0	0.664282	0	1.93871	0.412747	0
ENSG00000107443.15_2	5.24622	4.10865	4.70424	1.62011	0.805715	1.16921	5.52133	2.11587	1.91115	2.56994	3.38397	3.14371	3.12653	2.81669	5.24378	3.73294	3.84059	5.76895	3.62748	1.66913	1.18254	3.33477	2.34308	1.94462	1.8983	1.71807	1.92045	3.12238	2.00439	9.3736	1.09644	1.4164	2.9146	2.0878	0.947656	0.394353	0.889708	6.1208	2.34611	3.13805	3.07441	6.72527	1.64641	0.987417	1.64186	2.89739	2.24639	2.81098	1.7405
ENSG00000199335.1	0	0	0	0	0	0	2.34829	0	0	0	0	0	0	0	1.23437	2.35581	0	0	1.03292	0.190985	0	1.34714	0.895517	1.98694	1.06116	0	0	0	0	2.84866	0	0	0	0	0	0	1.88343	1.00219	0	0	0	0	0.838723	0	0.625206	1.47658	0	0	0
ENSG00000189045.13_3	0.802968	0.129425	0.134953	0.109068	0.774657	0.251528	0.343887	0.573403	0.581556	0.429973	0.715377	0.043035	0.161283	1.40544	0.440352	0	0.830845	0.477959	1.33489	1.014	0.104753	0.157667	0.820544	0.05197	0.11141	0.069273	0.084822	0	0.290985	0.402615	0.01254	0.155418	0.294267	0.234149	0.087254	0.05619	0	0.125508	0	0.094516	0.013806	0.098281	0.057852	0.273654	0.123262	0.037512	0.126678	0.060819	0.045003
ENSG00000259985.1_3	2.79855	0.072923	1.0448	0.149855	0.157921	0.264182	2.51371	0.385949	2.56229	2.90435	0.848402	0.930202	0.502415	1.60785	3.24208	1.25519	1.14655	0.629467	1.39653	1.4028	2.98301	0.394838	0.183322	0.526994	0.769187	1.30399	0.245926	0	0.763289	2.17019	0.092233	0	0.739507	1.43608	0.328424	0	1.01517	5.34101	1.66013	1.02326	1.28947	0.080892	1.12125	1.21585	1.94901	0.036043	2.67132	0.122336	0.78232
ENSG00000233379.1_3	2.53697	0.606015	0.742156	0.433776	8.57106	0.665546	1.20263	5.09209	1.70133	0.487885	1.26617	3.53013	1.37748	0.789445	0.823732	3.99824	0.048758	2.14592	0.666743	0.560306	0.226271	4.02439	0.301424	0.943147	0.326039	0.72946	0.275362	0.307164	7.24791	1.50794	0.150608	0.800876	13.6366	0.862577	0.149743	0.237594	3.29609	6.03846	0.546913	0.720819	0.236928	0.593342	1.22102	2.08636	0.289284	0.606907	0.428993	0.085129	0.570436
ENSG00000233741.1_3	0	0	0	0.272206	0.604019	0	0.280913	1.19478	0.389967	0	1.15588	0.447193	0	0.17661	0	0	0	0.321508	0.447747	0.178565	0.169091	0.106233	0.096575	0	0	0	0	0	0.438615	1.04472	0.851289	0.679341	0.308145	0	0	0.060909	0.326829	0.276064	0	0.317934	0.190977	0	0	0.268267	0.379033	0.117975	0	0.669711	0.145617
ENSG00000241111.1_4	0.038975	0.024098	0.015545	0.054079	0.144841	0.115974	0.071779	0.29566	0.096924	0.032056	0.286501	0.03766	0.01864	0.187472	0.075875	0.004847	0.042928	0.330084	0.13212	0.043331	0.007771	0.020456	0.110973	0.037484	0.013588	0.007662	0	0.005863	0.162479	0.259084	0.005001	0.036882	0	0.026194	0	0.024983	0.007856	0.042852	3.93349	0.008339	0.025322	0.09305	0.079256	0.027599	0.046104	0.019642	0.014228	0.008327	0.025553
ENSG00000249502.1_3	0.252352	0.359706	1.7101	0.390993	2.5884	0.199133	0.877901	1.15876	0.976519	0.352197	1.06857	0	0.515259	0.818152	1.1237	0.387446	0.343994	1.48288	0.888124	0.224635	0.492778	0.363642	0.190762	0.52867	0.282032	0.463327	0.574233	0.164677	0.565047	0.95663	0.316878	0.099477	0.596741	0.762305	0.183053	0.0265	0.452935	0.483751	0.051809	0.093262	0.226565	0.221797	0.700797	0.141794	0.237433	0.173415	0.207142	0.702884	0.175847
ENSG00000254152.1_3	0.171854	0	0	0	0.151754	0	0	0	0.098607	0	0	0	0	0.14472	0	0	0	0.359701	0.119498	0.04033	0	0.044042	0.255434	0	0	0.082756	0	0	0	0	0	0.216204	0.240955	0	0	0	0	0	0	0	0	0	0	0	0.068118	0	0	0.088614	0
ENSG00000008988.9_2	1607.58	794.591	4284.71	2041.88	1460.64	1588.37	1161.97	839.852	1339	1157.17	664.415	4271.4	1090.68	1042.88	2070.41	1260.39	1331.57	1006.67	1114.07	2390.65	1150.09	2792.91	2454.45	4746.91	1710.66	2871.33	1910.77	2707.72	2214.91	4013.18	2893.03	797.888	2742.9	2284.42	1684.41	471.538	2887.62	1509.98	3653.39	1710.84	1283.25	2713.26	1478.58	1988.29	1214.57	4355.91	3515.7	2826.65	1118.2
ENSG00000175202.3_3	0.04918	0	0	0.026648	0.619566	0.097812	0	0	0	0	0	0	0.075368	0	0	0.024414	0	0.039991	0.143478	0.020585	0	0.010866	0.02272	0	0.011984	0.022747	0.045445	0.018567	0.058891	0	0.043952	0.087288	0	0	0	0	0.026583	0.018186	0.06124	0.042028	0	0	0	0.023536	0.065528	0.05451	0	0.012445	0.03971
ENSG00000252153.1	0	0	0	1.03213	1.42395	0	0	0	0	9.0074	0.981703	0	0	0	0	0.973053	0	2.53125	2.53959	0	0	0.348	0	0	0.513485	0	0	0	0	0	0	1.25234	2.33377	0	0	0	0	0	0	0	0	0	2.08033	0	0	0	0	0.351324	0
ENSG00000260302.1_3	0.88323	0	0	0.034467	0.399972	0.178522	1.63114	0.384751	0.674919	0.208618	0	0	0.237958	0.756678	0.908941	0.141722	0.162883	0.107523	2.47838	0.111731	0.032642	0.262432	0.15187	0.05088	0.335841	0.921958	1.10951	1.4019	0.148398	0.178881	2.38036	0	1.11489	0.053387	0.373492	0	0.358736	1.83931	0	0.568504	0.019438	0.247352	0.481275	0.731504	0.299142	0.02334	1.65244	0.471106	0.063568
ENSG00000224220.1_3	0.617737	0	0	0.38946	0.598431	0.414396	0.582106	0.434333	1.731	0.969477	1.27581	0	0.103192	0.364007	1.79698	0.212809	0	0.766538	8.11248	0.221414	0	0.046152	0.927869	0	0.285616	0	0	0	0	1.43559	0.04746	0	0	0.206673	0.263036	0.106328	0	0	0	0.192931	0.116438	0.308618	0	0.460255	0.109684	0.115181	0.688275	0	0.089621
ENSG00000171603.16_2	156.768	58.1329	38.2959	61.9705	31.1887	65.1315	188.136	75.307	46.3252	119.089	77.2603	96.0746	35.7325	154.269	105.696	76.6521	54.2945	56.08	44.8745	34.9057	69.7006	49.7563	64.4151	45.5202	51.6851	105.22	60.4208	41.8228	40.9024	72.185	117.868	106.412	66.3944	97.501	56.7178	13.6048	63.9486	139.6	106.314	134.423	64.2963	132.778	128.856	66.4112	113.249	19.1729	48.1608	75.5629	117.071
ENSG00000171067.10_3	33.8742	100.886	94.3584	100.718	23.2165	45.1964	97.1553	60.9909	70.8403	60.5726	84.0821	45.6498	40.468	53.8114	48.1054	88.9212	68.3315	49.1258	66.7598	41.625	93.5267	57.1671	53.8923	66.4031	58.9801	50.6894	49.5021	25.4716	30.432	65.8496	36.6403	56.2694	52.3914	47.2188	81.332	23.7295	52.3303	84.4202	77.1181	46.3479	55.2103	117.076	102.773	53.5698	82.6801	34.9527	46.5864	22.841	55.6769
ENSG00000196593.9_2	5.31168	0.590226	0.956453	1.59562	2.80008	5.25615	1.59601	1.59648	0.775973	1.09118	1.40492	0.742963	0.521613	3.48398	0.880477	0.785837	3.78532	2.90811	2.87349	0.603036	0.405252	0.213438	0.207871	0.470776	0.497605	1.56398	0.625429	1.24525	1.09497	3.1335	2.62237	0.111665	0.52847	0.524631	0.196649	0.741648	0.177586	18.0631	1.09848	3.8287	0.222421	1.67656	0.895983	0.506259	1.04299	0.768129	0.370599	0.902577	0.770045
ENSG00000272980.4_4	0.158548	0.127401	0.187826	0.191949	0.19705	0.010589	0.201228	0.237492	0.248164	0.078362	0.399684	0.183199	0.095776	0.196557	0.143186	0.01748	0	0.546446	0.323978	0.054785	0.242853	0.089011	0.01489	0.195453	0.080672	0.181578	0	0.070627	0.197422	0.328018	0.034622	0	0	0.138598	0	0	0.082356	0.119508	0.058908	0.050345	0.025069	0.14171	0.141079	0.053779	0.081217	0.069347	0.105891	0.046267	0.073633
ENSG00000072401.14_2	17.8189	12.465	21.4677	4.96405	3.95143	9.15288	31.736	13.8474	17.0945	14.7395	10.6148	16.6531	11.4811	12.8631	23.0348	19.9523	14.456	19.2777	8.24814	6.16944	13.228	14.5545	11.2167	10.5498	9.30604	13.9631	12.8198	18.8522	19.3387	14.1687	9.9793	6.83817	15.3887	22.9564	21.2754	2.01989	8.5122	32.3197	12.4827	8.41354	10.3554	21.1424	23.3449	2.54627	8.57738	6.97203	12.8267	10.77	12.3344
ENSG00000270550.1_2	0.105272	9.54799	8.8e-05	6.99757	2.27882	0	2.40146	0.396534	0.11801	0.240197	15.8487	0.534274	2.29395	0.989076	391.669	0	2.79822	3.05167	27.426	0.136418	0.159697	2.05587	1159.59	0	12.372	7.58554	9.02221	4.10634	1.52806	9.95301	0	3.35361	95.0544	0.124173	0	3.30203	0.197935	0.255905	2.46677	0.647955	0	0	2.28994	0.787281	0.488011	0.612035	0.213789	0	0.479787
ENSG00000188783.5_2	4.08962	213.57	433.369	17.6787	100.776	8.79786	172.01	185.122	4.9253	84.0269	38.943	268.426	2.18261	8.31448	0.693253	56.9391	10.2999	10.0712	9.23695	17.0362	31.4941	17.4338	58.3344	19.355	5.50658	18.8116	0.752835	0.180055	103.242	2.8741	0.246695	39.5639	82.9089	13.1572	39.6155	13.9392	0.445779	12.6103	1.21907	6.92643	0.73161	0.158728	37.2706	0.58683	0.824142	1.84057	0.796577	74.8937	23.5715
ENSG00000217835.3_3	0	0	0	0.016948	0	0	0.035043	0	0	0	0.050462	0	0	0	0	0	0	0.051756	0.058796	0.010881	0.092715	0.015445	0	0.09503	0.047166	0	0.066096	0.072616	0.072828	0.124993	0.065738	0	0.178303	0	0.085139	0	0.166888	0.041736	0	0	0.038814	0.086666	0.050355	0.035881	0.068382	0	0	0.061663	0.03041
ENSG00000200887.1	3.4173	0	0	0	0	0	0	0	0	0	0	0	0	0	0	0	0	1.28015	0	0	0	0	0	1.04314	0	1.01001	0	0	0	0	0	0	0	0	2.84769	0	0	0	0	0	0	0	0	0	0	0	0	0	0
ENSG00000261823.1_3	0.92328	0	0.158257	0.238328	0	0	0.271112	0.660589	0.229461	0.162068	0.357857	1.02368	0	0.437011	0.517737	0.04855	0.116091	0.15359	0.059634	0.131081	0.082761	0.087668	0	0.066059	0	0.109929	0	0.067666	0.358821	0.245399	0.066385	0.064665	0.500104	0.060449	0	0	0	0.222822	0	0.033006	0	0.275959	0.335683	0	0.040528	0	0.335642	0.452448	0.157103
ENSG00000215236.3_2	0	0	0.316986	0.286399	0.514876	0.230554	0.087117	1.24341	0.877727	0	0	0.827856	0.04492	0.073369	0	0	0.153909	0	0.640681	0.273398	0	0.026476	0.095272	0	0.025463	0	0	0	0.384309	0.36472	0.22287	2.2386	0.450215	0.378989	0.042499	0.100789	0.354284	0.161155	0	0.028084	0.12996	0	0.400006	0.064616	0.131523	0.526179	0.451254	0.575927	0.209522
ENSG00000238519.1	8.88499	0	0	0.697384	5.44642	0.804039	0.656751	0.992611	0.312568	0	0.294511	0	2.44406	0	0	0	0	2.76869	2.31344	0.047036	0	0.617441	0.656712	0	0	0.642732	0	0	2.43139	2.84344	0	0.810336	0	0	0.513246	0	0	1.36011	0	0	2.18	0	0.665797	2.99493	0	0	0.798145	0.144462	0.433506
ENSG00000221077.1	5.55312	0	0	6.25532	9.19083	0	1.09163	0	0.700909	0	2.05473	1.06191	0	0	0	0	0.747497	4.17732	0.911646	0	0	0.6663	2.27324	0	0	0	0	0	1.67337	17.9848	0	0	0	0	0	0	0	0	0	5.88222	0	1.34123	0	0	0	0	0	0	0
ENSG00000152760.9_2	0.834056	0.48542	0.342628	0.425164	0.69928	2.69365	1.42968	0	0.729578	0.530548	0.811124	0.205662	3.94322	2.20524	2.70143	1.69773	0.103979	1.42604	0.884498	2.46611	0.198114	0.26306	3.78432	0.133377	1.43006	6.36713	1.3408	3.65123	0.958655	1.16541	0.41122	0.66997	0.274041	1.77496	0.105404	0.335093	0.242455	0.641563	0.680521	4.30428	1.32679	3.88167	0.805567	0.132305	3.58288	0.051907	0.533252	0.019727	0.419082
ENSG00000216938.3_2	0.172212	0	0.07674	0.201298	0.084045	0.128287	0.061851	0.844785	0.212468	0	0.042802	0.223615	0	0.174571	0	0	0	0.130429	0.31506	0.172009	0.07534	0.026689	0	0.293244	0.025715	0	0	0.109974	0.276527	0.128942	0.285344	0.772287	0.814678	0.580174	0.167579	0.050423	0.290789	0.157606	0.149586	0.084314	0.279838	0.241429	0	0.213011	0.037763	0.252233	0.145887	0.221981	0.25138
ENSG00000226369.1_2	0	0	0	0	0	9e-06	0	0	0	0	0	0	0	0	0	0	0	2e-06	0	0	0	0	0	0	0	0	0	0	1e-06	0	0	0	0	0	0	0	0	0	0	0	0	0	0	0	0	0	0	0	0
ENSG00000273420.1_4	45.7531	35.1419	33.1328	12.8152	16.9052	14.2312	36.1693	9.52484	4.72598	52.7151	19.289	14.9488	47.7654	61.8134	10.8466	29.0752	38.1274	19.8538	31.6306	15.4881	37.9439	21.9534	27.9967	30.5061	18.4408	12.5012	13.6291	14.8362	17.8108	15.9061	2.36768	33.0512	30.212	41.3558	23.552	6.43782	24.2916	1.3502	39.9754	18.9769	13.5691	17.76	9.01966	0	3.80425	367.189	42.5652	14.0548	9.01824
ENSG00000268243.1_2	0	0	0	0	0	0	0	0	0	0	0	0	0	0	0	0	0	0	0	0	0	0	0	0	0	0	0	0	0	0	0	0	0	0	0	0	0	0	0	0	0	0	0	0	0	0	0	0	0
ENSG00000055163.19_3	26.4303	3.92138	4.801	1.69684	12.2823	4.81138	5.31837	2.96796	183.662	13.7268	11.5862	3.40445	22.6204	8.89321	50.6899	51.9153	6.62992	5.62135	15.9831	33.1882	7.10509	9.14149	7.69789	38.9635	23.5921	14.8779	10.7855	26.9994	7.226	7.62688	148.668	35.8443	7.91135	30.6324	10.5976	1.23961	35.1558	55.3715	2.5336	4.20719	19.6557	2.01426	3.16127	17.5915	23.7122	31.2438	68.1764	1.15264	18.3514
ENSG00000246339.5_3	2.29407	0.182217	0.593806	0.694373	4.26722	0.630696	0.944249	4.42186	1.05475	0.105459	2.27468	0.258583	0.486182	0.633294	0.69793	0.300224	0.589451	2.45991	1.86128	1.1375	0.535845	0.255923	0.206959	0.412537	0.160232	0.222491	0.075578	0.132041	1.77129	2.63798	0.102852	0.486301	0.341931	1.56989	0.401483	0.120609	0.248434	0.420132	0.241299	0.330836	0.063334	0.273333	0.416091	1.38783	0.156996	0.204932	0.47086	0.087753	0.252531
ENSG00000268020.3_3	0	0	0	0	0.226882	0	0	0	0	0	0.172527	0	0	0	0	0	0.53049	0.084629	0	0	0	0	0	0	0	0	0	0	0	0	0	0	0	0.194288	0.246341	0	0	0	0	0	0	0	0	0	0	0.109194	0.077484	0	0
ENSG00000188451.8_2	0.101076	0.034466	0.036482	0.131867	0.43495	0.025501	0.551011	0.477548	0.210614	0.289628	1.24804	0	0.03853	0.11113	0.017036	0	0.044674	0.350906	0.410102	0.08286	0	0	0.025259	0.031827	0.027753	0	0.032445	0	0.129163	0.75803	0.025619	0.033835	0.159006	0.251212	0.079769	0.032987	0.016346	0.093151	0	0.058032	0.011089	0.106782	0.041534	0.099063	0.086135	0.013502	0.019835	0.037347	0.027296
ENSG00000135932.10_2	29.8962	51.3839	44.0985	30.5832	12.6415	13.2959	48.1299	25.8503	24.9436	20.1312	21.6816	38.4959	16.991	36.3802	38.5797	21.0755	20.105	34.104	17.3263	14.0053	54.0293	21.9532	21.4419	17.4168	18.8527	27.8599	16.8746	23.2482	34.1577	24.9099	12.5175	19.3658	31.0272	29.2741	23.3502	6.07978	8.25282	25.7706	12.0725	15.6477	13.0797	41.5335	42.2955	12.2389	15.985	12.7149	22.9278	28.2518	13.8984
ENSG00000205221.12_2	5.96545	16.6339	0.733647	10.9046	3.71181	0.042831	6.88925	15.6152	27.2472	13.3518	18.7741	4.40126	2.31476	1.1395	23.3294	7.38942	8.56567	0.899287	11.8865	1.92939	102.573	22.8827	0.203673	5.27318	16.574	14.0394	9.14753	3.26387	8.15598	0.675755	4.84751	2.95869	0.491032	18.9158	1.25055	0.150646	7.13697	29.6171	0.221456	0.29567	0.967546	0.029042	14.9065	3.59006	20.9407	4.42179	4.94085	11.531	14.0986
ENSG00000182578.13_3	71.3145	12.5754	16.4437	16.417	86.8902	30.3023	24.0659	9.60597	45.9567	109.406	77.6608	5.78348	112.628	37.9337	67.2685	92.6303	8.11126	48.9499	96.1385	121.216	140.089	31.6032	42.0961	2.27821	73.4022	48.3963	36.4895	58.3585	4.50852	80.2823	122.638	18.9099	4.59164	28.5546	110.644	12.4195	42.842	5.58106	70.2749	42.8165	59.3014	22.9147	21.1438	49.1266	160.179	4.15057	116.025	3.66499	68.9153
ENSG00000236554.1_2	0.196038	0.036726	0.041436	0.013321	0.202466	0	0.076544	1.14714	0.185131	0.112355	0	0	0	0.705058	0.185164	0.049981	0	0.041431	0.062518	0.017434	0.041688	0.015693	0	0	0	0.03161	0	0	0	0.247532	0	0	0.088515	0.064048	0.024598	0	0.072897	0.223658	0.044037	0.033567	0.018668	0	0.132864	0.035007	0.039083	0	0.233889	0.05672	0
ENSG00000268485.1	0	0	0	0	0	0	0	7e-06	0	0	0	0	0	0	0	0	0	0	0	0	0	0	0	0	0	0	0	0	0	0	0	0	0	0	0	0	0	0	0	0	0	0	0	0	0	0	0	0.02582	0
ENSG00000263870.1_3	0	0	0	0.040965	0.983863	0.18305	0.203396	0	0	0	0	0	0	0	0	0	0	0	0.386032	0.018801	0	0	0	0.325982	0	0.095207	0	0	0	0.100306	0	0	0	0	0.079942	0	0	0	0	0	0	0.502827	0	0	0	0	0	0	0
ENSG00000206731.1	7.40416	0	0	0.364796	0	0	1.31974	3.21139	1.98257	0	0	0	0	1.0988	0.881691	1.11901	0	2.78897	0.846528	0.754769	0.898293	0	0	0.745102	1.11516	0.685839	0	0	0.736699	3.80228	0	0.860982	0	0	0.866071	0	0	0	2.07945	0	0	1.19221	0	0	0.506119	0.490837	0	0	0.453211
ENSG00000231209.1	0	0	0	0	2.5052	0.254194	1.41114	2.12984	1.65717	0	0	0	0.386976	0	0	0	0	0	0.384118	0	0	0.784418	0.674518	0	0.141386	0.394713	0	0	0	0	0.773581	0	0	0.260422	0	0	0	0.213833	0	0	0.31276	0	0.567327	0	0	0	2.13467	0	0.496476
ENSG00000224518.2_3	0	0	0	0	0	0	0	0	0	0	0.611367	0	0	0	0	0	0	1.90979	0.826842	0.288489	0	0	0	0	0	0	0	0	0	0.16931	0	0.875746	0	0	0	0	0	0.929122	0	0	0	0	0	0	0	0.45847	0	0	0
ENSG00000270445.1_3	0	0	0	0	0.596807	0	0	0	0.199397	0.332188	0	3.8558	0.673002	0.43952	0	0	0	0.249589	0.856936	0.046291	0	0.061361	0	0	0	0	0	0	0.173459	0	0	0	0.496568	0.174535	0	0	0	0	0	0	0	0	0	0.516566	0	0	0	0	0
ENSG00000188818.12_3	6.84818	1.9075	1.49397	1.29134	3.0017	0.898373	6.05662	2.1933	0.496942	0.025683	1.97954	1.04415	2.64251	1.41399	2.83769	0.431979	0.992692	1.41329	1.3722	1.55148	7.39917	1.96713	3.84809	2.67823	0.285451	0.117222	0.660054	0.744418	10.7995	2.45909	0.259411	0.840983	3.62861	0.803125	0.936797	0.300112	0.979821	0.47026	1.43517	0.091677	0.611602	0.402045	2.38355	0.967979	0.386897	1.63867	0.740372	0.252453	0.412095
ENSG00000272489.1_4	0.445177	0.154971	0.544122	0.489578	0.774502	0.392032	0.907773	0.496504	0.309003	0.151306	0.701285	0.269297	0.309309	0.543723	0.845093	0.019409	0.285631	1.78981	1.1246	0.219421	0.18838	0.666395	0.328187	0.425729	0.526679	0.776354	0.224208	0.416784	0.227823	0.562501	0.192386	0.056316	0.339902	0.029279	0.52416	0.103567	0.282755	0.656013	0.518104	0.223654	0.779636	0.541222	0.346521	0.434421	0.457066	0.27743	0.44104	0.11201	0.111153
ENSG00000214020.3_2	0	0	0.13901	0	0	0.059905	0	0	0.095565	0	0.104533	0	0	0	0	0	0	0	0	0	0	0	0.081421	0	0	0.075649	0	0	0.172711	0	0	0	0	0	0	0	0	0	0	0	0	0	0	0.078843	0	0	0	0	0
ENSG00000163285.7_2	0.13375	0.044166	0	0.00536	0.094663	0	0.007258	0.126022	2.01037	0.040666	0.06025	0	0.459708	0.128305	1.20911	0.103917	0	0.044692	0.024753	0.797082	0.098494	0.003763	0	0.070893	0.661026	2.37959	0.791228	0.06574	0.036362	1.50818	0.196677	0.384298	0	0.404759	0.054533	0	5.08722	0.113754	0.357505	0.003081	0.058088	0	1.07314	5.90207	0.409452	0.026807	0.030755	0	0.008754
ENSG00000207060.1	0	0	0	0	0	0	0.210366	0	0	0	0	0	0	0	0	0	0	0	0	0	0	0	0	0	0	0	0	0	0	0	0	0	0	0	0	0	0	0.501095	0	0	0	0	0	0	0.75597	0	0	0	0
ENSG00000135540.11_4	11.6623	2.62992	4.94453	4.11528	3.57113	8.54263	7.49088	7.74869	9.27905	21.5798	4.54284	2.61438	10.6686	18.6377	14.7646	6.10774	6.82328	10.2173	6.94767	3.05374	9.07234	3.59082	4.27013	11.2631	5.10838	4.96587	3.26066	5.4232	1.8663	7.2948	2.27837	2.60809	1.62447	5.34055	3.33444	1.0592	2.25604	12.7433	15.1425	5.30526	6.19325	16.076	8.54643	4.84581	6.28015	4.77376	14.701	2.50673	3.62429
ENSG00000216056.1	0	0	0	0	0	0	0	0	0	0	0	0	0	0	0	0	0	0	0	0	0	0	0	0	0	0	0	0	0	0	0	0	0	0	0	0	0	0	0	0	0	0	0	0	0	0	0	0	0
ENSG00000204136.10_3	5.79314	1.32784	0.780752	2.49181	10.5455	2.12461	5.74576	5.54044	1.66554	15.3364	17.6466	3.53943	12.2775	3.29649	9.72208	3.06561	3.48863	9.80804	7.87309	9.68506	8.00992	17.7512	30.315	0.953838	18.0092	14.8914	9.30533	25.8905	4.18487	14.9223	0.285387	2.38605	1.46411	18.1824	2.97406	2.20963	1.62918	2.16313	20.36	1.87263	6.32905	3.84377	10.9828	6.90167	1.40613	1.67322	10.7884	1.39896	2.77781
ENSG00000142945.12_2	34.4503	7.03328	27.7287	12.1511	3.33265	14.0703	23.9246	8.65964	20.2616	25.856	3.61704	20.8832	11.9958	39.6177	45.4074	20.8337	17.285	22.9183	14.521	16.8179	16.1494	10.2069	1.56684	16.247	12.5487	33.3986	12.3488	21.7633	3.41103	34.1709	19.6067	35.1861	28.7397	23.6701	13.4848	6.86542	29.1279	29.7909	12.1491	50.3449	41.2183	25.5599	30.5068	14.8582	57.705	16.8838	17.9755	38.0441	17.1784
ENSG00000242686.4_3	1.16983	0	0.034982	0.013705	0.621182	0	0.029687	0.151078	0	0	0	0.016936	0.053417	0	0.031272	0	0	0	0.095736	0.075714	0.013468	0.035639	0.36407	0.007621	0	0.008052	0.007265	0	0.835296	0.149072	0	0	0	0	0	0	0.024377	0	0	0	0	0	0	0	0	0.134953	0.020486	0	0
ENSG00000265781.1_3	0	0	0	0	0	0	0	0	0.161748	0	0	0	0	0	0	0	0	0	0	0.077882	0	0	0	0	0	0	0.214655	0	0	0	0	0	0	0	0	0	0	0	0	0	0	0	0	0	0	0	0	0	0
ENSG00000237398.1_2	1.36692	1.93816	0.32146	0.943847	1.29448	0	2.00946	5.80928	1.05136	0	0	3.78473	1.54791	0.760708	1.24999	0.466254	0.941292	0.979866	0.836569	0.073761	0	0	0	0	0.132645	0	0	0	3.79297	0	0	0	0.682863	0	0	0	0.314444	0	0.347982	0	0	0	1.06457	0	1.27542	0	0	1.97684	0.265884
ENSG00000279919.1_3	0	0	0	0	0.425502	0	0	0	0	0	0	0	0	0	0	0	0	0	0	0	0	0	0	0	0	0	0	0	0	0	0	0	0	0	0	0	0	0	0	0.147773	0	0	0	0.176642	0	0	0	0	0
ENSG00000133789.14_2	11.4927	15.5354	17.5338	11.8982	7.57195	7.47963	14.7628	14.1344	17.0371	15.8978	12.9985	13.6994	15.453	17.1006	28.3399	14.8591	11.8988	26.0029	9.81356	7.02968	29.1622	15.938	14.6841	7.26408	17.2636	18.173	12.3502	18.9338	17.5703	11.6899	8.49857	16.5532	12.8853	19.0616	11.9898	2.13412	3.81406	18.6163	5.78598	16.493	19.9899	22.6224	21.5927	7.36456	23.0623	3.61719	14.7538	19.9962	14.0058
ENSG00000135127.11_3	3.2704	0.401874	0.426935	0.680559	7.23271	0.130142	9.12125	1.68883	1.46431	1.7159	4.58595	2.22989	0.768661	0.618734	1.68489	0.23761	0.574159	1.39965	2.57209	1.04954	0.340879	0.404351	1.72997	0.600544	0.750721	0.622163	0.340102	0.309408	1.63674	4.75815	0.27277	0.718494	0.632498	0.657632	0.244809	0.713547	0.443091	0.499804	4.97375	0.991248	0.924927	0.542856	1.04023	2.32459	0.496829	1.01919	0.799284	0.277664	0.94315
ENSG00000149483.11_2	26.6068	49.7482	31.7427	27.4511	27.6643	35.4465	37.4096	24.921	42.267	39.2506	37.0623	24.3919	60.2683	20.569	46.5979	60.5667	43.4863	48.084	39.9453	24.2976	32.6155	28.6685	45.9399	17.0674	26.2002	29.1684	32.8829	45.8357	25.9271	52.436	30.2384	35.3237	42.8372	31.323	39.3586	19.2864	54.0577	63.339	94.0723	61.2664	42.9577	76.6124	35.4659	34.8658	43.1291	29.4167	34.7718	31.2337	45.4168
ENSG00000264434.2_3	0.842179	0	0	0.3316	0.584554	0.067864	0.585725	0.434148	0.09927	0	0.10188	0	0	0.152926	0.137918	0	0	0.169875	0.118757	0.025001	0	0	0	0	0	0	0.102856	0	1.02573	0.394418	0	0	0	0	0	0.106512	0	0.079038	0	0.065327	0	0	0.530708	0	0	0	0	0	0
ENSG00000206159.10_2	4.83834	0.628981	1.19023	1.0112	15.82	4.27572	2.01769	7.13243	2.8946	1.99477	2.34887	1.65295	0.837293	5.38968	1.0294	1.23956	0.919915	4.94836	8.15352	1.87732	0.835548	1.47164	2.13454	1.34578	1.54731	0.686297	0.147708	0.275081	2.15076	3.84814	1.91471	19.131	2.33435	0.521477	1.7258	0.322306	1.22696	0.913562	4.12465	1.61608	1.99908	2.08453	1.50664	2.34802	0.669271	1.33909	3.52929	0.211573	4.60892
ENSG00000132669.12_3	23.3004	19.6984	21.4523	17.0632	11.9556	22.0891	14.8515	31.6774	8.40044	20.6531	28.8515	21.4619	16.1437	22.4764	30.6634	21.4776	34.7589	40.3939	31.8608	12.694	20.6747	22.9177	24.5411	10.9461	14.9515	24.0931	14.3961	13.8656	20.3106	28.049	13.1068	16.5011	8.49928	29.8429	17.3533	7.04146	6.34732	45.9032	13.6885	23.8622	18.1201	132.904	25.668	14.9056	38.1086	4.63382	16.161	10.9124	23.8793
ENSG00000197409.7_3	0	0.134619	1.6562	0.804852	0	2.71852	1.5957	0	1.39846	0	0.370229	0	6.21855	0	2.87928	0	2.98821	0.771246	1.8706	2.6929	0	0.367847	0.062227	1.47384	0	0	0	0.696581	0.213883	2.52095	1.4672	0	0	3.63437	0	3.09518	7.45068	0.930084	3.21956	5.25062	4.25757	0.696359	7e-06	0.756879	2.18988	0	0	0	0.133079
ENSG00000259976.3_4	0.684087	0.449373	1.55448	1.3124	0	0.638727	3.19681	4.22576	0.578391	2.88426	3.87103	0	0.849915	0	1.61028	1.32872	0	3.34124	0.314951	0	3.12256	0.603137	0.618711	0.076656	0.899848	1.45767	0.68379	0.986003	4.2032	1.873	0	0	0	1.42013	0.549639	0.013488	0	3.66726	0.040175	0	0	1.07338	1e-06	0	1.08177	0	0	0.207965	0.484586
ENSG00000166411.13_4	37.3828	60.6497	84.1768	48.093	23.5384	26.0323	46.161	34.945	64.8404	53.696	34.9054	35.9111	56.0165	53.7634	94.0391	38.2418	47.874	60.9598	54.001	42.0844	35.3358	20.2705	27.6852	56.4613	32.4788	43.573	36.0837	64.6528	36.0238	41.8902	36.7477	22.244	76.7738	61.106	42.5686	8.4125	33.4438	82.1984	31.0638	44.4062	51.3409	52.0964	45.8114	40.7489	57.3101	19.4776	47.6455	45.969	51.1579
ENSG00000233235.1_3	0.080295	0	0	0.019392	0.305154	0	0.020069	0	0	0	0	0	0	0	0.054449	0	0	0.060673	0.057032	0	0	0	0	0	0	0	0	0	0	0	0	0	0	0	0	0	0	0	0	0.031219	0	0	0	0.136992	0	0	0	0	0
ENSG00000250562.1_2	0	0	0	0	4.36467	0	0	0	0.758361	0	0	0	0	0	0	0	0.488748	0.45139	0	0	0	0	0	0	0.149459	0	0	0	0.65836	0	0.348254	0.784218	0	0	0	0	0.726895	0.938557	0	0	0	0	0	0.312689	0.382996	0.227759	0.374999	0	0
ENSG00000185630.18_3	73.2264	16.9778	5.70211	7.90577	24.5713	16.5078	22.1237	29.6499	30.9961	46.972	21.8874	13.6287	14.4283	18.4403	33.2041	41.9363	12.7742	15.6899	14.457	9.12999	6.53031	11.9442	28.1106	15.7506	14.7719	34.0133	10.7041	15.7904	25.8877	50.2449	6.69733	3.0709	27.781	34.4782	3.72587	1.77341	16.0644	3.07735	11.3716	4.60425	22.7561	12.7874	16.6086	21.8896	24.6032	9.66906	35.9371	2.43883	36.5091
ENSG00000281376.1_3	1.39199	0.41839	1.04365	0.904786	0.094968	0.167774	0.870631	0.353963	0.911049	0.670455	0.462437	0.785347	0.364807	0.741034	1.29503	0.14121	0.474018	2.00762	0.73052	0.316134	0.516425	0.847651	0.48761	16.1113	0.939209	1.01598	1.14636	0.831595	0.389785	0.81888	0.13619	0.787723	1.33991	0.184359	0.341893	0.258116	0.242226	1.28069	0.383224	0.973425	1.13831	0.639657	0.685057	0.227645	1.30055	0.093334	0.178469	0.296845	0.425342
ENSG00000222455.1	0	3.89099	2.23624	2.15027	5.10602	0	4.75179	0	0.797586	0	0	0	2.7316	1.48338	7.05353	1.17791	0	3.50158	7.11084	1.48366	3.44945	1.23488	0	0.948312	0.482346	0	0	0	0	5.44993	1.49218	0	0	0.831606	0	0	0	1.00219	5.0549	0	0.748688	0	1.7032	4.13845	1.77142	0	1.99536	0	3.23372
ENSG00000233084.2_2	0.466213	0.151748	0.361892	0.113899	1.38291	0	0.224146	0	0	0	0	0	0.129089	0	0	0	0	0	0.392367	0.224197	0	0.457501	0.232693	0.151829	0.073027	0.398323	0.939365	0	0.175632	0	0.103823	1.46161	5.27188	0.806705	0.63308	0	1.86752	0	0.215811	0.122269	0.794107	0	0	0	0.699776	0	0	0	0
ENSG00000107957.16_3	28.4946	13.5917	14.4992	19.1873	8.09879	15.8652	26.0861	45.5597	40.867	25.7388	77.9233	34.9209	10.6045	19.9383	20.8561	24.4757	31.7775	30.3937	38.9626	14.1993	30.7114	27.1238	12.0931	9.34245	21.6006	14.0666	14.2341	14.7705	21.4679	41.2854	14.0243	15.28	54.3207	29.3468	11.5347	5.89074	4.21889	38.7474	9.04004	12.757	31.9025	45.351	27.9056	25.9354	17.1388	13.0644	15.2844	14.4679	48.6816
ENSG00000266680.1_3	0.629065	0.478525	0.546408	0.381977	0.210185	0.803439	0.531524	0.246983	0.093626	0.457199	0.119204	0.315215	0.344596	0.091264	0.271737	0.121284	0.412254	0.546406	0.290756	0.159108	0.823862	0.338625	1.16953	0.047425	0.167801	0.16518	0.723395	1.14289	0.243304	0.212396	0.816866	0.048021	0.144361	0.903033	0.15418	0.057907	0.123342	1.09964	0.150348	0.170745	0.238637	0.360759	0.707374	0.120795	0.563727	0.069124	0.676891	0.174718	0.37675
ENSG00000174175.16_4	0.118943	0.288565	0.020609	1.18293	0.786659	0.007012	1.099	0	0.063561	0.196445	1.78361	0.606926	0.739813	0.751142	0.580426	1.21074	0.139296	8.08145	0.529491	1.20235	0.076787	1.21088	16.5685	0.021931	0.881994	0.501292	0.071166	0.065143	1.90539	0.123692	0.111591	1.13249	1.87533	0.19047	0.105094	0	0	0.196727	0.623286	0.007186	0	0.05373	0.438541	0.00781	0.396476	0.122407	0.057053	0.058239	1.36476
ENSG00000169181.12_4	3.22265	0.145326	1.5976	0.439429	1.55461	0.645299	0.562405	0.319147	0.585491	1.31047	0.605797	5.15116	0.567104	0.925614	0.904664	0.320931	0.121672	1.08634	0.969965	0.753803	1.65688	1.05657	1.71479	1.03876	1.2807	1.39064	1.00337	0.130459	0.63787	1.67792	0.174167	0.451191	2.1309	0.039044	0.097528	4.38481	0.227283	0.414122	0.372456	0.095715	0.159311	0.513231	0.268303	0.145695	0.428617	0.177142	0.2517	0.074294	0.139526
ENSG00000083937.8_2	27.167	33.611	37.3534	21.8732	5.64781	23.5897	41.9284	14.6917	15.1989	13.2713	19.9129	12.2596	11.6346	30.2762	23.3249	19.8604	25.9227	25.1482	10.6924	7.98542	14.5806	101.001	23.6439	9.84621	20.8919	25.3091	8.50066	19.6633	22.2877	25.2441	7.067	60.3017	22.5076	22.3568	25.8508	4.0026	7.42242	25.9983	8.75596	17.9228	5.93957	41.2149	35.965	5.38886	17.3915	5.86995	15.2659	14.0247	6.82168
ENSG00000171388.11_2	25.5133	12.5477	33.1739	51.9625	6.22969	44.8595	14.5331	57.7465	18.6627	24.3395	5.73802	47.0021	9.36637	17.9062	12.9767	3.97491	278.057	16.0523	11.5211	5.61005	8.14459	17.9137	10.4821	9.99644	10.6642	13.4958	15.0971	12.2169	1.17083	5.99771	32.5322	24.9519	53.8132	5.08989	9.48001	4.6017	22.0154	78.9881	9.54975	39.351	37.1158	12.1629	7.05227	6.87916	9.84022	1.28848	35.8836	15.5447	22.8189
ENSG00000232976.1_2	0	0	0	0	0	0	0	0	0	0	0	0	0	0	0	0	0	7e-06	0.000466	0	0	0	0	0	0	0	0	0	1e-06	0	0	0	0	0	0	0	0	0	0	0	0	0	0	0	0	0	0	0	0
ENSG00000270068.1_3	0	0.264748	0	0.114469	0.194209	0	0	0.532734	0	1.07941	0.167553	0	0.084199	0.319006	0.295657	0	0	0.347276	0.104671	0.352265	0	0.209081	0.094718	0.10923	0.502655	1.09708	0.103394	0.131558	0.118261	0	0.091943	0	0	0.43533	0	0	0.150495	0	0.323441	0.192086	0.131267	0	0.530708	0	0.086898	0	0.35514	0.052294	0.059347
ENSG00000134463.14_3	7.84121	1.02668	14.5281	6.91833	3.45809	1.38243	6.53593	15.2821	3.18548	7.3517	0.376482	15.316	5.31551	11.5429	2.75266	15.1179	5.67777	2.45102	0.760889	7.69423	11.4948	8.73891	5.68217	7.22144	1.7444	1.09738	0.714449	2.66125	14.0149	0.846492	3.61249	1.04966	15.2051	0.418936	2.77451	0.614531	0.479085	0.272626	3.93542	13.6042	0.427577	0.506959	12.4567	0.960525	1.68491	2.29407	2.41433	1.44812	1.43197
ENSG00000248890.1_3	8.74327	0.610477	0.246657	0.571155	2.23489	3.67852	1.35819	10.9175	8.50619	0.880142	5.83483	6.07235	1.70994	3.85142	2.37908	12.0779	1.18603	2.45901	2.79172	2.56211	0.254787	1.62433	5.5058	0.155476	2.31754	10.284	1.49788	3.29428	9.08648	3.52816	2.86625	0.209899	1.04956	5.67571	1.02171	0.060845	2.1145	0.594278	2.65274	4.52637	1.73038	7.69904	3.33425	2.25566	9.88124	0.338014	0.629583	3.91296	2.54268
ENSG00000206850.1	0	0	0	0	0	0	0	0	0	0	0	0	0	0	0	0	0	0	0	0	0	0	0	0	0	0	0	0	0	0	0	0	0	0	0	0	0	0	0	0	0	0	0	0	0	0	0	0	0
ENSG00000265827.1	0	0	0	0	0	0	0	14.3632	0	0	0	0	0	0	0	0	0	0	0	0	0	0	0	0	0	0	0	0	0	0	0	0	0	0	0	0	0	0	0	0	0	0	0	0	0	0	0	0	0
ENSG00000249418.2_3	0	0	0	0	0.204581	0	0	0	0	0	0	0	0	0	0	0	0	0	0	0	0	0	0	0	0	0	0	0	0	0	0	0	0	0	0	0	0	0	0	0	0	0	0	0	0	0	0	0	0
ENSG00000214732.2_4	0	0	0	0	0.319697	0	0	0.33767	0	0.056251	0	0	0.171564	0	0	0	0	0	0.204052	0	0	0	0	0	0	0	0.352851	0.110259	0.067719	0	0	0	0	0	0	0	0	0	0.058216	0.060552	0	0	0	0	0	0.063465	0	0	0
ENSG00000241935.8_3	0.867671	1.26915	1.14929	2.0595	2.2704	0.306924	3.67575	4.09309	0.591635	1.06453	1.04475	0.794914	1.28423	2.12533	0.57669	0.255435	0.52972	2.90019	1.19648	0.406781	0.284581	1.00765	1.40174	0.484092	0.235112	0.164501	0.139862	0.11977	1.81814	0.906958	0.279259	0.48262	0.439067	0.852825	0.348046	0.668288	0.364768	0.424422	1.61148	0.457711	0.299194	0.265007	0.444895	2.64636	0.429203	0.500745	0.765961	0.385961	1.27745
ENSG00000248283.2_2	0.132674	0.042219	0	0	0.063434	0	0	0	0.034964	0	0.343969	0	0.101353	0	0.171446	0	0	0	0	0	0	0	0	0.035557	0.015794	0.062185	0	0	0	0	0	0	0	0	0	0.114073	0	0.022082	0.041164	0.027657	0	0	0.102931	0	0	0.033675	0	0	0
ENSG00000233029.3	0.107626	0.077087	0	0.140929	0.025716	0.09956	0.133641	0.227985	0.115687	0.117068	0.13288	0	0.079977	0.156486	0.575299	0.060612	0.066506	0	0.19818	0.158319	0.053183	0.130979	0.084756	0	0.11904	0.23968	0.166992	0.403501	0.037198	0.211325	0.054732	0	0.071448	0.129789	0.120442	0.075728	0.046847	0.251596	0.418333	0.027364	0.067567	0.081945	0.125241	0.263607	0.132985	0.008499	0.228547	0	0
ENSG00000236082.2_3	3.4173	0	0	0.614362	0	0	0	0	0	0	0	0	0	0	1.5999	0	0	0	0	0.120204	2.00034	0	0	0	0.552063	6.00188	0.387002	0.956202	0	0	0	0	0	0	0	0	0	7.44026	0	0.807997	0	0	0	0	0	0	1.43666	0.737676	1.30052
ENSG00000118046.14_3	37.7887	29.5194	35.0694	23.9929	20.0871	18.7346	22.9676	33.8743	14.8338	40.8141	23.6681	28.9165	23.8617	22.4455	28.8519	34.1316	34.3232	27.9921	32.6097	20.4824	32.0326	22.2277	29.5699	44.826	24.345	28.7763	36.8984	23.2048	16.76	29.177	32.4234	25.2639	54.0784	25.3143	24.8352	7.37723	29.8211	31.1254	33.3444	49.6324	60.0005	22.1409	51.818	20.7308	43.8769	17.2311	29.2069	23.9049	49.3989
ENSG00000115350.11_2	63.6055	23.1296	26.9354	46.2108	32.6002	48.7103	70.69	23.6239	58.8448	95.986	22.5401	47.6137	56.9504	41.0679	46.7188	34.3881	48.7451	44.6496	21.7825	25.2839	78.312	43.4182	44.1501	31.6886	60.2555	84.4095	76.8404	41.4779	33.7684	77.7378	114.481	43.1702	42.8569	74.5952	64.3884	29.2599	118.542	107.907	82.151	104.623	72.2018	57.0931	55.4325	78.9627	68.1033	78.8679	75.7326	123.692	84.7647
ENSG00000274987.1_3	2.35337	0.098393	1.10072	0.417737	0.849477	0.406153	0.901547	4.03646	1.86216	1.08264	4.0242	0.820466	0.608609	1.26245	0.68103	0	0.302558	2.27974	1.08664	0.276727	0.419641	0.460681	0.386473	0.756684	0.442151	0.718989	0.405093	3.11797	3.57259	1.78603	0.077948	0.610304	0	0.13479	0.583325	0	0.361372	0.475872	0.192726	0.330502	0.17891	1.17588	0.852936	0.235289	0.309405	0.180078	0.454554	0.048763	0.263585
ENSG00000272472.1_4	0.149821	0.048235	0.287744	0.13197	0.641083	0.215527	0.244685	0	0.274701	0	0.071923	0	0.343623	0.422839	0.110501	0.027141	0.040434	0.392812	0.23579	0.079562	0.552875	0.189761	0	0.169722	0.181458	0.199516	0.109316	0.236956	0.192019	0.232104	0.032035	0.037642	0.15463	0.290774	0.174405	0	0	0.033908	0.069081	0.183826	0.036434	0	0.249297	0.221535	0.087832	0	0.436141	0	0.017238
ENSG00000165704.14_2	36.2656	47.4318	51.41	35.4077	14.634	23.2042	50.1307	15.4244	39.9868	34.2951	12.8965	49.8694	44.3785	58.0279	25.5159	25.0084	80.7406	39.5504	37.5702	13.5281	93.8452	35.8315	17.4254	60.9794	34.3124	43.1203	27.0815	28.6585	13.3001	29.7031	36.9949	21.2961	53.5367	27.8749	86.1107	6.48804	41.4571	124.13	40.8283	42.563	47.0891	42.2443	32.5772	35.2085	45.4279	81.4479	92.5827	84.6699	41.8199
ENSG00000197870.12_2	0.237204	0.225804	0.365608	0.309466	0.040071	0.053509	0	0	0.179767	0.058165	0.443027	0.057098	0.062551	0.59583	0.180154	0	0.258304	0.407696	0.271019	0.016937	0.122377	0.050216	0.05837	0	0.050721	0.040107	0.033266	0	0.387483	0.202706	0.011468	0	0	0	0	0.010197	0	0.012423	0	0.100515	0.197383	0.180435	0.02409	0.318907	0.331739	0	0.131144	0.124956	0.391604
ENSG00000243930.1_3	0	0	0	0.181475	0	0.140252	0.236081	0	0.26846	0.002062	0.069536	0	0	0	0.471148	0	0	0.05975	0.145092	0.218506	0	0.133202	0.031632	0	0.171155	0	0	0	0.482816	0.113204	0.728122	0.148927	0	0.135981	0.11435	0.080822	0.125859	0.247505	0	0.207382	0.384426	0	0.340931	0	0	0	0.4954	0.122842	0.255119
ENSG00000106540.4_3	0	0	0.353438	0	0.14872	0	0.176897	0	0.271417	0	0	0	0	0	0.309347	0.084911	2.0037	0	0	0	0	0.013929	0.28466	0	0	0.023784	0	0	0.960587	0	0	1.83643	0	0.185022	0	0	0	0.104843	0	0	0	0	0	0	0.413932	0	0	0.44805	0
ENSG00000203863.1	0.23851	0.098212	0.144558	0.078222	0.780407	0.02288	0.099149	0.457636	0.355286	0.011421	0.516796	0.131249	0.053913	0.221842	0.137175	0.06488	0	0.135458	0.690324	0.084527	0.236903	0.016213	0.041948	0.099196	0.016967	0.033496	0	0.019253	0.160999	0.434425	0.061705	0.076746	0.107159	0.24042	0.037722	0	0.02554	0.075287	0.196868	0.087056	0.076136	0	0.149201	0.440814	0.031459	0.092947	0.069637	0.039114	0.045988
ENSG00000258807.5_4	4.40419	1.09731	2.37045	1.28982	21.3668	1.5182	4.44819	7.88398	3.5583	1.00553	5.97172	1.19444	1.45351	3.93521	1.31715	2.0008	0.690543	5.37642	8.64698	1.80522	0.850916	0.615572	0.673591	2.6919	0.578274	1.27783	0.759364	0.731404	3.90128	8.5715	0.762304	0.753191	1.35594	1.60179	2.17557	0.264643	0.755307	1.59018	0.307296	4.43285	1.52563	0.890835	3.28502	3.93336	1.38406	0.394237	3.83015	1.66993	1.22078
ENSG00000162409.10_2	1.96392	1.5229	1.41461	0.110201	0.7125	0.233583	0.160731	0.194561	0.100254	0.137164	0.605611	1.59773	0.019427	0.158119	0.258635	0.014612	0.804696	0.495452	0.134201	0.633835	0.065876	0.179056	1.12354	0.100418	0.050078	0.215662	0.026923	0.033823	2.7637	1.36237	0.04913	0.121246	0.27022	0.057952	0.031251	0.002203	0.073203	0.023542	0	0.259304	0.018808	0.317403	0.080506	0.040801	0.074714	0.042525	0.075473	0.02936	0.723498
ENSG00000237317.2_3	0.247543	0	0.054214	0	0.189788	0.109155	0.031466	0.389971	0.218383	0.325837	0.129385	0	0.156857	0	0.150226	0.063026	0	0.152575	0.195879	0.0301	0	0	0.034048	0	0.0566	0.119198	0	0	0.103016	0.038517	0.047866	0	0.105701	0.077789	0.029293	0.020202	0	0.049577	0.054827	0.084049	0.023168	0.092891	0	0.148252	0.024712	0	0.098376	0.05015	0.039222
ENSG00000101435.4_2	0	0	0	0	0.062766	0	0	0	0	0	0	0	0	0	0	0	0	0.051852	0.16178	0.087263	0	0	0	0	0	0	0	0	0.037223	0	0	0	0	0.035661	0	0	0	0	0	0	0	0	0	0	0	0	0	0	0.027176
ENSG00000118162.13_2	15.2384	7.41359	10.8735	5.10663	8.91143	3.87373	6.70627	12.5597	19.106	11.1417	13.4687	7.74634	5.82587	13.4271	14.7202	5.47614	2.62675	9.92314	9.06363	6.94063	12.9305	5.82074	6.85221	21.5342	5.52829	7.30512	5.50785	5.11158	8.24612	17.7432	11.5206	4.96543	12.0855	8.79533	12.9413	2.67081	7.84774	5.53275	10.6405	9.17091	9.81698	7.87262	9.1083	11.5889	6.94508	21.157	13.0521	9.20029	13.4911
ENSG00000185933.6_2	0.278309	0.025087	0.119627	0.077775	0.619349	0.069403	0.123636	0.377181	0.126873	0.450314	0.158621	0.038563	0.121425	0.185514	0.094956	0.271153	0.059511	0.152634	0.241318	0.109269	0.08719	0.04524	0.033043	0.057258	0.071064	0.038475	0.034216	0	0.172641	0.356323	0.167222	0.307877	0.023551	0.256238	0.085653	0.063379	0.130158	0.213757	0.092408	0.187593	0.07863	0.107204	0.24787	0.179401	0.15697	0.026607	0.241857	0.06392	0.209009
ENSG00000127083.7_2	87.0201	499.958	101.441	182.347	16.9004	2.08794	3.33687	20.9743	26.9099	43.4188	191.987	65.6605	65.2828	20.6786	90.1456	360.279	24.9463	15.8811	25.1766	47.3516	82.4824	125.306	2.42266	17.4483	139.365	37.0301	12.6434	2.22193	259.512	28.9578	7.40535	180.803	210.39	111.25	3.04591	3.26216	21.1152	277.25	10.8083	3.72451	160.072	8.34455	233.494	28.2641	31.265	15.0922	7.41828	114.838	16.6718
ENSG00000231292.6_2	0.625704	0.264748	0	0.163644	0	0	0	0.54735	0.364252	0	0.844647	0	0.188047	0.206025	0.225723	0	0	0	1.53292	0.092756	0	0	4.06903	0	0.129951	0	0	0	1.15774	9.33229	0	0.388921	0.944589	0	0.30235	0.247809	0.543316	0	0.158244	0	0	0	0	0.302291	0.885709	0	0.505867	0	0
ENSG00000175970.10_3	21.8021	11.6104	18.0548	22.4622	4.97747	10.1924	28.4242	35.2769	16.1404	14.5764	11.3549	26.5771	10.9715	23.6215	13.3587	15.4683	33.505	18.4277	12.8131	9.27018	20.7442	13.6054	14.2211	9.15559	13.0712	8.76524	10.3241	11.5147	18.8971	17.4386	8.01299	10.1761	28.1315	12.8513	9.68551	3.47335	3.85541	26.046	8.63436	18.8996	17.1307	26.075	29.0118	12.7252	17.8643	7.76927	10.3746	35.2709	13.5253
ENSG00000072135.12_3	28.2947	49.1077	18.3788	56.1818	32.7981	19.5379	38.1562	48.057	18.1265	121.468	54.5621	24.8213	43.2658	38.9644	27.6218	34.2809	12.1894	44.3418	31.4778	38.7756	82.465	16.4479	26.9712	11.7749	21.0213	21.3029	14.2685	31.4368	39.4414	47.452	22.422	16.148	19.4153	36.927	25.1769	6.81584	18.9146	39.8651	32.3964	29.0648	34.1634	25.9899	60.9886	25.7962	60.7895	3.72126	22.6697	18.0735	28.1494
ENSG00000260253.1_3	0	0	0	0	0	0	0	0	0.080749	0.237778	0	0	0	0	0	0	0	0	0.223245	0.02085	0.057772	0.059174	0	0.060714	0.016494	0	0	0.051872	0	0.165391	0.028143	0	0	0	0.038854	0	0	0	0	0	0	0	0	0	0	0	0	0	0
ENSG00000221586.1	0	0	0	0	0	0	0	0	1.1565	0	0	0	0	1.56145	0	0	0	0	0	0	0	0	0	0	0	0	0	0	0	0	0	0	0	0	0	0	0	0	0	0	0	0	0	0	0	0	3.26514	0	0
ENSG00000116717.11_2	24.0396	10.7847	20.6252	45.798	31.9552	15.9059	22.004	39.4477	15.9949	21.98	23.0226	36.4823	13.3494	20.9382	12.0526	12.9051	61.1441	22.3497	7.72115	8.46619	20.4891	34.6603	91.6731	2.35521	20.5875	69.6915	56.3915	30.7594	18.2657	22.8056	7.20704	11.5666	14.33	44.5796	10.293	6.60091	16.3114	7.11301	23.4351	87.2924	13.1881	37.1086	31.3907	12.9161	31.9887	4.69851	11.4841	47.74	25.0483
ENSG00000266417.1	0	0	0	0.614362	0	0	0	0	0	0	0	0	0	0	0	0	1.05895	0	0	0	1.51292	0	0	0	0	0	0	0	0	0	0	0	0	0	0	0	0	0	0	0	0	0	0	0	0	0	0	0	0
ENSG00000250050.1_2	0	0	0	0	0.235933	0	0.029367	0.05088	0	0.024517	0.029494	0	0.022265	0.038342	0.082397	0	0	0.089543	0	0	0	0	0.025927	0	0	0	0	0	0	0.036377	0	0.03949	0	0.10463	0	0	0	0	0	0	0	0.238627	0	0	0	0	0	0	0
ENSG00000254040.1_3	0	0	0	0	0.734574	0.125574	0	0	0.065254	0.127725	0	0	0.060579	0	0.084204	0.812496	0	0	0.088343	0	0.100278	0	0	0.058524	0	0.052557	0	0	0.059774	0	0	0	0	0	0.199745	0.136006	0	0	0	0	0.060946	0	0	0	0.053774	0	0	0	0
ENSG00000168385.17_3	318.457	562.592	185.465	232.549	56.7331	127.23	127.063	130.326	111.019	206.032	263.91	221.697	130.649	359.326	191.967	175.946	171.976	318.434	201.08	80.7738	745.271	195.721	164.882	64.9291	120.669	215.793	120.525	201.805	185.424	181.538	105.799	143.509	224.698	121.927	239.107	28.7026	67.4385	213.851	127.304	104.236	108.438	300.685	434.248	85.4926	133.202	70.0169	167.133	302.503	89.8201
ENSG00000177432.6_3	8.58769	17.6253	4.45309	2.13028	1.11502	7.90552	15.2488	5.23874	6.96588	6.87524	4.14974	3.66422	11.2646	9.43731	6.27686	2.36971	6.06057	2.28618	3.43143	2.40304	8.43321	5.75709	5.32223	3.97204	3.5309	9.0795	2.3288	4.92189	0.738993	5.58496	1.79772	2.01059	12.2767	9.3205	3.58366	0.951969	11.4439	15.3158	3.37865	3.30624	2.2224	7.84131	9.79646	4.11962	6.28958	3.2779	9.66202	5.28243	8.45233
ENSG00000081320.10_3	14.5975	39.9491	13.9734	17.7776	9.31002	11.8735	12.1243	10.995	17.1837	12.6681	19.0123	10.3876	13.9367	34.6799	20.4417	10.4116	22.4384	18.3355	12.901	13.036	79.6678	15.934	16.5766	6.73518	15.2776	18.7116	16.2171	22.6831	22.0927	12.9422	9.98092	14.1701	8.06878	13.7564	7.56522	4.15536	10.8871	9.39213	12.0167	8.88596	13.0077	81.7412	40.7964	5.95119	9.86521	4.26062	16.9978	7.8548	5.14708
ENSG00000198901.13_2	154.966	38.6005	80.3512	51.9259	15.0602	43.7607	125.903	54.274	103.117	89.2503	22.1114	66.3828	117.909	224.244	226.047	90.9655	35.3679	84.0994	62.2123	27.2166	32.0322	29.8652	10.7936	101.626	97.874	377.868	32.7518	86.1607	21.1856	90.6786	58.7478	65.6858	30.7598	70.0492	75.092	29.4977	152.612	178.825	76.5878	76.6817	101.323	124.848	80.9962	48.0061	130.735	104.431	102.483	161.301	39.674
ENSG00000243877.1_2	0	0	0	0.029956	0	0	0	0.074551	0	0	0	0	0	0	0	0	0	0.174438	0	0.013963	0	0	0	0	0	0.187408	0	0	0	0	0	0	0	0	0	0	0	0.078686	0	0.039146	0	0	0	0	0	0	0	0	0
ENSG00000265645.1	0	0	0	0	14.6218	0	0	0	0	0	0	1.77768	0	0	0	0	0	0	0	0.309096	0	1.97581	6.15668	1.60484	0	0	1.5191	0	0	2.97269	0	0	0	0	1.05093	0	0	0	0	0	0	0	0	1.08388	0	0	0	0	0
ENSG00000133318.13_3	101.827	77.9608	116.062	87.4282	28.2648	35.0833	74.4381	53.0004	109.998	86.5913	48.81	89.1195	54.6457	58.1412	102.053	89.1598	71.4466	71.365	49.0187	35.5407	96.7481	58.2875	58.8959	129.695	62.6056	68.2251	73.2872	91.1679	52.3551	52.7027	47.8984	97.0456	67.8589	58.8774	72.759	12.4727	41.8083	233.971	52.4415	98.5135	106.075	50.3522	74.5491	48.4037	65.8774	56.724	68.7827	191.06	109.238
ENSG00000229760.1_3	0	0	0	0	0	0	0	0	0	0	0	0	0	0	0	0	0	0	0	0	0	0	0	0	0	0	0	0	0	0	0	0	0	0	0	0	0	0	0	0	0	0	0	0	0	0	0	0	0.058713
ENSG00000140511.11_2	39.474	22.5774	23.3585	70.3584	11.3639	12.3378	35.9381	54.3107	7.63986	16.591	45.7323	20.8295	6.20805	25.8437	27.5139	12.2112	37.9997	17.0857	12.9256	10.347	10.4426	8.05122	16.307	8.67629	14.3474	12.972	15.8529	21.5246	17.8848	27.5336	2.37496	5.18907	11.6355	11.1248	5.58792	9.59219	1.77497	1.94464	13.8278	24.6446	18.4216	75.8947	25.776	29.9665	7.68349	1.9805	1.78392	4.302	4.74682
ENSG00000253338.1_2	0	0	0	0	0	0	0	0	0	0	0	0	0	0	0	0	0	0	0.382303	0	0	0	0	0	0	0	0	0	0	0	0	0	0	0	0	0	0	0	0	0	0	0	0	0	0	0	0	0	0
ENSG00000236763.2_2	0	0	0	0	1.76747	0	0.146341	0	0	0	0	0	0	0.377931	0	0	0	0.224207	0	0	0	0	0.220127	0.113385	0	0	0	0	0.165391	0	0	0	0	0	0	0	0	0	0	0	0	0	0	0.377262	0	0	0	0	0
ENSG00000173231.6_2	0	0	0	0	0.079553	0	0.030276	0	0	0	0	0	0	0	0	0	0	0	0	0.015785	0	0.015754	0	0	0	0	0	0	0.049388	0	0	0	0	0	0	0	0	0	0	0	0	0	0	0	0	0	0	0.013686	0.014553
ENSG00000251899.1	2.14659	0	0	0	0	0	0	0	1.8754	0	0	0	0	0	0.822912	0	0	0	0	0	0	0	0	0	0	0	0	0	0	0	0	0	0	0	0	0	0	0	0	0	0	0	0	0.598987	0.483114	0	0	0	0
ENSG00000237679.2_2	0.153526	0	0	0.0907	0.07142	0.108949	0.039006	0.304493	0.161867	0	0.133587	0	0	0.279355	0.048227	0	0.043912	0.171276	0.15705	0.463483	0.110666	0	0	0	0	0	0	0	0	0	0.036177	0	0.528824	0	0.063718	0.021772	0.040143	0.071103	0	0.027348	0.132236	0.202694	0.115551	0.030298	0.030313	0	0	0.036143	0.025406
ENSG00000234788.1_2	0.187018	0.200688	0	0.023839	0.185847	0	0.150669	0.328541	0	0	0.173677	0	0.046127	0.221811	0.138683	0	0	0.153238	0.136129	0.038393	0	0	0	0.054894	0	0	0	0.047247	0.052214	0.671559	0.021529	0	0	0.052207	0.083418	0	0	0	0	0.036627	0	0.134146	0	0.080379	0.084267	0.249405	0.078268	0.048017	0
ENSG00000222942.1	0	0	0	0	0.747222	0	0	0.311698	0	0.425804	0	0	0	0.592731	0	0	0	0.620072	0.555534	0	0	0.07264	0	0	0	0	0	0.136126	0	0	0	0	0	0	0	0	0	0	0	0	0	0	0	0	0	0	0	0	0
ENSG00000261129.1_3	0	0	0	0	0.054485	0	0	0	0	0.009705	0	0	0	0	0	0	0	0	0	0.004519	0	0	0	0	0	0	0	0	0	0	0	0	0	0	0	0	0	0	0	0.013349	0	0	0	0.006685	0	0	0	0	0
ENSG00000227911.3_4	0.662147	0	0.403085	0.267511	0.768571	0.095804	1.17964	0.715522	1.38817	0.142328	0.465321	0.546977	0.065724	0.420817	0.085129	0.068266	0	0.728909	1.28043	0.176295	0	0.103143	0	0	0.06954	0.136416	0.153613	0.073342	0	1.18236	0.030697	0.088616	0	0.152348	0	0.035005	0.214898	0.087849	0.25022	0	0.567254	0	0.114065	0.108059	0.056021	0	0.825641	0.343393	0.089862
ENSG00000232327.4_3	0.050433	0	0	0	0.053108	0.020485	0	0	0	0.017323	0.082476	0	0	0	0	0.016673	0	0.014876	0.050067	0	0	0	0.007054	0	0	0	0	0	0.011132	0.015174	0	0	0	0	0	0	0	0	0	0	0	0	0	0.022811	0.009771	0	0	0	0
ENSG00000237065.2_2	0.122803	0.039779	0	0.031527	0.118693	0	0.033338	0.367747	0.336795	0.03399	0.086258	0.294787	0.156948	0.044964	0	1.0235	0.150348	0.097167	0.923495	0.209703	0	0	0	0.06615	0	0.146288	0	0.046973	0.100301	0.19157	0	0	0	0.097784	0	0.041551	0	0.099647	0.037278	0	0.066202	0	0.278968	0.072811	0.089198	0	0	0	0.152786
ENSG00000047597.5_3	1.14386	0.390318	1.23974	0.194776	0.111795	0.349966	0.991063	1.42212	0.099304	0.430509	0.647366	1.64337	0.050115	0.341077	0.302974	0.311621	0.498815	0.097489	0.027023	0.185747	0.387692	0.23771	0.228955	0.041471	0.223646	0.420751	0.416759	0.089825	0.300151	0.155443	0.034182	0.248572	0.432353	0.149374	0	0	0.136778	0.095603	0.117217	0.109274	0.017545	0.555204	0.735488	0.293638	0.194583	0.129184	0.063593	0.33505	0.297985
ENSG00000255224.1_3	1.42975	0.624008	2.06273	1.27048	0.726344	2.34118	4.29091	1.41678	2.20548	3.79633	1.32582	1.37095	2.42036	0.792662	2.14852	0.650124	0.917849	1.313	1.26193	13.4465	2.56915	2.5064	1.08829	0.607163	2.12218	2.99614	4.48839	0.742782	1.08427	2.50968	1.53128	0.854043	0.605447	3.64504	0.819285	0.246145	5.58982	1.36262	4.0105	3.01797	2.58141	0.466299	3.48401	1.13236	2.41726	2.31311	2.25223	0.78716	1.27487
ENSG00000214207.2_2	0	0	0	0	0	0	0	0	0.057648	0	0	0	0	0	0	0	0	0	0.036807	0	0	0.008108	0.035008	0	0	0	0	0	0	0	0	0	0.055657	0	0.037181	0	0	0	0	0	0	0	0	0	0	0	0.034935	0	0
ENSG00000227738.1_3	0.083026	0	0	0	0.478357	0	0.020348	0	0	0	0	0	0	0	0	0	0	0.334084	0.101141	0	0	0	0	0	0	0	0	0	0.092483	0.051623	0	0	0	0.160894	0	0	0.061321	0	0	0.027639	0	0	0	0	0	0	0.064427	0	0
ENSG00000249334.1_3	0	0	0	0	0	0.164466	0	0	0.478084	0.062498	0.338654	0	0	0	0	0	0	0.088509	0	0	0	0	0.06029	0.069248	0.031718	0	0	0	0	0	0	0	0	0	0	0	0	0	0	0	0	0	0	0	0.049355	0	0	0	0
ENSG00000123496.7_2	0.482879	0.997794	0.298482	0.61004	0.470474	1.62798	39.0807	0.203244	0.250456	1.34689	0.090492	2.17665	1.76058	0.314773	2.94033	5.36061	225.076	1.55935	1.15482	0.176224	135.096	0.669193	2.08553	0.029204	2.06411	1.50713	3.35919	1.40637	0.229301	0.507073	0.756959	1.92589	67.7901	1.57753	0.098952	0.590082	3.32784	46.0168	1.14339	12.7589	3.3873	1.22051	13.6315	2.87299	1.68456	0.025176	2.13699	0.771557	1.09758
ENSG00000130707.17_2	37.3076	204.003	116.92	463.199	34.5816	9.35826	83.8461	68.9277	23.631	71.0042	35.9255	135.823	8.79139	140.034	13.251	30.8344	45.9517	22.4754	71.8976	41.0564	11.0665	60.9322	51.5051	205.84	30.7895	15.6244	34.3613	4.93603	54.8354	52.9105	205.666	52.1307	103.627	27.4065	9.5282	8.88367	96.1122	1.82249	72.3632	3.68958	90.4435	1.98048	116.167	209.104	46.6311	79.1506	53.4786	165.617	81.8844
ENSG00000252996.1	3.17321	0	0	0	7.65903	0	0.464255	0	0	0	0	0	1.16093	0	0	0	0	2.73687	0	0.222749	0	0	1.97014	0	0	0	0	0	0	2.08772	0.710562	0	0	2.90698	0	0	0	0	0	1.68063	0	0	1.04625	0	0	1.86784	0	0	0
ENSG00000236866.5_3	0	0	0	0.096304	0.097698	0	0	0	0	0	0	0	0	0	0.168098	0	0	0.085407	0.130426	0.012156	0.091838	0.058863	0	0	0	0	0	0.18053	0.371612	0	0.057688	0	0	0	0	0	0	0	0	0	0.270019	0	0	0	0.089354	0	0.201778	0	0
ENSG00000257095.1_3	0	0	0	0	0.552312	0	0	0	0	0	0	0	0	0.185728	0	0	0	0	0	0	0	0	0	0	0	0	0	0	0	0	0	0	0	0	0	0	0.106921	0	0	0	0	0	0	0	0	0	0	0	0
ENSG00000121410.11_3	24.0195	18.3232	95.1584	32.8576	14.807	14.5849	33.8679	37.2782	38.7433	74.6166	7.51018	45.2566	14.9944	80.9905	31.9979	29.5814	9.33494	20.8243	6.62421	33.3487	22.0822	41.5982	31.1825	87.1069	21.1015	16.8846	10.0664	5.037	15.7517	14.6344	24.4397	59.7063	31.8613	40.5535	8.32509	5.90752	114.314	1.28469	6.26358	59.5442	44.9427	35.6653	93.9272	2.07501	91.3969	18.3915	50.595	17.761	8.98211
ENSG00000183396.3_2	0	0	0.238076	0.057032	0.100164	0.066571	0.189196	0.300165	0	0	0	0	0	0	0.100429	0	0	0.333384	0.094861	0.034446	0.069593	0.056928	0.172634	0.087286	0.101348	0	0.027853	0	0	0.810383	0.076727	0.11152	0.27595	0.115613	0.051459	0	0	0.036698	0.057118	0.18922	0	0	0	0.414088	0.060498	0	0	0.080013	0.059092
ENSG00000131788.15_3	46.5687	37.0695	25.1678	44.8527	11.7429	34.6434	28.7111	110.668	50.826	32.7101	65.0296	27.8429	30.7322	22.9741	27.3328	42.2073	50.6898	33.8406	40.3807	41.0284	36.9214	21.3187	16.3668	21.5924	16.6427	29.759	14.7115	12.2524	57.8171	115.012	24.3431	15.5155	25.1843	27.4217	11.5028	3.07618	12.9614	73.3609	18.1782	23.0774	43.3036	55.1033	148.649	7.77632	33.2675	4.34967	26.5324	15.5746	28.3981
ENSG00000272668.1_3	1.78546	0.456341	2.55797	2.30261	5.18604	5.6682	2.44087	37.053	0.5382	3.84896	2.03501	0	0.430884	5.54497	0.413157	0.190137	1.91538	8.22266	4.78957	4.82097	1.16603	1.16023	3.89031	0.645436	0.402771	0.840741	0.332043	0.225702	12.1177	6.28268	0	0	0.487009	3.06958	1.14419	0	0.184007	0.086004	0.923506	0.495103	0.043097	1.31192	2.32035	0.196813	0.658803	0.133705	0.82894	0.17806	0.591931
ENSG00000144852.17_3	0.128469	0	0.223613	0.144029	0.622113	0.192873	1.10925	0.021935	0.018939	0.199781	0.127948	0	0.219797	0.172989	0.168051	0.083913	0.240798	0.09176	0.190351	0.101949	0.126497	0.108405	1.38043	0.225031	0.107595	0.199822	0.016824	0.225429	0.21338	0.356404	0.054708	0	0.169135	0.063255	0.033401	0.140079	0	0.204179	0.129134	0.048727	0.131048	0.146672	0.135876	0	0.090522	0.051354	0.138864	0	0.120483
ENSG00000201747.1	0	0	0	0	0	0	0.841463	0	0.826071	0	3.14329	0	0	0	0	0	0	0	2.00726	0	2.39545	0.449048	0	0	0	0	0	0	0	0.990897	0	0	0	0	0	0	0	0	0	0	0	0	0	0	0	0	0	0	0
ENSG00000272606.1_3	0.208403	2.80374	0	1.39701	1.52855	1.15158	2.09129	1.26571	0.753091	2.24739	0.478369	1.54594	1.97139	2.14222	4.01499	1.41199	0	2.68894	1.82146	4.21818	2.42868	2.68637	1.1284	3.70675	3.91612	5.53903	2.39131	2.6082	3.16482	2.74645	3.64452	0.307373	1.07028	4.44875	0.855718	1.0313	5.49667	4.16157	3.38172	1.71664	1.26081	2.9981	1.7804	0.783055	1.93582	1.5211	4.30164	0.671763	1.6846
ENSG00000196090.12_3	0.43078	0.032506	0.180442	0.224422	1.63803	0.001414	0.069364	0	0.161031	0.03163	0.196871	0.157795	0.015043	0	0.312891	0.021022	0.222755	0.641007	0.02564	0.004697	0.419702	0.347726	0.812193	0.006372	0.199018	0.113696	0.006136	0	0.860721	0.103709	0	0.002743	1.456	0.138551	0.01493	0.045277	0.051159	0.571634	0	0.044665	0.046056	0	0.124883	0.113808	0.056792	0.015028	0.138236	0.091903	0.010965
ENSG00000236362.8_2	1.59754	0	1.04833	0.046438	12.9994	1.24585	4.53661	1.11096	6.75945	0	0	0	0.307963	0	19.785	0.234322	1.08486	0	0.177677	1237.42	0	0	0	0.074768	0.296111	168.796	654.925	292.174	0.200301	1.3671	8.22129	0	0	0.105834	0	0.751871	1.47055	9.73027	0.524111	18.6292	0	27.1218	17.9116	0.247994	0	0.109131	0.501048	0	0
ENSG00000267868.1_3	0.799436	0.022032	0	0	0.167365	0.015007	0	0	0	0	0	0	0.022832	0	0	0	0	0	0	0	0.027198	0	0.204439	0	0.016791	0.031916	0.016063	0	0	0.106762	0	0.025818	0	0	0	0	0	0.030664	0	0.021664	0.026993	0	0	0.099258	0	0	0	0.041528	0
ENSG00000198183.11_2	0.057982	0.042699	0	0	0.113827	0	0	0	0	0	0	0	0	0.282105	0.064617	0.035161	0	0	0.117577	0.020984	0	0	0.065921	0	0	0.102323	0	0	0.097702	0	0	0	0	0.060324	0	0	0	0	0	0	0	0	0.042381	0	0	0	0	0	0
ENSG00000221914.9_3	68.7497	49.4607	77.8706	19.6341	11.2252	25.1452	31.5366	38.7725	48.7787	18.4152	25.5737	27.8128	24.1936	22.4087	44.2286	36.4461	27.4154	42.4961	26.9292	16.2595	40.3066	23.7876	17.4836	34.5249	17.6894	17.5897	10.4756	21.8383	27.2564	48.2557	11.2461	24.1902	37.2601	28.8308	21.2791	4.17812	8.02946	22.5306	7.18265	27.4648	17.6272	38.7065	24.1326	13.8532	19.9197	21.7169	22.3401	37.5084	30.5065
ENSG00000102001.12_3	0.62072	0.029426	0.236533	0.197867	2.47564	0.158573	0.678141	0.86905	0.819296	0.376884	1.3587	1.01578	0.278634	0.616097	0.267146	0.249688	0.141133	0.954824	1.07738	0.364224	0.334913	0.104537	0.380255	0.143636	0.229835	0.084002	0.147797	0.099412	0.458587	0.799128	0.089395	0.490129	0.228292	0.969375	0.291239	0.019538	0.02946	0.443825	0.187823	0.402329	0.187974	0.111616	0.688191	1.02961	0.115155	0.318836	0.571729	0.115112	0.285107
ENSG00000238995.1	0	0	2.70703	0	11.8591	0.924645	2.2439	0	0	0	0	0	0	0	0	0	0	0	4.74056	0	0	0	0	1.09805	0	0	0	0	6.32162	3.16448	0	0	0	2.41006	0	1.8175	0	0.961421	0	0	0	4.15349	0.989699	0	0.68571	0	1.1586	0	0
ENSG00000237487.1_2	0	0	0	0	0	0	0	0	0	0	0.165927	0	0	0	0	0	0	0	0	0	0	0	0	0	0	0	0	0	0.037254	0	0	0	0	0	0	0	0	0	0	0.044356	0	0	0	0	0	0	0	0	0
ENSG00000100147.13_2	5.66779	5.55345	6.15172	4.78509	2.13115	0.670549	6.14932	8.84821	12.9172	10.2577	4.68605	4.40268	3.07151	13.9798	11.8775	5.77371	3.1569	3.25323	7.30627	3.78509	8.07528	2.2018	1.81546	3.5569	4.5256	11.6468	4.18728	2.62195	1.72819	6.30568	1.67269	3.36205	4.31979	3.00356	3.76017	1.10565	2.99229	10.9376	6.25798	5.36159	3.32886	6.74846	4.1032	2.71856	15.1536	4.44543	6.39995	3.23105	6.50054
ENSG00000166130.14_3	21.3175	34.522	43.8855	63.1047	15.9758	21.0405	19.4418	26.3708	29.7997	10.0645	14.1413	17.2854	17.1865	28.2513	20.7754	23.1167	49.0258	44.8552	22.8985	15.1054	47.6694	20.5138	11.6421	15.2867	22.0892	18.1553	19.9252	29.3137	20.423	12.0892	22.3064	35.253	39.8145	16.9193	24.6469	9.04873	21.2022	13.2079	21.2687	17.6697	28.5052	50.9398	78.6801	17.6669	22.6613	9.96444	36.8178	58.5787	22.4211
ENSG00000203403.2	0.849437	0.154851	0.113917	0.297435	0.000114	0.134785	0.105016	2.30674	3e-06	0.601097	1.15199	0.568263	0.32701	0.537907	0.170261	1e-06	0.281484	0.48482	7.4e-05	0.18808	0.201941	0.230765	0.663156	0.360316	0	0	0	0.046174	0.190503	0	0.193754	0.543199	0.505728	0.503824	0.259317	1.9e-05	0.229899	0.114854	0.07535	0.215911	0.182625	0.187951	1.42785	0	0	2.84736	0.548879	0	0.303899
ENSG00000213047.12_3	5.86763	5.90664	4.2004	1.58996	1.85685	1.44704	6.68356	2.00854	27.6901	5.55023	4.90737	2.68999	3.1723	5.13829	11.3732	6.85437	3.97725	4.50334	2.23371	1.57105	9.65486	1.30369	1.91038	3.31198	3.8149	4.61127	1.7926	2.97648	2.01315	2.60042	1.48448	1.31	1.14278	4.15246	2.33759	0.57779	2.26699	5.52909	1.34132	1.24258	3.87153	4.61274	6.35071	1.03349	5.7741	2.99694	4.87481	1.36425	4.12638
ENSG00000197557.6_2	2.34796	4.37621	2.29033	1.53751	0.463849	0.737335	2.21449	1.57527	0.806816	0.825878	0.856512	2.08802	0.918	2.92861	1.83442	0.694732	1.4612	1.22692	0.775304	1.11704	5.6609	2.1531	1.1277	0.803908	0.782839	1.02293	1.18901	0.938971	1.74446	1.14916	0.952451	0.366839	1.01643	0.956104	0.744021	0.24059	2.2117	1.53454	0.393678	0.734431	0.417844	2.29657	3.80402	0.367824	1.46173	0.800342	0.619838	0.870196	1.12404
ENSG00000229797.1_3	0	0	0	0	0.444299	0	0	0	0	0	0	0	0	0	0	0	0	0	0	0	0.071632	0	0	0	0.024668	0	0	0	0	0	0	0	0	0.056948	0	0	0	0	0	0	0	0	0	0	0	0	0	0	0
ENSG00000237189.1_3	0	0	0	0	0	0	0	0	0	0	0	0	0	0	0	0	0	0	0	0.215082	2.19349	0	0	0	0	0	0	0	0	0	0	0	0	0	0	0	0	0	0	0	0	0	0	0	0	0	0	0	0.393722
ENSG00000222041.10_2	38.4064	28.6639	75.9112	70.4667	56.172	171.438	39.1988	9.28769	32.162	124.654	17.2152	49.5013	62.8022	148.525	82.0746	41.9901	106.899	137.311	78.515	191.632	42.64	46.2876	54.4175	25.1264	82.7393	115.942	94.0234	75.7521	9.43364	39.2834	221.323	161.391	14.064	96.6503	108.648	41.1436	43.2419	88.7491	127.22	102.742	67.0931	122.813	57.1728	16.1922	60.8344	49.8524	69.7967	162.479	41.1718
ENSG00000143653.9_2	12.5326	18.7762	31.6468	10.4568	5.87965	9.14468	33.8304	9.58278	24.6999	13.6015	10.4552	38.9931	16.4344	23.5738	23.263	23.4161	16.3742	25.3059	18.7197	10.967	7.02987	16.3294	15.7022	45.7318	12.9189	19.0602	9.43825	10.8953	15.8654	14.8343	13.6581	20.9008	25.1416	14.4772	16.0043	4.63453	8.17373	29.9557	13.1368	21.4631	29.5444	16.674	21.0105	3.12783	6.67688	25.7575	21.523	45.5481	24.6227
ENSG00000184100.6_2	0	0.016974	0.039051	0.007396	0.21883	0.009601	0.014494	0.062894	0.035287	0	0.017499	0.029572	0.982563	0	0.017073	0.013665	0.0161	0.072329	0.019568	0.431321	0	0.008265	0	0	0.007945	4.39432	0.052681	0	0.066599	0.093957	0.007538	0.054276	0.04764	0.083295	0.013395	0	0	0.054964	0	0.058227	0.012883	0	0.022496	0.155905	0.011661	0.014885	0.022157	0	0.031359
ENSG00000247240.7_3	5.26631	4.28735	4.09241	4.28902	2.81596	1.80629	4.088	7.2407	7.64365	6.138	1.57525	1.50884	4.50418	16.4608	11.1354	6.80457	2.64309	3.709	5.50762	8.67705	3.36521	1.97365	1.82575	3.2953	4.19966	7.61859	6.92588	8.13671	3.03251	6.88204	6.0844	1.78254	3.71009	8.31483	3.39919	0.740547	4.77818	9.54754	5.82117	3.21249	3.44186	5.11204	6.48915	6.74519	14.5252	2.97231	7.98949	5.03687	5.91924
ENSG00000284640.1_1	0.549604	0.077583	0.145825	0.200305	1.21133	0.080188	0.433663	0.694365	0.22538	0.623497	0.648255	0.391981	0.078049	0.244225	0.404324	0.041896	0.392922	0.28477	0.524129	0.189681	0.253378	0.081708	0.470334	0.236257	0.096463	0.190295	0.246035	0.47105	0.210264	0.765353	0.084319	0.123202	0.333124	0.2753	0.185422	0.008774	0.019055	0.092085	0.255153	0.150031	0.070566	0.083001	0.28665	0.952719	0.046562	0.135495	0.166409	0.085305	0.095259
ENSG00000180988.2_2	0	0	0	0	0.130374	0	0.03906	0	0	0	0	0	0.063075	0	0.042863	0	0	0	0	0.074105	0	0.044582	0	0	0.047457	0.062208	0.099877	0	0	0	0.017115	0	0	0	0	0	0	0.088757	0.072742	0	0	0	0	0	0	0	0	0	0
ENSG00000136810.12_2	107.786	412.77	285.533	263.174	135.792	156.485	256.156	86.1023	218.524	193.601	52.126	365.369	280.432	365.993	310.731	297.875	481.977	216.156	149.747	200.743	140.818	314.783	139.086	424.603	275.777	479.826	249.193	257.517	145.069	216.532	428.418	209.642	463.258	433.759	368.767	67.9839	649.801	295.356	287.558	405.201	413.456	416.544	260.405	138.203	313.653	541.552	309.17	858.239	189.385
ENSG00000230097.2_2	0	0	0	0	0.454353	0	0.007337	0	0.016333	0	0	0	0	0	0	0.013995	0	0.023203	0.01878	0	0	0.008205	0	0	0	0	0	0	0.016063	0	0	0	0	0	0	0	0	0.011569	0	0	0.02337	0.040567	0	0	0	0	0	0	0.019687
ENSG00000237449.1_3	0.057507	0	0	0	0.059551	0	0	0	0	2.96453	0	0	0	0	0	0	0	0	0	0	0	0	0	0	0	0	0	0	0	0.038976	0	0	0	0	0	0	0	0	0	0	0	0	0	0.073129	0	0	0	0	0
ENSG00000228327.3_4	10.8263	1.87466	4.33786	3.42577	8.49678	2.30465	7.86542	10.8173	4.59337	12.3939	8.47254	3.60167	2.5056	15.9297	7.35808	1.76991	1.38965	10.2361	9.64909	4.80145	2.24343	2.12091	1.75363	2.24145	2.20741	3.09449	1.78241	2.66106	4.71854	3.79094	1.80739	2.07323	5.52718	2.93081	1.11645	0.477781	2.4384	7.21762	1.85306	1.54272	2.28176	5.01487	4.84593	2.63369	2.76377	1.5741	2.72932	0.948444	1.91162
ENSG00000134571.10_2	0.021722	0.039996	0.016532	0.046136	0.772671	0.061784	0.137878	0.149024	0.124398	0.158444	0.18606	0.023508	0.032231	0.143687	0.082369	0.036467	0	0.114933	0.212008	0.111463	0.06032	0.050662	0.072822	0.020134	0.040704	0.041419	0.021775	0.011025	0.141192	0.230141	0.046844	0.065818	0	0.058823	0.030536	0.009334	0.044582	0.039007	0.01044	0.046365	0.101027	0	0.114278	0.166609	0.03269	0.005721	0.133452	0.009531	0.033172
ENSG00000249779.1_3	0.186739	0	0.709003	0.258662	0.740132	0.250207	0.364554	1.54745	0.389493	0.03562	0	0.07386	0.095353	0.278768	0.164011	0.094009	0.75371	0.523795	0.398748	0.09884	0.14047	0	0.060482	0.037751	0.134503	0.067258	0	0	0.198023	0.348594	0.044939	0.07736	0.193125	0.145505	0.34183	0.118971	0	0.372587	0	0.500916	0.048387	0.419128	0.20271	1.94263	0.16796	0.254518	0.374925	0.130069	0.138084
ENSG00000126883.16_2	26.0542	16.6469	37.9638	21.6222	37.0395	15.1932	40.9628	24.3435	21.4356	27.535	26.1778	35.2215	16.6356	43.6808	32.4843	34.1775	37.0283	34.4076	32.7336	34.5774	15.7297	27.0376	32.9027	38.2538	22.1341	17.1582	23.5301	36.1937	26.4	48.4007	27.3193	26.9042	35.7376	54.6788	30.9757	7.21396	38.54	24.3834	43.0837	43.1873	48.8372	28.4882	36.3328	41.3587	22.6256	24.9205	61.0688	23.5551	47.3697
ENSG00000196395.7_3	0	0.351788	0	0	0	0	0	0	0.226765	0.418201	0.942434	0	1.06507	0	1.25956	0.497338	0	0	0.273494	0.584776	0.231818	0.143175	0	0	0.235814	0.14235	0	0	0	0	0.199378	0	0	0	1.31759	0	0	0.487266	0	0	0	1.44672	0	0.588659	1.58366	0	0	0	0.142601
ENSG00000206743.1	0	0	0	0.460771	4.05478	0	1.68293	2.59099	0.826071	1.23259	0	0	0	1.56145	1.23437	0	0	0	3.2322	0.196697	3.59317	0.449048	0	0	0.530581	0	0	0	0.980941	1.92351	0	0	0	0	0	0	0	0	0	0.807997	0	0	0	5.13969	0.625206	0.764117	1.05637	0.770461	1.1395
ENSG00000202273.1	0	0	0	0.955674	0	0	0.868607	0	0	0	0	0	0	0	1.29933	0	0	0	0	0.418775	0	0	0	0	0	0	0	0	0	0	0	0	0	0	0	0	0	0	0	0	0	0	0.963654	0	0	0	0	0	0
ENSG00000145335.15_3	6.49601	1.64355	1.36706	2.20264	7.5894	0.981871	15.9733	1.7925	1.28588	4.08202	3.43198	2.78936	8.38111	2.09101	6.96568	0.937176	3.03681	3.21615	1.44394	2.33694	1.29432	2.77608	11.0363	0.362498	19.1239	50.8223	15.6729	8.58797	1.6927	25.7168	0.260718	1.20247	0.589573	3.41069	2.07789	0.626086	15.6334	0.911607	2.4415	1.43134	2.39625	3.05731	1.8561	1.97405	2.10133	6.32934	3.49263	0.633109	0.644562
ENSG00000135679.22_3	47.6803	27.9088	26.033	727.899	13.6828	10.2061	40.9381	42.0395	39.982	19.5131	546.58	21.8676	27.4622	24.905	28.649	36.7904	25.1277	27.6124	28.9942	10.9043	16.4893	40.3525	37.376	22.5474	27.3066	28.8636	23.6834	26.9269	14.0495	26.7008	38.3911	19.445	30.9515	28.6979	27.4552	4.76953	25.7903	52.2286	23.5274	11.9561	29.5492	30.2265	45.3901	16.6988	27.0467	33.9324	45.3845	50.1782	30.2279
ENSG00000065526.10_2	45.8285	14.5951	16.4694	16.2156	15.8286	15.7448	40.1179	24.894	26.1865	41.089	17.6155	27.3679	22.3248	30.1022	39.7174	41.8552	12.4498	24.5622	32.6477	10.2475	18.4171	11.89	7.90241	22.5093	12.0162	17.1956	10.5088	15.3116	9.33555	42.8839	19.2702	13.4415	19.3505	22.0971	12.3585	3.03754	11.1725	41.3982	26.9026	26.0464	24.0783	22.5883	20.8164	15.5773	27.1594	5.56473	12.9963	24.3727	27.8523
ENSG00000261650.1_4	0	0	0	0	0	0	0.06347	0	0	0	0.370478	0	0	0	0	0	0	0.218744	0	0	0	0	0	0	0	0	0	0	0.059237	0	0	0	0	0	0	0	0	0	0	0	0	0	0	0	0	0	0	0	0
ENSG00000255875.2_3	0.870305	0.033214	0	0.017551	0.832197	0.13994	0.584115	0.382327	2.70811	0.103555	1.44472	0.111384	0.073973	0.303942	1.05656	0.962648	0.290265	0.745124	0.632812	3.38156	0.152126	0.024866	0	0.162978	0.012801	0.068506	0.020039	0	0.315606	1.08356	0.344913	0.036849	0.375483	0.038609	0.450877	0	0.073089	0.131089	0.114236	0.321991	0.324469	0.085263	0.101164	0.294428	1.04716	0.074999	0.527489	0.174744	0.272842
ENSG00000062716.12_3	56.8378	59.3016	221.715	108.303	58.391	110.63	104.577	176.856	101.805	75.9981	73.8778	56.7383	74.5094	86.6698	104.14	73.6073	160.451	215.419	165.685	50.214	78.19	58.551	60.4151	104.37	53.5381	130.363	76.6164	111.132	174.891	89.5107	46.4615	51.0562	100.733	47.2213	75.3122	19.6083	63.4459	152.621	42.8777	163.92	48.811	143.525	75.5987	51.6091	98.4885	34.2915	68.9277	74.0978	52.6366
ENSG00000256422.5_3	0.775396	0.491965	0.821999	2.33377	4.45247	1.86241	1.74044	3.04132	0.882885	0.560695	2.98518	0.174632	0.152483	0.57573	0.868854	0	0.091993	1.30404	1.09295	0.587484	0.950459	0.481837	0.067158	1.09836	0.238914	0.601708	0.20377	0.15596	1.08424	1.5144	0.250933	0.497497	0.622707	0.894554	5.93516	0.185096	0.06541	1.10176	0.146561	0.493371	0.439411	0.666083	0.733697	0.66815	0.079344	0	0.950489	0.370805	0.699075
ENSG00000207997.1	0	0	0	2.15027	6.80802	0	2.99187	0	3.855	0	2.03111	0	0	3.95568	0	0	0	3.05266	11.8514	1.49792	1.43727	0	0	0	0	0	0	0	2.37061	3.63329	0	0	0	0	0	0	0	0.95208	0	0.87533	0	0	2.28868	0	0	0	0	0	0
ENSG00000283043.1_3	0	0	0	0	1.35159	0	0	0	0	0	0	0	0	0	0	0	0	0	0	0	0	0	0	0	0	0	0	0	0	0	0	0	0	0	0	0	0	0	0	0	0	0	0	0	0	0	0	0	0
ENSG00000240677.1_2	0.210545	0	0	0.052197	0	0	0	0.164516	0	0	0.451909	0	0	0	0	0	0	0	0.505954	0.031207	0	0	0	0.09973	0	0	0	0	0.106987	0.15951	0.047021	0.131197	0	0	0	0	0	0	0	0	0.109278	0	0.172313	0.419709	0.198664	0	0	0	0.161502
ENSG00000223941.5_3	0	0	0	0	0	0.083172	0	0	0	0	0	0	0	0	0	0	0	0.100073	0	0	0	0	0.653244	0	0	0	0	0	0	0	0.064333	0	0	0	0	0	0	0	0	0.047722	0	0	0	0	0	0	0	0	0.171421
ENSG00000231357.1_3	0	0	1.53076	0.107392	0	0.080404	0.10436	0.365762	0.278308	0.240197	0	2.74448	0	0.359607	0.386878	0	0.170675	0.483928	0.375599	0.156838	0	0.0534	0.099002	0	0	0	0	0.126073	0.10871	0.518317	0	0	0	0	0	0.063052	0.137216	0.075641	0	0.068128	0	0	0	0	0	0.120371	0.220784	0	0.062076
ENSG00000266915.1_2	0	0	0	0	0.321358	0	0	0	0	0	0	0	0	0	0	0	0	0	0.246904	0	0	0	0	0	0	0	0	0	0.18593	0.540489	0	0	0	0	0	0	0	0	0	0	0	0	0	0	0	0	0	0	0.129489
ENSG00000235397.1_3	1.52019	0.202364	0.561778	0.355086	1.01221	0.371416	0.364546	4.11164	0.864107	0.207675	1.42471	1.8802	0.122925	0.344057	0.41093	0.502747	0.487521	1.12306	0.874403	0.683706	0.347234	0.032541	0.103079	0.276974	0.112896	0.137069	0.075224	0.048779	0.766721	6.15158	0.103454	0.23783	0.746736	0.701085	0.043008	0.124221	0.024942	0.102264	0.177991	0.175248	0	0.817345	0.257915	0.750326	0.207305	0.220994	0.842521	0.227326	0.141341
ENSG00000197658.9_3	0.136683	0	0	0	0.074022	0	0	0	0	0	0	0	0.036318	0	0	0	0	0.062959	0.027622	0.005026	0.018384	0	0	0	0	0	0	0	0	0	0	0	0	0.02165	0	0	0	0	0	0	0.017937	0	0	0.047431	0	0	0	0	0
ENSG00000198753.11_3	4.02919	4.20198	3.04758	8.36737	13.8546	4.11793	62.1427	15.459	1.57529	5.48257	2.3767	3.11086	3.18523	13.4011	2.98652	2.597	7.60713	4.96381	1.64445	1.02509	5.42159	3.26748	1.62761	20.4362	1.85855	1.26389	3.23642	1.24815	4.49067	7.08408	1.16643	1.64018	8.98008	2.87266	9.80247	0.650343	9.17956	2.09318	8.0846	11.4743	0.418839	8.83797	2.7536	0.529342	1.21199	0.13794	1.42874	2.92385	3.17295
ENSG00000272626.1_3	0	0	0.285742	0	0	0	1.69488	1.63582	0	0	0	0	0	0	0	0	0	0	0.142832	0.02826	0	0	0	0	0.0441	0.622738	0	0	0	0.144218	0.050116	0	0	0	0.367195	0.240901	0.087698	0.244128	0.316028	0.079471	0.198876	0	0.31935	0.186516	0.090945	0.112228	0	0	0
ENSG00000145912.8_2	71.9673	209.629	171.47	121.985	79.339	75.3536	98.3954	60.431	121.849	169.734	53.454	68.3632	110.669	75.422	153.752	106.493	81.2362	87.7416	86.4227	94.4218	77.857	84.911	78.7745	127.883	69.0755	99.5637	126.689	130.494	81.1068	80.0015	139.402	74.7757	164.611	61.917	114.193	24.1982	318.247	81.7372	149.213	127.108	181.37	107.088	73.4827	137.261	149.922	401.16	87.6688	154.075	73.4143
ENSG00000263919.1	12.6288	0	0.870922	2.12693	22.9662	0.622859	6.62197	10.1611	8.34849	7.30941	16.43	1.68559	1.20494	2.4364	0.768036	0.851265	0.291742	5.89436	1.88275	6.40943	0.330347	0.487537	0	1.66199	0.262236	0.390746	0.409337	0.177457	4.97294	8.98202	2.55876	2.32825	3.24714	1.9817	6.92804	0.364629	2.49986	0.867715	0	4.21008	0.697371	2.34125	5.21754	15.2192	1.07577	10.2928	7.20788	0.651556	0.333404
ENSG00000213906.9_3	3.04236	0.548958	1.14342	3.04381	1.39225	2.40881	3.07361	5.63532	0.484491	1.10854	2.85482	1.20309	2.60174	3.576	4.94938	6.98949	0.939107	7.98659	1.95364	3.40665	1.651	1.48343	2.01058	0.764919	1.70752	2.47229	1.00796	0.769154	2.76454	8.4832	0.748228	0.129489	2.7117	1.13262	0.467206	0.262945	0.203495	2.28859	1.83994	0.824978	2.32832	0.87397	3.19437	1.63338	2.49468	0.748678	0.86131	0.616051	1.42511
ENSG00000211777.2_2	0	0.099537	0	0.079053	0.557341	0.053133	0	0	0	0.231866	0.09022	0	0.378719	0	0.522331	0	0	0.113483	0.105606	0.060816	0	0	0.069495	0	0.598553	0.322767	0	0	0	0.208558	0	0.274892	0	0.086116	0	0.114078	0	0	0	0.366062	0.303192	0	0	0	0	0	0	0	0
ENSG00000223134.1	0	0	0	0.057372	0	0	0	0	0	0	0	0	0	0	0	0	0	0	0	0	5.41368	0	0.916869	0	0	0	0	0	0	0	0	0	0	0	0	0	0	0	0	0	0	0	2.59971	0	0	0.808913	0	0	0
ENSG00000074527.11_2	5.62633	2.88906	1.74993	7.05449	1.4764	6.18751	2.95687	4.17339	0.56576	5.85538	8.69091	5.52288	2.79302	4.61576	3.40665	11.3621	10.5179	12.9731	12.1506	2.19189	3.91576	1.9933	25.7535	0.365372	2.2752	3.74881	4.30222	3.21144	1.43091	7.60669	3.11264	2.00659	1.33477	0.656555	4.03395	4.62203	1.39811	7.18987	5.51279	3.65309	0.516821	86.8943	2.28837	1.21982	6.43845	0.848804	0.60482	5.76048	3.72484
ENSG00000204894.4_3	0	0	0	0	16.764	13.4758	0	26.896	0	0	0	0	1.28658	0	0	0	0	0	0	0.631239	0	16.2332	12.5062	4.98425	0	0	0	0	0	6.26914	2.16226	4.65757	0	0	0	5.39615	6.31296	0	0	0	0	0	0	0	0	0	0	0	0
ENSG00000275768.1_3	0	0	0	0	0.586457	0	0.020527	0	0	0.080359	0	0	0	0	0	0	0	0.060902	0	0	0	0	0	0	0	0	0	0	0	0	0	0	0	0	0	0	0	0	0	0	0	0	0	0	0	0	0	0	0.057681
ENSG00000207095.1	0	0	0	0	0	0	0	0	0	0	0	0	0	0	1.29933	0	0	1.28015	0	0	0	0	0	0	0	0	0	0	0	0	0	0	0	0	0	0	0	0	0	0	0	1.8394	0	0	0	0	0	0	0
ENSG00000240338.5_3	0.407516	0.073505	0	0.110902	1.71789	0.091824	0.439052	1.11627	0.713942	0.104706	0.497198	0.641298	0.16704	0.161638	0.229525	0	0	0.277269	1.21365	0.157342	1.59127	0.172535	0.085316	0.078215	0.099647	0.114956	0.236424	0.090807	0.302088	0.555304	0.107515	0.717028	0	0	0.342174	0	0	0.13968	0	0.403125	0.436791	0.515243	0.498444	1.23681	0.127015	0.106075	0.091684	0.022084	0.38954
ENSG00000259776.1_3	0.512148	0.221575	0.473995	0.297431	4.94797	0.23902	0.504709	1.26266	0.814426	0.064349	1.17274	0.362278	0.183546	0.865218	0.275069	0.049696	0.778299	1.07071	1.15155	0.354086	0.217459	0.179175	0.229944	0.96174	0.12332	0.123909	0.068609	0.050421	0.663289	0.914024	0.176871	0.820787	0.374504	0.610037	0.334921	0.05001	0.211224	0.197735	0.109686	0.332585	0.175734	0.228671	0.554427	1.0479	0.151966	0.441798	0.481889	0.043898	0.302925
ENSG00000145309.5_2	0.136726	0	0	0	0.323413	0.023992	0.046468	0	0	0	0.248272	0	0	0	0	0	0	0.060053	0.163065	0.031493	0	0	0	0	0	0	0	0	0.041229	0.02278	0	0	0	0	0	0	0	0	0	0	0	0	0	0.025797	0	0.019993	0	0	0
ENSG00000102543.14_2	0.227552	7.03518	11.0212	9.21457	2.80891	2.23521	5.63644	2.73173	13.0799	3.02272	4.43027	10.3894	2.9198	8.24979	7.93344	2.13735	14.0962	5.71659	4.67597	2.68939	6.73109	8.44514	7.59059	3.81382	6.73323	13.2547	3.95391	5.42819	3.45579	3.84111	2.28698	3.76853	6.50377	4.56439	3.83603	1.30505	7.76731	7.49388	4.80745	7.94934	10.0631	9.51913	4.63023	3.6287	3.66419	4.49214	6.77359	0.168618	4.26028
ENSG00000234614.1_3	0.160287	1.6771	26.6544	5.88919	0.590821	1.42055	15.328	9.22239	0	24.9109	4.32711	12.9214	1.79063	9.36177	2.61663	10.1086	44.3081	2.14039	3.05435	7.49921	2.87454	4.50539	2.01043	14.6906	4.25926	1.24303	0.079252	0	1.62289	1.56068	0.106952	6.6786	2.38751	6.69403	0	0.089528	0.287788	0.277251	0.248328	3.26572	0	0	23.5398	0.455369	7.32255	0	6.27444	0.238438	0
ENSG00000139921.12_2	40.3686	88.8969	86.2722	53.5331	7.54695	33.4769	31.2602	52.1466	77.582	30.7929	17.3107	44.9037	21.467	103.198	80.3723	28.9682	116.843	57.0467	26.0023	14.857	110.013	50.0541	14.677	41.1273	35.0794	57.5865	41.7597	44.2056	20.6972	35.6197	24.3469	36.5732	84.2943	42.729	38.8199	6.57144	8.4711	155.679	20.4189	34.3456	32.9524	106.899	41.1396	22.2413	35.0802	15.7461	71.6101	71.8348	66.921
ENSG00000245498.6_3	2.68436	0.44289	0.758471	0.704753	2.28647	0.305521	0.908776	2.72145	1.23518	3.95741	1.41092	1.85859	0.44243	1.14496	1.48117	0.470496	0.490527	1.8349	2.00654	0.947253	0.856282	0.584692	0.266119	1.08936	0.690733	0.615749	0.408902	0.290821	2.01541	2.6714	0.13634	1.32743	0.749013	1.49292	0.618023	0.143034	0.448683	0.866033	0.3569	0.508833	0.337072	0.760444	1.35168	2.10072	0.456048	0.310282	0.900738	0.261794	0.348043
ENSG00000259113.1_3	0.783285	0.106558	0.135352	0.411545	0.652492	0	0.347312	0.59902	1.1037	0.517644	0.632225	0.353847	0.072251	0.668189	0.233027	0	0.203319	0	0.469366	0.452383	0	0.051723	0	0.108661	0.169952	0.609631	0	0	0.300845	1.23744	0.041998	0.120601	0.367924	0.529325	0	0.168321	0	0.518295	0	0.055477	0	0.301646	0.176469	0.054847	0.213612	0.10076	0.45464	0	0
ENSG00000230086.1_2	0	0	0	0	0	0	0.039552	0	0.142754	0	0	0	0	0	0.05891	0	0	0	0	0	0	0	0	0	0	0	0.050087	0	0	0.09078	0.075981	0	0	0	0	0	0.355203	0	0	0	0	0	0	0	0.03076	0	0.060691	0	0
ENSG00000126368.5_2	29.822	7.84922	5.28864	62.0366	9.33223	33.4086	7.66539	66.2579	5.88387	7.64371	17.9814	10.0134	4.62502	8.18979	5.1702	6.07547	25.995	10.082	3.90016	8.74565	1.64336	7.7676	2.72855	3.84886	8.56885	6.08014	2.9309	3.21804	12.629	19.7257	11.8432	3.26366	6.35904	6.91838	5.00202	0.914572	1.29578	9.35766	1.98267	6.30844	4.03304	8.60537	3.9065	2.13195	10.9481	4.92441	2.4263	10.6444	6.27798
ENSG00000241487.2	0	0	0	0	1.88569	0	0	0.968095	0.84523	0	3.50174	0	0	0	0	0.132633	0	1.15586	1.06744	0.103366	0.600733	0	0	0	0	0	0	0	0.733338	0.981879	0.106691	0	0	0	0.334883	0	0.161069	0.123729	0	0	0	0.810483	0	0.786297	0	0.548839	0	0	0.388517
ENSG00000076826.9_2	5.21606	0.024535	0.996672	0.034826	1.86723	0.009384	1.68076	2.75628	0.030492	0.013418	0.062736	0.509776	0.062492	0.035269	0.182998	0.237044	0.112702	0.327223	0.083123	0.365383	0.010554	0.270912	3.69567	0.252748	0.065995	0.101129	0.002697	0.048308	0.937513	0.650929	0.093261	0.030357	0.354661	0	0.575845	0	0.019648	0	0.14323	0.094339	0.023325	0	0.096553	0.064013	0.028867	0.036574	0.108069	0.091467	0.033903
ENSG00000279384.1_4	0	0.228038	0	0.357555	0.278239	0.751752	0.342244	0.743284	0.540477	0.287821	1.04857	0.125612	0.415576	0.156301	0.402627	3.07182	0.256193	1.11527	1.82743	0.132794	0.642868	0.786628	0.28984	0.565056	0.029062	0	0	0	0.761362	0.578271	0.073069	0	1.10883	0.443684	0.095794	0.327263	0	0.080932	0.322107	0.276282	0.065994	0.462347	0.435447	0.227045	0.424663	0.320434	0.365777	0.137064	0.349635
ENSG00000143977.13_2	69.2714	218.211	119.025	144.13	84.7618	68.0201	159.512	53.5715	142.343	86.8939	40.6053	62.0828	71.6353	165.657	188.648	72.7244	201.189	207.739	88.7652	89.7688	123.396	167.101	151.424	208.648	197.471	308.651	259.964	204.473	64.8394	157.142	142.338	148.867	137.862	309.025	329.209	29.9156	396.778	350.369	162.645	243.556	152.061	211.382	162.231	89.8691	193.82	265.775	170.524	441.255	143.378
ENSG00000226705.1_2	0	0	0.128238	0.094281	0.299514	0	0.037453	0	0.129368	0.128363	0	0	0.112826	0	0	0	0	0	0	0.056976	0	0.022383	0	0.051413	0.021026	0	0	0	0.162525	0.096535	0.055362	0	0	0.089222	0	0	0	0	0.059912	0.026555	0	0	0	0.083744	0	0.040993	0.074813	0.019971	0
ENSG00000251958.1	0	0	0	0	1.64122	0	0	0	0	0	0	0	0	0	0	0	0	0	0	0	0	0	0	0	0	0	0	0	0	0	0	0	0	4.18883	0	0	0	0	0	0	0	0	0	0	0	0	0	0	0
ENSG00000172531.14_2	97.4894	103.018	115.935	71.8135	50.9203	50.183	110.134	49.8362	99.5158	130.646	51.8408	75.1245	103.897	96.3696	98.4499	110.105	71.5516	77.8231	126.908	63.0191	117.472	67.5302	83.6644	94.348	87.3716	97.7763	70.8764	80.2665	39.4178	121.567	116.239	80.0493	83.6748	70.5724	139.143	30.6489	142.641	162.633	126.137	228.818	295.476	95.5405	101.594	93.7999	152.07	103.298	96.4742	81.2021	122.05
ENSG00000243444.7_4	3.55504	2.44621	0.812711	1.21418	0.779729	2.1356	1.77731	2.32232	1.20462	1.29175	2.76394	1.77237	0.980052	1.16339	1.51308	2.33925	2.36447	0.809065	1.08237	1.33797	0.37754	1.17188	0.407929	0.456169	0.974956	0.775151	0.62605	0.144062	0.398713	3.7492	0.447042	0.799889	1.06718	0.622471	0.168095	0.204778	0.414477	0.743367	2.18353	0.690975	0.574967	4.22614	1.17911	0.8811	0.843464	1.28271	0.614496	0.651184	0.358465
ENSG00000261809.1_2	0	0	0	0	0	0	0	0	0	0	0	0	0	0	0	0	0	0	0	0	0	0	0	0	0	0	0	0	0	0	0	0	0	0	0	0	0	0	0	0	0	0	0	0	0	0	0	0	0
ENSG00000259532.1_3	0.330559	0.734792	0.611873	0.177968	2.69706	0.207366	2.51529	1.4365	0.530747	1.30238	2.2127	1.76563	0.492399	0.864676	0.467293	0	0	1.90953	2.20711	0.195776	0.423256	0.052239	0.378114	0	0.13064	0	0	0	0.167229	2.61907	0.056826	0	0.203585	0.629733	0.536499	0	0.391259	0.292105	0.220111	0.082106	0.084885	0	0.524552	0.561864	0	0	0	0.049207	0.074574
ENSG00000133083.14_2	21.4629	1.40465	4.65255	2.50314	6.21245	8.58869	6.37054	7.03182	27.5939	4.52449	26.0688	12.334	1.36004	6.01815	4.42948	10.0351	4.46491	28.3296	10.664	3.96084	1.56351	1.45453	2.71387	1.41878	4.60363	9.28087	4.30418	7.82717	2.15572	20.3113	1.5299	32.3889	0.981376	1.43526	2.78898	2.71494	1.56107	3.0883	7.49662	4.7849	1.19787	33.3572	1.69584	3.97021	2.59746	8.2393	2.99798	1.94088	6.43655
ENSG00000170322.14_3	25.0737	5.75614	14.4184	9.10118	3.72133	5.97204	6.97036	15.5442	14.3256	12.3583	10.4191	11.3748	5.46062	7.01567	11.7312	8.23254	9.35663	12.537	9.75085	4.68638	10.152	7.45932	6.04789	11.456	5.79148	4.83857	3.60197	3.39658	12.1574	11.1542	2.8764	4.40038	17.6648	9.44113	4.88686	1.38537	3.0773	16.8984	3.21066	8.96956	11.155	13.3505	9.62519	4.49078	7.17154	4.44478	8.87151	9.71515	8.30157
ENSG00000102312.21_4	10.8539	12.6732	32.0493	26.093	8.10525	10.4558	8.93794	10.7603	16.5483	26.1132	8.73106	16.5258	14.6102	25.0227	21.8906	39.7651	17.562	9.25564	30.4724	13.814	18.9471	8.56628	6.17806	21.1439	12.3867	12.4785	25.8352	19.0644	12.006	16.8784	9.02025	42.8626	21.2584	35.5202	36.2703	3.11977	108.609	8.53745	11.8875	19.4674	49.6445	11.6379	16.4404	26.0263	16.0408	10.6679	11.8818	5.6904	26.6694
ENSG00000222248.1	8.81343	0.713349	4.59229	1.3592	0	1.97518	4.63779	4.57908	0	0	4.31845	0	0	1.11515	2.74304	1.17791	0	2.83466	0.841474	0.147141	4.63635	0	2.18904	0.772699	0	0	0	0	2.20702	3.0767	0	0	0	1.235	0	0	0	0	0	0	0	1.23806	2.15405	2.4607	0	0	0	0.568869	0
ENSG00000237731.1_2	0	0	0.079129	0	0.568124	0.098251	0.12492	0.468941	0.114729	0	0.158852	1.35584	0.046102	0.236754	0.075996	0.144032	0	0.236081	0.253226	0.036959	0	0.110741	0	0	0.186142	0	0	0	0	0.443133	0	0	0	0.289345	0	0	0	0	0	0	0	0	0.081945	0	0	0.051663	0.474678	0	0.09736
ENSG00000248895.1_3	0	0	0	0	1.70829	0	0.411275	0	0	0	0	0	0	0	0.57709	0	0	0	0	0	0	0	0.47193	0.198568	0	0	0	0	0	0.473907	0	0	0.528845	0	0	0	0	0	0	0	0	0	0	0	0	0	0	0	0
ENSG00000166743.9_3	0.099669	0.015802	0	0.049144	0.369343	0.009913	0.068583	0	0	0	0.12674	0	0.050142	0	0.017124	0	0.03996	0.041736	0.459705	0.055439	0	0.017204	0.592801	0	0.060213	0.058475	0.061831	0	0.145037	0	0	0	0.100016	0.078254	0	0	0	0	0.055231	0.084196	0.062879	0	0	0.055612	0	0	0	0	0
ENSG00000206052.10_3	4.83898	0.618389	1.2774	0.329137	3.45392	0.440269	43.5435	5.67683	8.48667	0.657434	8.62719	3.82924	1.30862	0.264011	8.13013	8.18887	0.312108	0.96707	2.53128	3.5609	0.107706	0.79497	2.10024	6.80018	1.25002	4.40387	0.751552	0.924124	0.252963	4.91683	1.10761	2.68424	1.7223	3.13212	0.428536	0.29115	1.92639	24.6828	2.14751	0.264113	4.04649	6.0547	0.146406	0.218785	9.46397	3.6199	5.00719	3.2631	0.185016
ENSG00000258412.1_4	0.16438	0	0	0.663701	0.304368	0.16565	0.046578	0.237611	0	0.086123	0	0.595567	0.239171	0	0.721852	0.087489	0	2.73121	0.788068	0	0	0	0	0	0.041638	0	0.186711	0	0.087825	0.327266	0	0.211751	1.18722	0	0	0.052514	0	0.113515	0	0.13434	0	0	0	0	0	0	0.876058	0.143964	0.184828
ENSG00000233126.3_2	0	0	0	0	0	0	0.010131	0	0	0	0	0	0	0	0	0	0	0	0	0.013913	0	0	0	0	0	0	0	0	0.188092	0	0	0	0.07965	0.111122	0	0	0	0	0	0	0	0	0	0	0	0	0	0	0
ENSG00000239155.1	0	0	0	0	0	0.924645	0	0	2.57	1.1152	0	0	0	0	0	0	0	0	0	0	0	0	0	0	0	0	0	0	0	0	0	1.14798	0	0	0	0	0	0	0	0	0	0	0	0	0	0	0	0	0
ENSG00000237766.2_2	0.322557	0.228168	0.176497	0.573867	0.099481	0	0.349833	1.97007	0.254098	0.180955	1.59693	1.43396	0.05542	0.112984	0.251486	0	0	0.240048	0.287545	7.27207	0.250079	0.12088	0	0.370175	0.067941	0.105108	0.145595	0	0.166673	0.555014	0.053261	0.130109	0	0.289551	0.046415	0	0.059527	0.283472	0.189755	0.152764	0.022859	0.350033	0.65954	0.332016	0.274779	0.080553	0.328523	0	0.161658
ENSG00000201517.1	0	0	0	0.555218	0	0	0	4.46299	0	0	0	0	0	0	0	0	0	0	0	0	0	0	0	0	0	0	0	0	0	0	0	0	0	0	0	1.74409	0	0	0	0	0	0	0	0	0	0	0	0	0
ENSG00000164620.8_2	1.50142	0.327967	1.2697	0.386686	2.85482	0.458673	2.51592	0.70465	1.30823	1.63922	2.00964	0.308385	2.09908	0.974049	2.18131	1.48966	4.40799	3.60398	3.37852	2.10716	2.58226	0.800102	0.926852	0.495074	1.22104	0.904556	1.03464	0.823599	0.747227	2.76266	2.33228	1.40443	0.211731	1.23815	2.8001	0.193785	1.24182	0.381003	1.29438	3.2198	1.89124	0.798843	0.605446	1.702	5.0359	0.375909	1.36506	0.841483	1.83679
ENSG00000226172.2_4	0	0	0	0.082674	0.151074	0.027505	0	0.35938	0	0.038668	0	0	0	0	0	0	0.304823	0.25332	0.059184	0.105334	0	0.015862	0	0	0.179653	0.703806	0	0	0	0.164938	0	0	0	0.052203	0	0	0.048091	0.773847	0	0	0.149715	0	0.182779	0	0.113853	0	0.238941	0	0
ENSG00000270491.1_3	0	0	0	0	0	0	0	0	0	0	0	0	0	0	0	0	0	0	0	0.13068	0	0	0	0	0	0.152591	0	0	0.699523	0	0	0	0	0	0	0	0	0.134174	0	0	0	0	0	0	0	0	0	0	0.139555
ENSG00000260389.1_2	0.016133	0.01079	0.056924	0.014284	0.261144	0.093851	0.018648	0.076778	0.038583	0	0.020911	0.117197	0.016405	0.072475	0	0	0.057427	0.08931	0.176842	0.043678	0	0.006174	0.01195	0.070942	0.018168	0	0.021238	0.030346	0.041846	0.072837	0.013782	0.299275	0.087172	0.062211	0.038393	0.007709	0.014373	0.00642	0.09474	0.05683	0.032667	0.024782	0.028557	0.120973	0.024305	0.055487	0.039855	0.008583	0.013725
ENSG00000111676.14_2	300.073	25.6849	39.8905	27.7663	39.6916	40.5176	80.8461	89.6596	33.8734	177.628	192.756	72.6837	93.182	46.4768	39.3027	66.5535	31.2667	60.4998	62.8468	52.1501	34.1775	38.7362	45.6543	28.5812	29.5956	54.8228	33.6767	27.1682	31.308	186.102	56.6856	27.8132	56.3821	43.7561	20.4656	5.36037	54.7224	56.2265	129.219	156.54	57.5732	70.4309	105.804	36.6773	88.5514	26.8576	29.1517	31.6557	70.9737
ENSG00000238260.1_3	0.237305	0.737082	0.275258	0.477819	0.81139	0.326478	0.185459	1.22232	0.262641	0.643992	0.729489	0.731007	0.487476	1.49774	1.77684	0	0.058841	0.815612	0.368676	0.762592	0.760892	0.256969	0.87995	0.755366	0.964227	0.860728	0.385961	0.259927	0.725566	2.49935	0.413347	0.060223	0.702879	2.07738	0	0	0.269628	0.642329	0.148355	0.561019	0.225619	0.404476	1.87931	0.697518	0.734368	0.285519	0.297246	0.058146	0.432133
ENSG00000263948.1	0	0	0	0	0	0	0	0	0	0	0	0	0	0	0	0	0	0	0	0	0	0	0	0	0	0	0	0	0	0	0	0	0	0	0	0	0	0	0	0	0	0	0	0	0.349113	0	0	0.385968	0
ENSG00000275410.4_2	0.389556	0.182604	0.654432	0.790838	1.06708	2.50966	0.163404	0.288975	6.86148	0.459775	0.111769	11.1813	0.10676	0.231812	0.048215	0.492441	24.9346	0.205524	1.63147	3.42448	0.161179	0.026005	1.67998	0.122002	0.047203	0.158133	0.013362	0.071216	0.178431	0.169061	0.03873	8.27192	0.687235	0.074596	1.17264	0.017122	0.016034	0.026868	0.018602	0.111609	0.034421	0.240353	0	0.095157	0.012308	0.070032	0.233085	0.025161	0.054931
ENSG00000236359.1_3	0.201521	0.076523	0	0	0.212482	0	0.155274	0	0	0	0	0	0	0	0	0	0	0.089445	0	0.045426	0	0.027574	0.055612	0	0	0	0	0	0.062189	0	0.079533	0	0	0	0	0	0	0	0	0	0	0	0	0	0	0	0	0	0
ENSG00000236264.4_2	0	0	0	0.106475	0.417055	0.091055	0.148426	0.42331	0.077843	0	0.614369	0	0	0	0	0.107776	0	0.156449	1.1321	0.087601	0	0.110429	0.805457	0.198813	0.031559	0.366705	0.139966	0.242409	0.110087	0.618947	0.268103	0	0.390351	0.074277	0.061978	0	0.949184	0.308871	0	0.078424	0.193986	0.561872	0	0	0.088144	0.35354	0	0.126491	0
ENSG00000115364.13_3	21.243	43.6668	40.7641	27.4659	8.52923	19.5442	34.8311	15.0112	32.5369	28.3968	17.6017	33.0419	21.928	40.413	33.2412	19.1736	36.4713	31.4767	18.3959	13.1371	60.3932	21.2924	10.7514	19.6503	26.5227	28.1515	22.7126	23.32	15.5563	30.4358	15.591	17.9344	37.0024	25.7985	19.4494	3.57129	25.4949	25.1116	16.0999	29.4081	18.4562	50.1622	27.0699	12.0806	27.1101	16.8184	27.6442	24.5331	22.8857
ENSG00000235857.1_2	0	0	0.241173	0	6.0737	0	0.173774	0.908129	0.796917	0	2.30989	0	0	0	0.490903	1.40795	0	0.821812	0	0.358853	0.267283	0	0	0.187399	0	0	0.188923	0.105894	0	0	0	0	0	0.394026	0	0	0	0.684145	0.785628	2.00075	0	0	0.479708	1.02413	0.331536	0	0	0	0.233778
ENSG00000160326.13_3	2.77605	1.99347	6.85015	2.24044	2.84785	2.38421	3.47927	0.635277	2.42507	5.17286	1.96553	1.3098	5.83811	15.4787	7.6315	4.7229	5.72146	3.88941	6.88485	2.50289	2.47073	2.76981	2.36291	2.29179	3.68778	2.2921	2.39696	1.86041	0.533184	4.41022	5.67585	12.6222	1.90017	13.2581	5.96236	1.58157	3.46815	1.77639	6.13914	7.31472	15.1723	4.82157	0.778222	3.86148	8.42845	2.59627	4.27476	2.25048	12.6233
ENSG00000225183.1_3	2.36658	0	0	0.20088	0	0.23197	0	0	0	0	0	0	0	0	0	0	0	0	1.13629	0.212351	0	0.111001	0	0.242591	0.123391	0	0.229631	0	0	0	0.393114	0	0	0	0	0	1.98286	0	0	0.219454	0	0	0	0.293284	0	0.542276	0.344805	0.132026	0
ENSG00000230769.1_3	0.194239	0.111655	0	0.413173	0.517356	0	1.04391	3.07358	1.18111	1.38918	0.972866	0.905298	0.195426	0.699707	0.733288	0.300603	0	0.41019	1.61728	0.391235	0	0	0.093347	0	0.097736	0.092228	0	0	0.47885	1.05472	0	0	0	0	0.831761	0.049213	0	0.381109	0.141369	0.196538	0	0.26992	0.154098	0.073861	0	0.100014	0.317845	0.247145	0.184426
ENSG00000164002.11_3	12.7527	9.31293	12.11	4.90877	2.94338	4.9655	5.26313	7.63963	8.86211	11.3745	4.76404	14.6684	7.02956	13.6136	18.5376	11.0901	14.0035	12.1853	7.11026	6.58924	11.34	6.58026	4.4765	4.50163	5.71481	8.14355	9.01052	9.32434	6.7407	14.51	6.56877	6.01308	12.8203	17.2859	5.77543	1.53339	6.18397	14.8885	6.68739	15.7519	14.239	8.53217	18.0363	8.52634	16.5541	2.38287	14.5373	19.7233	17.7674
ENSG00000277011.1_3	0	0.104162	0	0.007417	0.076407	0	0	0	0	0	0	0.114913	0	0	0.012292	0	0	0.022731	0.079347	0.056425	0	0.008414	0	0	0	0.008861	0	0	0.0507	0.048447	0	0	0	0	0	0	0	0.009635	0	0	0.020863	0	0	0.220661	0	0	0	0.012238	0
ENSG00000259925.1_4	0.026688	0.118447	0	0.02168	0.239973	0.369	0.128462	0.158516	0.28189	0.52093	0.625049	0.02576	0.068415	0.134463	0.065685	0.040329	0.015162	0.022136	0.147407	0.082637	0.07469	0.027364	0.186663	0.110973	0	0.013842	0	0	0.533113	0.190974	0.021982	0	0.237301	0.030047	0.011981	0	0	0.01914	0.05285	0.022699	0	0	0.042707	0.147736	0.011974	0	0	0.033042	0.010537
ENSG00000263649.1	0	0	0	0.921543	0	0	0	0	0	0	0	0	0	0	0	0	4.23582	2.64623	4.44427	0.865468	0	0	0	0	0	0	0	0	0	6.53992	0	0	0	0	0	0	0	0	0	0	0	0	0	0	1.25041	0	0	0	1.24633
ENSG00000233869.1_2	0	0	0.05403	0.019816	0.291166	0.025532	0.042223	0	0	0	0	0	0	0.055678	0	0	0	0	0	0	0	0	0	0	0	0	0	0	0.041713	0.163119	0.039195	0	0	0	0.065962	0	0	0	0	0.064913	0	0	0	0.074911	0	0	0	0	0.029972
ENSG00000272787.1_4	2.14825	0.807362	2.45299	2.04854	3.19045	0.338217	1.40816	2.21243	0.558373	0.343112	1.82397	0.684707	0.739629	2.0724	1.23514	2.08093	1.03035	1.3924	2.61453	2.49565	1.50398	0.344928	0.687869	0.31306	0.328966	0.698059	0.320893	0.201212	3.13804	5.55781	0.41777	0.216852	0.912359	1.60087	0.18543	0.15238	1.55793	1.91106	0.479412	1.00441	0.188387	0.835074	1.30879	0.825858	1.10045	0.273774	1.33625	0.108881	1.06577
ENSG00000164258.11_3	31.6484	94.2166	106.312	92.352	60.4389	33.1587	39.2399	39.3679	100.619	34.92	33.4995	43.3759	33.7799	102.263	106.995	26.9944	55.3504	56.2878	52.3917	46.4604	64.1122	79.5155	92.8104	82.9937	61.2673	79.342	112.666	101.032	84.8079	34.9768	112.429	65.8832	76.7364	64.0417	83.8102	18.6896	89.771	91.961	46.4094	54.4877	90.5009	54.4454	49.5166	41.5282	94.507	43.2501	50.5039	140.944	35.2756
ENSG00000206695.1	0	0	0	0	0	0	0	0	0	0	0	0	0	0	0	0	0	0	0	0	0	0	0	0	0	0	0	0	0	0	0	0	0	0	0	0	0	0	0	0	0	0	0	0	0	0	0	0	0
ENSG00000199143.1	0	0	0	0	0	0	0.841463	0	0	0	0	0	0	0	0	0	0	0	0	0	0	0	0	0	0	0	0	0	0	0	0	0	0	0	0	0	0	0	0	0	0	0	0	0	0	0	0	0	0
ENSG00000257551.1_3	0	0.329404	0.517352	0	0.468181	0.343059	0.355186	2.4768	0.100514	0	0	3.34199	0.268997	0.236024	0.509968	0	0.117474	0	0.142737	0.057092	1.23331	0.446599	0.374353	0.053988	0.278817	0.114736	0.192515	0.789966	0.453061	0.661931	0	0.140021	0	0.435694	0.158785	0	0	0.081963	0	0	0.79063	0.949653	0.236898	0.093626	0	0	0.16906	0.063208	0
ENSG00000182447.4_2	0	0	0.022559	0	0.036348	0.029332	0.029481	0.073744	0	0	0.099171	0	0	0.025209	0	0	0	0	0	0.015636	0.023551	0	0	0	0	0	0.017837	0	0.020545	0.081352	0	0	0	0.020892	0	0	0.020488	0	0	0	0	0	0	0.018242	0	0	0.027046	0	0.969177
ENSG00000268896.1_3	0.42109	0.137329	0.146118	1.07125	2.68579	0.067864	1.04535	12.2911	0.108592	0	1.59575	0	0	0	0	0	0	0.498055	1.08866	0.164361	0	0.399677	0	0.193395	0	0	0	0.391844	1.03329	1.6909	0	0	0.338444	0.616932	0	0	0	0	0.146209	0.103812	0	0	0	0	0.099332	0	0	0.278696	0
ENSG00000231417.2_2	0	0	0	0	0	0	0	0	0	0	0	0.018686	0	0.031641	0	0	0	0	0	0	0.015398	0.079539	0	0	0	0	0.008524	0	0	0	0	0	0	0	0	0	0	0	0	0	0	0	0	0	0	0	0	0	0
ENSG00000213663.4_3	0	0	0	0	1.07733	0	0.400639	0	0.229771	0	0	0	0.080139	0	0	0	0	0	0	0.040559	0	0	0	0.13119	0	0	0	0	0.268595	0.101504	0.264508	0.163864	0	0	0.415697	0	0.09955	0.207222	0	0.055464	0	0.578973	0	0.3581	0.074069	0.270496	0.155142	0.199206	0
ENSG00000265677.1	12.2208	0.828405	10.3284	4.41022	50.6693	8.49097	5.48818	17.1717	2.21397	1.01823	12.1979	0	3.82266	8.77459	6.47448	1.06572	0.181421	15.4484	14.475	1.85332	1.30661	2.87289	0	15.2766	1.3719	2.78711	0	1.70041	12.594	11.4207	6.96776	11.2166	8.65819	15.0622	4.6051	0.624399	1.31665	1.67306	0	6.33059	3.15678	0	3.11692	10.8106	1.37976	4.66065	2.38512	2.35845	1.48652
ENSG00000232623.1_3	0.393944	0.791253	1.10072	0.657378	1.44932	0.17198	1.13965	2.04507	0	1.16358	2.244	0.273489	0.1317	0.716489	0.085129	0.264262	0	0.867384	1.85096	0.455079	0.524551	0.214983	0.112455	0.112119	0.054058	0.050889	0	0	0.20583	2.38986	0	0.41523	0.332767	0.628233	0.217761	0.065116	0.170816	0.190361	0	0.48816	0.598249	1.00713	0.37565	1.0875	0.130336	0.383927	0.452891	0.21534	0.114395
ENSG00000136279.20_3	33.8805	27.0026	75.6744	47.6837	40.9125	22.9635	52.0015	57.4369	32.0624	66.4406	55.122	55.4469	58.9052	82.4852	73.1948	41.1909	56.1428	52.94	65.4823	29.8543	128.541	54.9015	61.5585	31.1091	52.3317	55.4374	45.6647	40.2078	33.5953	65.4431	87.1696	25.7326	45.7475	41.4405	40.3033	13.2198	52.3972	38.913	59.7826	99.2446	79.3281	59.4676	94.3582	95.2684	103.931	29.4043	56.9793	64.4648	38.6949
ENSG00000156802.12_3	35.7361	42.9972	25.4421	13.4802	7.56031	8.42924	10.7401	17.1176	11.5708	13.1927	4.12421	28.8388	11.7552	32.2165	35.1287	45.7667	12.0649	16.2577	9.72425	9.25632	17.5014	13.7855	2.58021	18.8705	9.2336	30.9632	10.4199	11.6314	9.52084	48.645	4.62399	31.635	14.0343	22.2739	13.3751	1.64371	5.97623	42.6812	6.07739	9.10591	30.4042	29.2382	22.7003	7.39702	13.8649	2.623	28.5829	58.3844	14.1669
ENSG00000229600.1_3	0	0	0	0	0.368028	0.135728	0	0	0	0	0	0	0	0	0	0	0	0	0	0	0	0	0	0	0	0	0	0	0	0	0	0	0	0	0	0	0	0	0	0	0	0	0	0	0	0	0	0	0
ENSG00000213244.3	3.78593	0.256394	0.384612	1.49292	0	2.52192	2.36163	0.450133	2.43729	0.325289	0.331081	0	0.119934	0.530521	5.84016	2.71389	6.36323	0.864061	3.05417	0.058779	2.16929	0.205474	0.408986	0.618787	1.30909	0.963841	0	0	0.876662	0	1.04334	0.120729	0	0	0.107134	0.106757	0	11.5558	0.2982	0	1.91239	4.20669	0.628088	1.52238	5.64629	0.670433	0.460468	0	0.285462
ENSG00000234304.2_3	0	0	0	0	0.351962	0	0.008642	0	0.020885	0.038612	0.110672	0	0	0.026499	0	0	0	0.091508	0.019358	0	0	0	0	0.029089	0	0	0	0	0	0	0	0	0	0	0	0	0	0	0	0.010963	0	0	0	0	0	0	0	0	0
ENSG00000251982.1	0.403863	0	0	0	0	0	0.107707	0.947393	0.214167	0	0	0	0	0	0	0	0	0	0	0.055009	0.221118	0	0	0	0	0	0	0	0	0	0	0	0	0	0	0	0	0	0	0.14389	0	0	0	0.179224	0	0	0	0	0
ENSG00000215910.7_2	0.549792	0	0.166375	0.256637	0.218319	0.288268	0.892331	18.9591	1.86201	0.486026	1.8897	0.463888	0.120537	0.205472	0.128584	0.306337	0.066795	0.920171	0.186372	0.00544	0	0.030252	1.62399	0.114806	0.195303	0.88688	0.096883	0.101599	0.516842	0.031773	2.44112	0.078434	0.840788	0.461404	2.09655	0.117721	2.05733	1.44769	2.43278	3.58187	5.56754	0.150015	0.140158	0.802889	1.33936	0.043839	0.187893	0.50647	3.25628
ENSG00000213539.4_2	0.281461	0.02868	0.214941	0.286438	0.720535	0.01833	0.164685	0.492016	0.540975	0.030211	0.423597	0.232389	0	0.288437	0.083058	0	0	0.123293	0.274853	0.10486	0.033878	0.044281	0.045424	0.04486	0.058113	0.06544	0.113818	0.075534	0.26543	0.295399	0.416778	0.067885	0.63845	0.255185	0.252281	0.017951	0.474635	0.434743	0.06741	0.410514	0.355666	0.067281	0.35652	0.690624	0.467375	0.624978	0.514094	0.249385	0.486412
ENSG00000133884.9_2	52.8005	30.0706	30.9807	27.7278	19.0086	13.7528	27.729	33.9369	51.5008	45.9438	42.5042	35.2485	29.7451	30.0966	28.6093	39.7335	22.3407	37.6215	43.555	36.6379	33.1696	18.4275	21.2023	14.5573	16.4247	17.0334	15.5614	20.6633	33.3662	61.5025	17.261	18.5633	27.8659	19.5106	23.2716	6.06139	20.8396	42.0352	22.7992	59.9667	70.7417	32.3491	31.6479	31.1607	32.6144	27.1652	38.8573	17.2804	26.4868
ENSG00000254430.1_2	0	0	0	0	0.189948	0	0	0	0	0	0	0	0	0	0	0	0	0	0	0	0	0	0	0	0	0	0	0	0	0	0	0	0	0	0	0	0	0	0	0	0	0	0	0	0	0	0	0	0
ENSG00000079150.17_2	36.7494	418.184	64.4125	150.05	27.8067	32.0407	54.9172	48.0808	116.843	71.7197	82.9661	76.2611	31.1849	145.618	39.5627	58.6801	51.3065	33.1019	51.8191	35.8033	245.882	57.6898	22.147	52.9692	50.6169	80.16	63.9579	51.8288	85.8706	25.9583	40.7959	68.3416	58.4878	82.5451	118.827	16.1556	77.647	69.842	42.9694	17.6171	30.7067	217.886	213.837	57.204	69.5577	11.66	149.994	67.6879	25.1512
ENSG00000216708.1_2	0	0	0	0	0.27685	0	0	0	0	0	0	0	0	0	0	0	0	0.125056	0.084778	0	0	0	0	0.217322	0	0	0	0	0.080469	0	0	0	0	0	0	0	0	0	0	0.048977	0	0	0	0	0	0	0	0	0
ENSG00000113456.18_2	16.8325	23.1319	24.9435	17.1667	4.75734	15.4282	19.6092	12.7652	17.5391	13.5041	21.0383	22.2515	19.7827	16.5649	36.1245	25.1012	11.2787	16.5659	13.7902	11.9253	41.8678	18.6532	12.7688	7.18572	13.9289	20.8175	11.8317	13.4947	22.5548	22.9953	15.4972	9.20234	20.3826	12.9826	14.447	4.12459	10.283	33.1459	11.4616	18.6918	18.1869	65.867	36.6983	9.7649	25.4371	11.1892	12.8873	28.8492	23.1521
ENSG00000238331.1	3.99969	0.914383	1.42871	1.03817	11.618	1.7878	1.37401	5.36069	5.75696	0	0.886286	0	0	5.56235	1.47282	1.98277	0	2.63608	5.2725	2.92268	0	1.38208	1.04382	0	0.240297	0	0.960069	0	4.5381	6.10953	0.950051	0	5.51511	1.04106	8.54693	0	0	0.958817	1.72006	3.19566	0	0	1.03759	4.13434	1.4901	0	1.29204	0.910329	4.11888
ENSG00000223802.7_3	8.91199	0.117501	0.689137	1.15566	2.47078	2.24862	21.0921	0.630982	0.240984	0	0.944175	4.98787	0.421661	0.612465	1.29809	0	0.509048	0.338868	0.530839	0.291921	0.013913	0.429608	0.999578	8.03464	0.15403	0.294683	0.053749	0.163804	0.7136	7.35866	0.133258	4.8376	0.739992	3.93163	0.089234	0.314329	0.147346	0.20596	2.46556	0.319849	1.44178	0	0.201028	0.187433	0.176439	2.65634	0.865059	5.83149	1.86233
ENSG00000199450.1	0	0	0	0	0	0	0	0	0	0	0	0	0	0	0	0	0	0	0	0	0	0	0	0	0	0	0	0	0	0	0	0	0	0	0	0	0	0	0	0	0	0	0	0	0	0	0	0	0
ENSG00000235209.1_3	2.84812	0	0	0	0.084999	0	0.167002	0	0.43597	0.189809	0.817406	0.311748	0	0	0	0	0	0	0.117108	0.593941	0	0	0.427408	0.056345	0.048836	0	0	0.252295	0	7.15091	0	0	0	0	0	0	0	0.032232	0.122324	0	0	0	0.074215	0	0.113001	0	0.307041	0.045739	0
ENSG00000227331.1_3	0.081143	0.198389	0.05842	0.039482	0.225306	0.02728	0.188831	0.21544	0.459872	0.477111	0.158228	0.080841	0.121639	0.06026	0.563608	0	0	0.119484	0.061208	0.022481	0.179007	0.094131	0	0.078495	0.05915	0.074076	0.041216	0	0.0415	0.685328	0.11987	0.248875	0.210219	0.293093	0.1033	0.049358	0.075256	0.024648	0.137705	0.067392	0.124743	0.104958	0.354878	0.150341	0.180504	0.077418	0.065708	0.117839	0.093288
ENSG00000251218.1_3	0	0	0	0	0.291777	0	0.028939	0.025333	0	0.01398	0	0	0	0	0	0	0	0.044627	0.01881	0.024279	0	0	0	0.033224	0	0	0	0	0	0	0	0	0.041705	0.047142	0	0	0	0	0	0	0	0	0	0.022254	0	0.014145	0	0	0
ENSG00000255854.1	0.005732	0	1.1e-05	0.003355	0.00257	0.000396	0.003278	0.012702	1.28893	0.000535	0.000132	0	0.006164	0.000123	0.001173	0	0.000752	0	0.750675	0.502013	0	0.021319	0	0.023587	0.024853	0.027842	0	0.020267	0.000788	0.001778	0.148358	0.000219	0.00164	0.206893	0	0	0.042499	0	0	0.000804	0.000735	6.9e-05	0.002875	0.000495	0.000655	0.002699	0	0.006623	0.001792
ENSG00000215354.9_2	1.19716	0.268948	0.02878	0.029621	0.089457	0.095226	0.210634	1.38459	0.012552	0	0.09069	0	0	0.111483	0.031707	0	0.379607	0	0.459604	0.348696	0.170682	0.028727	0.14473	0.012687	0.007569	0.289131	0	0	0.603919	0.019979	0	0	0	0.011723	0	0.028806	0.025686	0.183228	0	0.037094	0	0	0.058164	0.105907	0.028645	0.049138	0	0	0
ENSG00000168427.8_2	0.660967	7.07349	2.14497	0.706333	1.25178	0.213417	0.897907	0.985659	1.43388	4.06851	0.513126	3.6717	3.78103	8.4435	1.60474	0.766761	0.920596	0.518161	1.3478	1.6945	0.421033	0.333044	0.301936	1.73945	1.6188	4.63689	0.400038	0.110841	4.09462	4.29754	0.735591	0.885567	0.27534	1.27462	0.860431	0.172876	0.215313	0.139857	0.101734	0.161275	5.68296	0.096968	1.13344	0.517347	1.29415	3.61224	2.07731	0.207382	5.53725
ENSG00000233517.1_4	0.244435	0	0	0	2.93464	0	0.06175	0	0	0	0	0	0	0	0	0	0	0	0.072481	0	0	0	0	0.161121	0	0	0	0	0.130427	0.073893	0	0.606969	0	0.140714	0.112007	0	0	0	0	0	0	0	0.104439	0.249145	0	0	0	0	0
ENSG00000250325.1_2	0.701806	0	0	0	0.131448	0.024883	0.976114	0	0.221503	0	0.078403	0	0	0	0.090675	0	0	0.051271	0.093422	0.027054	0	0	0.036098	0.081868	0.110147	0	0	0	0.107763	0.270606	0	0	0	0.039046	0.283995	0	0	0.071827	0.053157	0.050496	0	0	0.052532	0.468024	0	0	0.057168	0.017103	0.095286
ENSG00000196741.5_2	9.72708	9.74586	5.05018	3.31464	1.22036	2.1406	2.88503	2.77427	6.58626	6.65829	3.67134	6.072	6.19442	14.9567	9.93618	6.32303	3.0554	4.95177	5.86717	3.74995	16.2191	2.96723	2.38068	3.05284	4.42289	13.8112	5.26142	5.43738	5.19461	7.26416	1.68237	2.61803	4.40433	11.553	5.0292	0.5915	8.18445	6.37226	4.09266	3.40336	3.54747	6.60401	10.4361	7.64151	5.46902	1.7209	6.99821	0.935418	2.69195
ENSG00000263903.1	0	0	0	0	0	0	0	0	0	0	0	0	0	0	0	0	0	0	0	0	0	0	0	0	0	0	0	0	0	0	0	0	0	0	0	0	0	0	0	0	0	0	0	0	0	0	0	0	0
ENSG00000240498.6_4	5.42833	1.41468	3.46537	1.46686	3.56272	2.60921	2.82361	7.71778	1.79111	2.32985	2.95211	3.26502	0.731547	1.74239	1.68652	1.23304	3.73157	6.17555	1.01859	1.35143	1.47281	1.4467	0.463881	3.43904	1.20874	4.00054	2.01092	2.52675	1.65484	3.62939	0.985555	0.642822	1.1574	2.36314	1.1933	0.103766	2.11541	5.81802	1.00546	1.29585	3.75581	4.78051	2.60692	0.842461	2.16241	1.54904	3.5451	3.28087	1.44067
ENSG00000228998.4_3	11.7952	0.527866	0	0.521902	0	0	1.70768	0	0	2.83422	0.243529	0	3.06807	4.07552	5.85895	2.24374	2.75888	0.821904	0.216639	2.00068	0	0.59307	2.03056	0.762869	1.44204	2.42946	0.559466	7.06046	0	0.935525	1.35498	4.1637	0.30411	0	0	0.047382	0.491195	3.35999	8.21126	2.33391	6.42505	2.95681	1.76007	4.67643	2.12934	0.871247	3.56527	1.64775	1.0585
ENSG00000266501.1_3	0.427163	0	0.157476	0.231675	0.206499	0	0.113349	3.24842	0.441111	0.115437	0.225652	0	0	1.28625	0.538249	0	0	0.352398	0.283415	0.796155	0.175978	0	0	0	0.058007	0.332078	0	0.113282	0.117997	0.144403	0.115939	0.284619	0.363919	0.364954	0	0	0	0.157705	0	0.459561	0	0.354793	0.196218	0.213538	0.321468	0.132985	0.71412	0.649048	0.078738
ENSG00000267792.1_2	0	0	0	0	0.944264	0	0.202457	0	0	0	0	0	0	0	0	0	0	0.262812	0	0	0	0	0	0	0	0	0	0	0	0	0	0	0	0	0	0	0	0	0	0	0	0	0	0	0	8e-06	0	0	0
ENSG00000121766.15_3	24.4476	26.808	45.4611	24.3019	12.3142	9.46168	17.6125	22.3382	18.0194	27.3725	13.7752	22.498	20.1167	34.1387	50.7168	18.4292	34.6143	20.9218	16.7405	24.6075	35.3769	28.1995	23.8993	24.0389	21.4139	32.5003	30.0122	31.8806	16.0452	36.0971	26.6201	41.6966	32.3495	37.9278	24.0833	6.80072	47.7772	40.4371	43.2191	48.9721	46.8126	53.9895	53.8263	38.6593	57.4836	26.3757	25.6555	44.7665	34.162
ENSG00000146674.14_3	90.2139	72.8515	898.989	158.37	121.584	55.5748	132.785	115.275	67.5731	199.839	62.8168	707.404	105.881	291.618	162.712	54.2631	1300.54	101.315	62.2751	52.8215	1031.28	155.792	354.931	9.15773	36.359	35.3712	98.718	157.768	212.286	111.125	89.7352	108.937	151.805	148.651	112.331	30.1007	44.0209	59.3389	128.631	895.912	67.528	70.8487	226.12	42.2745	84.6304	9.56477	118.579	100.74	75.5969
ENSG00000103494.12_3	7.42989	11.8797	10.2223	7.89111	10.0994	3.94265	4.977	7.17605	15.1081	6.34799	8.91956	9.38881	2.70406	9.21513	10.9109	5.41652	8.89697	7.34811	3.95406	3.34597	7.85187	7.44014	2.71534	12.4922	7.6992	7.39366	3.12583	3.72779	5.94642	8.57072	4.53728	8.57849	4.75841	4.23779	1.61136	0.659419	6.4173	18.5987	4.34446	3.11854	2.97597	7.6412	9.41369	4.13447	4.84158	6.81572	4.13423	9.56721	8.55812
ENSG00000163170.11_2	33.3556	60.4764	72.7145	35.4391	30.5141	35.098	52.119	21.8378	58.7462	31.3324	22.8544	35.0645	37.1505	35.8209	46.6611	27.7698	63.5711	40.9241	29.777	19.7001	60.3622	50.2446	38.5713	52.9674	61.2746	110.536	48.9584	49.1184	20.2666	39.7022	68.6683	32.0464	41.8707	61.7513	79.0392	9.0151	91.208	47.5633	74.4561	37.7607	18.3722	46.6553	45.033	13.6205	36.2646	85.4255	63.0373	45.6089	32.5388
ENSG00000259369.1_3	0	0	0	0	1.95758	0	0	0.863012	0	0	0	0	0	0	0	0	0	0	0	0.137677	0	0	0	0.719409	0	0	0	0	0	0	1.49218	2.34961	0	0	1.05093	0	0	0	0	0	0	0	0	0	0.484326	0.384604	0	0.296363	0
ENSG00000205579.3_2	0	0	0	0.258203	0.465599	0	0	1.83677	1.95004	0	5.51364	0	0.323772	0	0.765881	1.33617	5.09429	1.96078	0.970728	0.322932	1.51758	0.360516	0	0	0.199014	0	0	0	0.244728	0	0.566017	1.26832	1.47237	2.63766	0	0	0.372015	0.775502	0	2.38738	0.419366	0.937058	1.86529	2.00537	1.62822	0	1.49634	0.331957	5.34473
ENSG00000179820.15_3	168.81	101.425	119.104	62.1472	74.9667	103.911	150.283	92.1629	82.1673	112.746	40.7769	128.244	61.2546	80.4694	39.4068	139.811	46.5827	84.1017	66.4287	29.3901	309.195	61.2991	66.9774	25.9356	44.455	51.7237	46.8441	26.2361	50.4765	78.4967	40.7618	57.0408	25.7963	29.7417	50.3328	18.7034	11.5723	27.7656	44.3302	52.1306	44.464	41.845	95.4529	35.7031	165.628	13.2259	56.726	23.6154	51.4546
ENSG00000141979.4_4	0	0	0.013566	0.011889	0.069334	0	0.029393	0	0.016309	0	0	0.020852	0	0.032151	0	0.054444	0	0	0	0.005882	0	0.010909	0	0.043257	0	0	0.02241	0	0	0.051338	0	0	0	0	0.012621	0	0	0.016304	0	0	0.020087	0	0	0	0.0234	0	0.026553	0.012252	0
ENSG00000238387.1	0	0	0	0.349522	0	0	0.215852	0	0.780176	0	0	0	0	0	0	0	0	0	2.08492	0	0	0	0	0	0	0	0	0	0	0	0	0	0	0	0	0	0	0	0	0	0	1.69428	0	0	0	0	0	0	0
ENSG00000258517.1_3	2.87899	0.324336	0.791287	0.841976	4.24391	0.154469	1.41743	1.16031	0.42992	0.338922	0.727139	0.30776	0.359707	0.229958	0.750646	0.183347	0.230555	0.359619	1.07229	1.13274	0.162489	0.5251	0.577665	0.156304	0.399022	0.325546	0.468599	0.085403	0.404643	0.38655	0.274143	0.35531	0.946176	0.104943	0.170732	0.051899	0.236853	0.031036	0.165774	0.408062	0.178129	0.539378	1.25653	1.3792	0	0.691897	2.32365	0.152236	0.13581
ENSG00000272837.1_3	0.140406	0	0	0.088832	0.474569	0	1.17495	0.195885	0	0	0.599959	0	0	0	0	0	0	0.265184	0.122266	0	0.122052	0	0	0	0.028368	0.055053	0	0	0.10299	0.120177	0	0	0	0	0	0	0	0	0	0	0	0	0	0	0	0	0	0	0
ENSG00000196427.13_3	3.37262	0	1.08204	0.434534	0.204824	0.939447	0.903043	3.72125	2.83288	4.07967	0	4.46039	3.98283	2.33024	7.38044	0	2.64788	2.10282	5.68189	5.34916	2.21611	1.16257	0	1.31805	1.54907	1.41808	0.490362	0.335332	3.33095	10.3627	1.95983	1.23762	2.04336	4.18576	2.56649	0.169753	0.074439	4.00331	0.873935	0.603273	4.85331	2.90828	1.47697	2.64354	1.37474	0.12047	4.22732	0.688899	0.10063
ENSG00000266961.1_4	0.418667	1.23415	0.413835	0.251689	2.61294	0	0.688193	2.2626	0.630072	0	0.630322	0.968653	0.358639	2.02767	0.71258	0	0	0.516219	3.62766	0.533056	0.434602	0.071171	0.251355	0.76598	0.380586	0.141283	0	0.124102	0.334254	1.45941	0.30377	0	0	0.59633	1.24504	0.188527	0.743162	0.115819	0	0.710434	0.182121	0.519892	0.286634	0.937399	0	0	0.460277	0.07739	0
ENSG00000263654.1	0	0.966949	0.449895	1.60795	5.20651	0.921917	1.85393	4.81116	7.40526	0.229706	7.55882	5.27473	0.358046	0.943919	0.527267	2.65024	0	3.81371	4.24423	3.99381	0	0	0.202943	0.702605	0.08993	0.152901	0.154342	0	1.84096	4.64049	0.253379	0.846241	1.10872	0.78913	0.664311	0.233391	0.174178	0.551602	0	0.868645	0	1.63898	2.27499	1.24986	1.36653	3.21972	2.49755	0.264844	1.65112
ENSG00000233044.1_3	1.21526	0	0	0	0.186622	0.431001	0.68587	0.414424	0.123032	0	0.207213	0	0	0	0	0	0	0.155759	0	0	0	0	0	0	0.11257	0	0.104488	0	0.213492	0.267424	0	0	0	0	0	0	0.130326	0.148515	0	0	0	0.314045	0.353805	0	0	0	0.413853	0.058645	0.126737
ENSG00000270137.1_4	0	0	0.158257	0.19206	0.617497	0.193646	0.135154	0	0.407011	0.060042	0.048385	0	0	0	0.255386	0	0	0.365253	0.115975	0.083618	0	0	0	0	0.167809	0.067679	0.156943	0.072709	0.308392	0.307753	0.104809	0	0	0.072418	0	0	0.313514	0.045037	0	0.096905	0	0.169458	0.09859	0.032236	0.038451	0	0	0	0.030121
ENSG00000265128.1_3	0.316597	0	0	0	0.161185	0	0.164669	0.246201	0	0	0.08077	0	0	0	0	0.333905	0	0.134627	0	0.061177	0	0.103446	0	0	0.054929	0	0	0	0.272521	0	0	0	0.32683	0	0	0	0	0	0	0.052786	0.055699	0	0	0	0.066234	0	0.151547	0	0
ENSG00000267811.1_3	0.998476	1.66236	1.99916	2.19354	0.346369	1.26176	0.319311	2.34434	0.966644	1.81559	1.53154	1.65678	2.14287	1.48146	3.26672	0.732249	3.04005	2.20758	3.32717	1.42288	1.80202	0.966767	1.72031	0.914362	1.1365	1.10359	0.997099	1.10159	1.68731	1.65552	2.54049	2.05734	0.899054	1.98563	1.31086	0.283862	0.94848	3.02683	1.99521	4.04234	1.8251	1.01542	2.40786	2.04926	0.736033	1.00624	3.94975	0.725065	0.841403
ENSG00000025156.12_2	24.8729	15.6575	11.6309	10.811	2.01637	6.6433	19.7812	10.4314	18.0456	13.6371	7.78859	9.62871	18.2603	7.25586	33.8028	14.3714	12.2152	8.18549	10.4915	9.06508	5.44912	13.6219	4.60986	12.3945	9.59774	22.9251	6.45216	16.8442	50.0752	21.5149	3.78497	13.8742	36.8354	10.2768	12.026	0.825698	12.202	26.5311	2.05193	7.61884	9.43757	10.2294	16.8137	19.3256	7.72007	8.05653	14.8296	21.2385	8.85252
ENSG00000242973.6_3	0.548456	0	0	0	0	0	0.170423	0	0.557349	0	0	0	0	0.299673	0.268341	0	0	0	1.5555	0.143184	0	0.059512	0	0	0.10011	0	0.359672	0	0.338719	0	0	0	0	0	0	0	0	0	0	0	0.15104	0	0	0.122689	0	0	0.312318	0	0
ENSG00000208797.1	0	0	0	0	0	0	0	2.85475	1.37757	0	1.89693	0	0	0	0	0	0	0	0	0	0	0	0	0	0	0	0	0	1.87599	0	0	0	0	0	0	0	0	0	0	0	0	0	0	0	0	0	0	0	0
ENSG00000270025.2_2	0	0	0	0	0	0	2.36158	0.337994	0	0	0.150127	0	0.040805	0.947381	0	0	1.81348	0.06297	0.409877	0.21009	0	0.021759	0.038168	0	0	0	0.044873	0.043255	0	0.505578	0	0	0	0.04407	0.12982	0	0	0	0.101173	0	0	0.261879	0.351039	0	0.092936	0	0	0.019742	0
ENSG00000214026.10_2	45.1056	70.1617	100.638	72.6091	41.9745	23.162	32.1179	37.2769	34.2373	52.1599	54.4225	65.2858	56.4269	64.3239	63.257	45.3878	16.1438	43.5694	39.1574	109.866	50.8698	56.282	69.0353	59.737	49.1775	75.0493	34.3132	25.5031	44.015	62.5681	231.762	29.088	71.6823	24.5699	58.2366	16.5608	244.247	26.9398	60.2438	83.1083	122.383	30.0438	59.0954	36.574	120.753	265.527	46.1503	98.5998	50.7126
ENSG00000253929.1_2	0	0	0	0.126486	0	0	0.140244	0.5554	0	3.20474	1.00687	0	0	0	0.259867	0	0	0	0.301307	0.126039	1.2498	0.158065	0	0	0.260941	0.785562	0.160555	0	0.964315	0.340621	0.114783	0	0	0	0	0.235644	0.386007	0	0	0	0	0	0.86162	0	0.700781	0.579675	0.285052	0	0
ENSG00000127952.16_2	32.2864	30.8493	40.6004	37.9897	36.435	19.3925	22.7731	28.7197	30.4481	43.954	16.557	25.4209	24.176	37.2427	32.0284	29.4515	56.4804	20.8235	43.553	19.1833	82.5713	17.9561	22.7815	41.3011	27.4617	42.3672	54.5755	47.0903	21.2535	47.0475	30.8771	12.4401	32.8754	38.7366	54.898	18.6816	36.9907	53.0416	24.8726	77.7645	39.6337	34.5309	43.2542	66.1085	52.5075	55.6261	69.7479	30.9665	36.6964
ENSG00000274220.1_3	1.39227	0.500033	0.244315	0.430916	2.0162	0.226322	2.1276	1.03432	0.80702	0.753733	1.05688	0.707085	0.896767	0.813933	1.6457	0.318571	0.16336	0.538649	0.90956	0.373093	0.614142	0.643429	0.268333	0.490752	0.352103	0.944872	0.606307	0.843189	1.14598	0.912819	0.356508	0.610522	0.159157	1.11076	0.202109	0.116167	0.89432	0.785852	0.313745	0.374564	0.69926	0.620563	0.962526	1.2856	0.397877	0.20087	0.998961	0.313905	0.406242
ENSG00000224778.1_2	0.074919	0	0	0	0	0	0.926048	0	0.048249	0.041017	0	0	0	0.063173	0.063475	0	0	0	0.149885	1.01575	0	0	0	0	0	0	0	0	0	0	0	0	0	0	0	0.067435	0	0.030321	0	0.027245	0	0	0	0.258868	0	0	0	0	0
ENSG00000184906.10_4	1.0035	0.354709	0.647316	2.48234	13.0673	0.583611	3.36711	4.36766	2.25579	0.898659	4.60969	0.598637	0.280491	2.80838	0.392776	0.286798	5.15848	1.79952	2.95348	1.32331	0.4069	0.274687	1.66122	2.61351	0.439089	0.908287	0.418579	0.804451	3.23207	3.86552	0.455939	2.7011	0.89164	2.74979	1.33814	0.143091	0.158292	0.749335	0.22137	0.572155	1.40777	1.47753	0.838299	3.46513	0.207802	0.134604	2.86427	0.23976	0.619425
ENSG00000216002.1	0	0	0	1.591	3.40401	0	3.49051	0	1.78892	0	3.04666	1.62954	1.48572	5.93352	0	0	0.986339	3.05266	0	0.556125	0	0	0	0	0	0	0	0	0.23617	4.84438	0	3.75701	0	0	1.2495	0	0	0.690503	1.40932	0	1.90052	0	2.28868	1.18172	0	0	2.56547	0	0.712189
ENSG00000226324.1_3	0.592333	0	0	0.390958	5.3024	0	0	0	0	0	0	0	0	0	0	0	0	0	0.370356	0	0	0	0	0.443891	0	0	0	0	0.669348	0.384701	0	0	0	0	0	0	0	0	0	0	0	0	0	0.650328	0.342855	0	0.345351	0	0.22157
ENSG00000170545.16_2	15.0717	4.17769	9.04075	9.88268	9.66996	8.89592	18.748	15.7333	36.8816	12.404	7.95818	2.87953	17.2851	9.45749	11.9696	38.5069	6.72454	12.5633	22.1904	9.01219	11.493	6.52436	15.9674	2.0512	12.9419	13.5712	6.54995	4.85943	6.28046	13.2812	15.8389	9.27459	8.06116	20.8029	15.8921	4.37456	3.88263	6.63835	18.0298	8.78625	25.4618	14.3135	19.4257	10.1252	34.7797	2.58881	8.75335	16.3577	7.68037
ENSG00000232809.1_2	0	0.472686	0.059113	0	0	0	0	0	0.041241	0.040731	0	0	0.072742	0	0.15704	0	0	0	0	0	0	0.019524	0	0	0.018742	0.038487	0.133912	0	0.03841	0.044909	0	0.044738	0	0	0	0	0	0	0	0	0	0	0	0	0.111093	0	0	0.036777	0.067119
ENSG00000106588.10_3	64.196	99.9645	165.852	74.0792	62.7099	45.2099	119.401	38.8291	99.1316	77.3877	36.6698	96.0428	93.0762	184.418	169.534	72.3987	131.706	86.6437	85.7246	41.8644	225.484	111.562	72.5089	109.638	76.8275	129.112	96.7459	76.1028	92.6188	84.3004	149.515	56.8755	153.682	99.2691	173.88	29.0832	131.216	73.1253	52.8772	161.432	108.532	138.637	156.952	114.077	121.082	129.897	83.5019	212.073	52.9285
ENSG00000233176.3_2	0.358658	0	0	0	0	0	0	0	0	0	0.2408	0	0	0	0	0	0	0	0.061356	0	0	0.078338	0	0	0	0	0	0	0	0	0.042857	0	0	0	0	1e-06	0	0	0	0	0	0	0	0	0	0	0	0	0
ENSG00000197641.11_3	0.06464	0	0	0	1.02181	0.01294	0.118822	0	0.022024	0.061537	0.420655	0	0.016323	0.117674	0	0.051177	0	2.06866	0.278256	0.059503	0	0.01246	0.177811	0.084976	0	0	0	0	0.055305	0.068618	0.038857	0	0	0.080207	0	0	0	0.048836	0	0.006744	0.012769	0	0.050163	0.457987	0.035768	0	0.025744	0	0.012681
ENSG00000257062.6_4	0	0	0	0	0.432591	0	0	0	0	0	0.13747	0	0	0	0	0	0	0	0	0	0	0	0	0	0	0	0	0	0	0	0	0	0	0	0	0	0	0	0	0	0	0	0	0	0	0	0	0	0
ENSG00000132561.13_3	47.1291	54.2731	147.418	201.704	33.983	61.1221	23.2095	195.973	79.1625	57.7071	120.401	193.794	14.2654	305.562	39.1259	54.6364	310.314	49.3541	78.3604	22.2466	210.014	78.2636	10.022	9.68329	20.4304	37.9472	58.5804	27.8794	86.0007	17.7594	16.3116	30.2058	143.391	115.075	122.451	6.13332	31.337	22.9182	26.8876	75.6771	70.9875	43.9847	80.552	88.0065	87.7183	10.5384	29.294	141.691	100.813
ENSG00000231384.1_3	0.467242	0	0.791287	0	1.93292	0	0.149346	0.532837	0.0891	0.084576	0.15974	0	0	0	0.111204	0	0	0.335708	0	0.036902	0	0	0	0.175178	0	0	0	0	0.151402	0.383822	0	0.284757	0.2132	0	0.138647	0.134996	0	0	0	0	0	0	0.23649	0	0.06075	0	0	0	0.047101
ENSG00000105254.11_3	124.22	163.679	193.25	67.1114	110.984	71.0201	152.457	95.7882	129.529	141.979	83.0984	95.2891	211.965	103.144	149.807	84.3769	317.519	97.9155	65.6355	71.7351	225.79	139.701	178.468	129.386	207.479	437.502	172.819	189.721	169.535	130.251	145.803	84.1457	91.7872	87.0464	152.206	39.7994	148.485	128.082	247.504	187.696	158.705	157.192	120.372	138.487	233.359	611.412	79.4625	117.406	173.741
ENSG00000237737.5_3	0.842549	0.171022	0.769561	0.373969	1.86482	0.085088	0.969046	0.621782	0.634059	1.5127	0.349111	0.144574	0.343165	0.600429	0.519332	0.162512	0.359287	1.3696	0.548897	0.334638	0.386694	0.517409	0.058341	0.430957	0.259337	0.236809	0.429925	0.086097	0.278609	0.917842	0.221053	0.399102	0.500377	0.759516	0.26086	0.148069	0.091147	0.195261	0.051539	0.181098	0.105494	0.322245	0.294666	0.65315	0.53933	0.049236	0.196793	0.240921	0.151454
ENSG00000208016.1	0	0	0	0	3.82951	0	0	0	0	0	1.17804	0	0	0	0	0	0	0	0	0	0	0	0	0	0	0	0	0	0	0	0	0	0	0	0	0	0	0	0	0	0	0	0	0	0	0	0	0	0
ENSG00000206679.1	0	0	0	0	3.06361	0	0	0	0	0	0	0	0	0	1.37152	0	0	1.36843	0	0	0	0	0	0	0.589534	0	0	0	1.09413	1.08999	0	2.39578	0	0	0	0	0	0	0	0	0	0	0	0	0	0	0	0	0
ENSG00000226359.1_2	0.131354	0.70528	0.307423	0.098536	0	0.060589	0.105881	0.175809	0.031891	0	0.106504	0.493027	0.076352	2.8173	0.367574	0.471741	0.109838	0.272023	0.191217	2.44886	0.194421	0.087789	0.170526	0.13717	0.205335	0.207493	0.606371	0.430627	0.119523	8.97918	0.085791	0.265295	0.088425	0.268611	0.110529	0.034258	1.4586	0.142078	0.846072	0.274934	0.099884	0.27924	0.048167	0.296239	0.196439	0.178747	0.237418	0.230795	0.35954
ENSG00000232050.1_3	0	0	0	0	2.81352	0	0	0	0	0	0	0	0	0	0	0	0	0	0	0	0	0	0	0	0	0	0	0	0	0	0	0	0	0	0	0	0	0	0	0	0	0	0	0	0	0	0	0	0
ENSG00000248185.1_3	0	0	0	0	4.08222	0	0	0	0.30659	0.446081	0	0	0	0	0	0	0	0	0	0	0	0.083529	0	0	0	0	0.166743	0.137078	0	0	0	0.383842	0	0	0	0	0	0	0	0	0	0	0	0	0	0	0	0	0
ENSG00000211782.2_2	0	0	0	0.206636	0.363015	0	0	0	0	0	0.469595	0	0	0	0	0.101728	0	0	0.279015	0.026367	0	0.04873	0.18853	0	0.150865	0.285024	0	0	0	0.137348	0	0	0	0.114693	0	0	0	0	0	0	0.097405	0	0.484308	0	0	0	0	0	0.073618
ENSG00000239776.2	90.9654	0	7.34766	26.9761	20.8883	28.8842	53.8536	44.6675	77.1	44.802	68.7192	45.627	55.5227	41.0782	14.8124	7.12097	0	67.4638	59.257	44.1389	37.5901	202.521	192.088	68.2785	127.339	110.764	111.308	36.754	80.1696	29.7269	11.1913	22.5421	0	0	3.67827	552.731	12.7207	14.2812	8.73119	7.00264	8.23557	17.558	3.32899	15.758	8.17577	7.56475	0	3.85231	21.7541
ENSG00000239862.1_2	0	0	0.464762	0	0	0	0	0	0	0	2.73566	0	0	0	0	0	0	0	0	0	0	0	1.33566	0	0.058902	0	0	0	0	0.171785	0	0.31324	2.67298	0	0	0.313785	0	0	0	0	0	0	0	0	0	0	0	0	0
ENSG00000181333.11_2	0.046811	0.012519	0.026563	0.059027	0.216008	0.045761	0	0.077255	0.048068	0.00533	0.027456	0.099164	0.02859	0.074687	0	0	0	0.105789	0.046443	0.048377	0.013719	0.03026	0.019306	0.00618	0.027617	0.022405	0	0.021924	0.067436	0.121473	0.015366	0.384659	0.063221	0.01755	0	0.012098	0.006509	0.026206	0	0.078972	0.04227	0.08294	0.056159	0.089927	0.024821	0.020635	0.028472	0.177686	0.007074
ENSG00000226987.1_3	0.133422	0	0.381846	0.111453	0.304783	1.19567	0.15487	0.948344	0.142461	0.335223	1.13554	0.398074	0.129962	0.245637	0.091025	0.277901	0	0.204006	0.663784	0.163548	0	0.093004	0	0	0	0	0	0	0.152742	0.45705	0.070379	0.179565	0.338173	0.3961	0.112167	0	0.124717	0.077054	0	0.155749	0.136945	0	0.389059	0.479143	0.364401	0	0.522184	0.033642	0.120693
ENSG00000180769.8_2	3.43025	1.30372	1.58153	1.35713	1.6766	1.69593	4.27687	8.83863	1.80269	4.17053	1.96814	6.93845	2.25463	2.37121	1.35858	1.99377	5.86545	1.83361	1.412	0.642978	2.18126	1.48601	2.1645	0.999204	1.30461	2.65259	1.92013	2.17916	6.0583	4.40896	0.622491	1.43169	1.28519	3.45702	0.567395	0.389309	1.60108	2.67211	1.35437	0.892	1.45404	2.04518	3.14622	2.10031	1.85646	0.715502	2.2756	1.59575	0.703222
ENSG00000204116.11_3	3.81716	6.03218	4.12661	2.39636	0.994103	2.54273	3.45742	7.53554	7.36111	2.5705	2.53277	4.62819	0.921226	2.86545	3.93302	1.66054	5.02935	3.62424	1.98251	0.791066	4.93297	4.04872	2.15612	4.55862	3.06639	2.22039	1.33769	1.69645	6.20702	4.59952	1.50018	2.28335	4.73679	3.43355	1.62188	0.353412	0.698818	5.40253	1.95804	1.62346	1.19234	7.177	4.60626	1.12474	2.28709	1.55328	2.6448	2.12559	1.37173
ENSG00000168918.13_3	8.32615	2.60559	3.37731	3.8752	15.4296	5.51015	5.99847	7.41674	13.8831	20.6187	21.0903	2.44635	14.4489	8.75644	12.5266	4.88877	1.15554	7.43902	15.075	8.39859	11.7694	4.63212	11.0219	3.62893	9.77277	6.82664	6.14975	11.8793	2.8604	15.8924	4.51721	5.89322	2.08738	8.83825	10.3936	2.91071	2.44861	8.91281	7.49574	4.60137	16.6452	4.50533	5.51311	8.64078	8.26753	0.865507	10.5544	0.663949	9.98476
ENSG00000090061.17_3	57.5796	32.8499	35.0693	23.6243	6.13147	22.8919	41.4757	17.3616	26.4967	30.5266	16.5859	28.7375	22.353	24.757	51.528	23.3509	41.027	34.6982	29.0405	13.0797	34.8415	20.4475	11.7108	18.4211	20.6104	27.0307	15.7263	18.9273	13.0694	44.0884	19.957	10.1919	37.1952	18.2379	19.1199	4.17639	9.20746	63.8278	24.6605	51.4933	44.1131	31.8896	60.772	22.6777	47.0408	10.1177	22.2646	39.3826	25.8184
ENSG00000228203.6_2	8.16068	5.16753	5.4265	11.6526	9.49319	3.06052	3.7633	13.2353	3.59947	17.0927	11.054	8.93599	1.91207	6.69158	5.1136	5.97104	25.1985	12.0113	6.05909	2.39289	4.36947	5.57832	0.945224	0.986284	3.63232	4.77139	8.02032	10.8707	22.2827	2.63608	5.16398	0.681526	5.82818	9.68016	5.5664	0.996933	0.54538	0.360626	0.951356	22.371	3.80528	9.14597	10.5117	10.4523	5.64389	6.40377	12.4498	15.9399	9.09063
ENSG00000197580.11_3	2.86517	0.770958	1.72502	1.92795	4.20194	2.11721	11.563	10.2337	1.59247	1.03576	5.47231	1.89239	0.709342	1.35954	3.26247	0.999744	0.599226	5.69524	2.67539	1.06887	2.37216	1.54268	3.48133	1.01003	1.05684	0.651928	0.837985	0.75627	3.14273	3.82011	0.518323	1.21091	1.89745	0.818521	0.878826	0.316127	0.582193	3.01717	0.319071	0.867092	0.668074	0.407983	0.766662	1.40755	0.70147	1.71796	2.10464	0.624729	0.972122
ENSG00000132703.3_2	0	0	0	0	0.222901	0	0.02071	0	0	0	0	0	0	0	0	0	0	0	0	0	0	0	0	0	0	0	0	0	0	0.102395	0	0	0	0	0	0	0	0	0	0	0	0	0	0	0	0	0	0	0
ENSG00000230470.1_4	0.42109	0	0	0.112743	0.418464	0	0.700546	0	0.738191	0	1.16124	0.217272	0	0	0	0.220495	0	0.172635	0.409724	0.0567	0	0	0	0.110386	0	0	0	0	0.580316	0.44231	0	0	0	0	0	0	0	0	0	0.079336	0	0.314045	0	0	0	0	0.37761	0	0
ENSG00000179915.22_3	2.92146	14.8381	0.145504	0.265536	54.0522	0.888131	0.882929	0.953199	61.5402	1.64841	4.09456	0.169685	10.0389	17.6602	27.3577	1.82871	0.211767	6.70335	2.14262	9.21464	0.64139	0.950301	0.218675	3.76726	17.3085	2.82901	6.91628	10.8667	2.12129	10.7218	0.453668	20.9061	2.76454	3.56045	0.408489	0.254406	13.0409	15.5411	5.52199	0.044582	4.97581	0.704104	0.965716	2.72971	4.34949	3.93244	6.00733	0.341067	1.73577
ENSG00000269038.1_3	2.94763	0.672266	3.06848	2.52807	2.78574	2.91815	1.91542	0.739805	2.95232	0.792043	2.22564	4.05273	1.15749	2.57979	1.17663	0.101728	7.33683	5.32396	2.62517	22.3566	1.80599	1.37323	1.43273	0.407957	0.714284	1.03421	0.96764	0.670805	0.708576	2.63976	0.721802	1.0132	3.25342	1.8958	1.16156	0.406472	0.889391	2.92478	1.48036	1.73359	1.22689	0.885952	1.57645	3.39788	0.935136	1.92975	2.49687	0	0.891846
ENSG00000234268.1_3	2.34881	0.437674	4.28437	28.9288	15.5441	34.4826	1.87476	22.9277	13.8793	0	17.3222	29.7339	0.375957	6.41804	0.852936	0.796231	2.82109	8.07793	13.5166	13.2381	4.34265	4.5144	3.20189	5.70511	3.84335	5.65839	1.24236	4.35553	37.4105	13.8574	13.1593	10.8103	19.2918	11.4551	9.59504	0.322847	11.2981	4.57993	4.18454	4.26329	5.52061	21.5528	8.0877	2.53154	2.79616	12.6962	7.56572	5.52749	6.3248
ENSG00000186615.10_3	3.39786	2.72042	4.88547	5.69913	1.52901	1.47975	3.12818	4.04997	1.27694	5.9131	1.82817	5.66521	2.71935	8.65049	3.69116	1.55901	4.69957	2.57082	2.66997	2.57295	1.31253	2.90175	1.00027	3.32267	1.03177	2.32158	1.6956	2.63596	3.14829	6.09003	0.751506	0.850842	10.3959	2.39607	0.74137	0.586784	2.28708	4.62089	1.28961	1.4126	4.49988	2.86644	3.87315	4.3602	1.46428	3.19018	3.56934	2.38252	1.54578
ENSG00000251907.1	0	0	0	0	3.16925	0	0	0	0	0	0	0	0	0	0	2.03456	0	0	0	0	0	0	0	0	0	0	0	0	1.09413	0	0	0	0	0	0	0	0	0	0	0	0	0	0	0	0	0	0	0	0
ENSG00000231084.2_3	5.1156	0.664152	1.64977	1.16784	1.4539	2.15432	2.55672	3.07805	3.37523	2.19203	4.82065	1.4769	2.75475	2.28424	1.89606	10.3293	0	1.57221	2.5239	1.1304	2.05324	0.705715	1.78092	0.87303	0.807405	1.84997	0.322049	0.612561	0.352729	2.24684	0.937049	1.31372	1.86841	1.55362	1.97826	0.40441	0.675704	0.786558	2.64627	1.3667	0.594917	0.74051	1.91438	0.682321	1.20675	0.554566	1.05285	1.20067	0.873106
ENSG00000253702.1_3	3.23066	1.51814	0.298289	0.382704	1.86526	3.36807	0.140947	1.10942	0.310698	2.36673	0.527995	1.12192	0.816192	1.95258	2.21896	1.36139	2.7572	0.648005	1.96438	4.63983	2.64946	0.519765	0.053169	0.049539	0.417483	1.00629	0.542631	0.194418	2.28181	8.21585	0.067413	0	0.484518	2.5021	0.484834	0.096142	0	2.77172	0.063608	0.983497	0.974768	1.81875	3.5241	1.84349	1.10214	0	2.93301	0.299969	0.268716
ENSG00000239602.1_3	0	0	0	1.59321	2.64577	0.861942	1.08227	2.6795	1.06155	0	0.86668	0	0.188769	0	0	0	0	2.65018	1.99992	0.054558	0	0	0	0.428712	0	0	0.134342	0.259198	2.4497	1.38662	0.291047	0.9678	0.55476	0.502475	0.42162	0.079984	0.162039	0.195191	0	0.2582	0.839163	1.87676	0	0.159838	0	1.52913	0.244538	0.375	0.120448
ENSG00000265190.6_3	0.096199	0.06086	0.093174	0.064335	1.19732	0.292932	0.105639	4.08913	0.155069	0.670169	1.44512	1.06113	0.035727	0.050665	0.060406	0.806079	1.2432	0.160946	1.76912	0.194258	0.031065	0.032055	2.58111	0.214739	0.388176	0.122648	0.013283	0	0.061479	0.148784	3.72013	0.306344	0.921198	0.182972	0.585208	0.047133	0.33942	0.015998	0.076607	0.021671	0.036449	0.194745	0.123967	0	0.254198	0.04836	0.1754	0.093455	0.100469
ENSG00000230734.1_2	0.59549	0.135561	11.4662	19.8789	1.31378	0.672159	0.493946	34.1178	32.1798	1.70783	3.12799	3.07532	0.86245	9.06307	11.4966	0.407155	5.58857	10.5569	17.3324	7.52231	3.76282	0.329913	0.456228	15.2793	5.56789	5.50695	6.31692	10.5771	1.01086	10.4138	10.4226	25.0208	52.5856	10.648	17.8867	2.91548	1.40426	6.00523	10.4654	7.48446	17.1752	20.3673	12.7279	9.10207	1.10798	37.7415	0.779877	2.63315	10.0191
ENSG00000197099.8_3	11.7408	1.39123	5.25449	4.61276	56.9523	2.19407	8.43259	18.9019	13.7361	2.62127	17.3113	5.30855	2.63778	9.2639	4.78357	2.5396	2.05505	14.2779	17.03	5.39253	3.94139	1.67728	2.00834	5.43246	1.37787	2.30314	1.33306	0.421518	6.77707	19.0398	2.59089	12.5542	4.59406	6.92771	5.41041	1.23549	1.43439	2.03162	1.2065	5.67713	3.07774	6.08135	9.05832	13.699	3.65609	6.39873	9.45849	2.57912	2.89302
ENSG00000278558.4_3	0.622224	0.910659	2e-06	0.195965	0.070797	0.0636	0.911335	0.648836	0.355056	0.445872	0.601573	0.716071	1.64969	2.36969	0.306231	0.154145	0.2052	0.336038	6.4178	7.17922	3.50611	0.985559	2.70774	0.740155	0.429849	0.801278	0.502375	0.88373	0.154817	2.65479	0.716436	0.46767	0.194692	0.176484	0.735593	0.595524	3.04262	0.060446	0.784405	0.790817	1.60001	0.481179	0.856637	1.08595	2.55929	0.42132	1.49238	0	2.57935
ENSG00000112499.12_2	0.16047	0.023855	0.016597	0.067454	1.07306	0.013458	0.121544	0.06742	0.083343	0.063989	0.258026	0.012587	0.076758	1.36166	1.52286	0.084964	0.007402	0.248139	0.1731	0.389898	0.026392	0.609386	0.050665	0.063809	0.180928	0.292286	0.127081	0.154339	0.087554	0.764249	0.028477	0.042033	0.040505	0.218445	0.073237	0.004244	0.008294	0.044075	0.14373	0.08907	0.033314	0	0.094273	0.057262	0.425179	0.028279	0.140562	0.003259	0.041296
ENSG00000207240.1	0	0	0	0	2.48401	0	0	0	0	0	0.736277	0	0	0	0	0	0	0	0	0	0	0	0	0	0	0	0	0	0	0	0	0	0	0	0	0	0	0	0	0	0	0	0	0	0	0	0	0	0
ENSG00000235482.1_2	1.98584	0.292768	0.960193	0.949992	8.54147	3.57528	0.673201	1.17991	5.86746	0.978068	1.77387	6.20369	0.414749	1.55646	0.468789	0.176908	15.9611	1.28343	4.51184	3.74214	0.518646	0.405112	0.659823	1.34108	0.196245	0.337117	0.362481	0.152745	0.686802	1.61698	0.364599	8.36418	0.53962	1.21914	0.331918	0.229302	0.489908	0.395503	0.257072	0.306091	0.381224	0.396629	0.763648	2.25612	0.378057	0.407785	1.17923	0.181026	0.132885
ENSG00000160352.11	24.8453	5.13365	12.3384	20.2432	9.04337	5.86721	13.4971	12.0367	11.8682	8.45828	6.62201	7.77708	1.44385	9.88949	9.37369	9.88676	11.2807	8.53274	7.4935	7.70188	7.0474	4.29796	1.53006	7.16143	1.26443	0.790871	25.0147	20.6732	5.76299	19.2329	2.37446	5.03889	17.6611	4.48948	6.09437	1.93464	2.57453	13.649	5.36062	3.52056	7.01649	10.7303	9.03487	2.98285	12.104	5.38929	3.45663	23.3715	4.42216
ENSG00000199069.1	0	0	0	0	0	0	0	0	0	0	0	0	0	0	0	0	0	0	0	0	0	0	0	0	0	0	0	0	0	2.84344	0	0	0	0	0	0	0	0	0	0	0	0	0	0	0	0	0	0	0
ENSG00000226683.2_2	0	0	0	0	0.023076	0	0	0	0	0	0.012657	0	0	0.015995	0	0	0	0.019184	0	0.00285	0	0	0	0	0	0	0	0.011652	0.013622	0.014786	0	0	0	0	0	0	0	0	0	0	0	0	0	0.028297	0.01935	0	0.018056	0	0
ENSG00000273428.3_3	0.200153	0.067963	0.474772	0.064178	0.199552	0.858564	0	0	0.227242	0.676555	0	0	0.397656	1.11208	0.272948	0.810236	0	0	1.29734	0.164632	0	0.152631	0.090726	0.446024	0.068635	0.130855	0.086281	0.080391	0	0.870371	0.032853	0.065115	0	0.246976	0.210647	0	0	0.038106	0.108246	0.17254	0	0	0.166485	0.070862	0.121856	0	0.100802	0.03023	0.107705
ENSG00000215560.2_2	0	0	0	0	0	0	0	0	0	0	0	0	0	0.02436	0.041526	0.122378	0	0.030729	0.08995	0.044982	0	0	0	0	0	0.04842	0	0.014385	0.021852	0.028454	0	0	0	0	0	0	0	0	0	0	0.041796	0	0	0	0.018812	0	0	0	0
ENSG00000229815.1_2	0.07751	0	0	0	0.231977	0	0.112162	0.186248	0.06588	0	0.175691	0	0.039392	0.061162	0.060482	0	0	0	0.302406	0.141789	0	0	0	0	0	0	0	0.127824	0.129916	0.09525	0	0.051158	0.118599	0	0	0	0	0.183913	0	0	0	0	0.072252	0.212581	0	0.042901	0.06587	0.079933	0
ENSG00000223528.7_4	0.56326	0	0.319563	0.657809	5.45267	0.373111	1.05852	1.88265	1.51163	13.3593	1.68614	1.82616	0.614196	0.871743	0.37729	0.106293	0	1.78462	3.34836	0.510336	0.300518	0.219788	0.569064	0.179265	0.077347	0.081498	0	0.69005	0.719114	2.30588	0.335739	0.172087	0	0.172115	0	0.388243	0.032513	0.434912	0.30167	0.078892	0.315938	0.288478	0.897554	0.880733	0.348862	0.703876	0.251085	0.266256	0.546894
ENSG00000265514.1_2	0.19535	0.089596	0.347894	0.10825	1.50022	0.235166	0.526418	0.73073	1.07201	0	1.07898	0	0.055569	0.320757	0.23364	0.203706	0.314937	1.17558	0	0.37639	0	0.050445	0.052968	0.579415	0.037597	0	0	0	0.150633	1.15294	0.055408	0.092075	0.932036	0.12031	0.018497	0	0	0.251246	0.235109	0	0.268753	0.460654	0.811148	0.289083	0	0.160888	0.277853	0.134887	0.401769
ENSG00000276529.1_3	16.7433	25.9156	15.6582	10.0069	9.53565	7.21122	12.5361	12.0584	10.4244	13.0947	5.57922	25.2449	21.6935	25.1155	30.312	6.10369	20.5264	12.6408	4.6334	36.9575	12.4488	10.7877	15.7676	22.4469	8.19154	8.92031	26.5708	7.04708	9.05049	26.5195	13.1181	12.1485	12.0326	12.2817	15.9303	0.570651	17.1687	6.1351	34.5258	40.9533	17.26	24.1134	14.1253	11.7967	10.1536	57.328	20.8638	14.8039	10.5455
ENSG00000131778.18_3	22.9349	18.2132	29.7868	24.6673	8.91737	10.9518	10.108	37.0895	45.6987	23.0688	17.0021	15.6406	18.7936	33.7206	22.3068	31.6381	83.8049	22.4764	26.6236	13.7931	11.2872	9.45423	9.23958	23.0448	12.7828	18.9107	15.9741	13.979	9.92333	50.7547	12.934	14.2924	12.8409	24.8141	16.2898	1.64133	10.995	50.5734	15.2069	31.3367	23.9381	73.5117	39.4148	7.6293	14.4253	19.1427	36.1047	11.2469	28.9873
ENSG00000227778.2	0.072503	0	0.19873	0.031532	0	0.038443	0.089853	0.399012	5e-06	0.069549	0	0	0	0	0	0.101073	0	0.031108	0	0	0	0.02761	0	0	0	0	0.040724	0	0.092594	0	0.010298	0	0.022728	0.061758	0	0	0	0.068161	0	0	0	0	0.026955	0	0	0.082924	0.018642	0.018964	0.168416
ENSG00000175782.9_2	20.0564	8.12509	9.89234	538.326	20.5187	10.3443	20.4142	20.685	13.5437	9.11628	130.148	19.3711	11.8416	15.8362	15.3847	16.5128	11.215	17.3001	16.4664	13.5719	6.22438	5.57923	7.4765	4.50531	8.748	12.7127	4.44945	5.1744	10.9332	20.1763	16.1029	6.84138	6.54095	8.54513	8.06388	1.27802	7.94895	9.05789	5.96303	9.87476	11.8681	15.695	15.5698	12.5884	9.02547	10.8643	9.55675	12.9695	11.547
ENSG00000265579.1_4	1.24884	0	0	0	0.186901	0	0.230953	0	0.061926	0	0	0.126661	0.013185	0.023965	0.056322	0.028631	0	0.059351	0.244682	0.168444	0	0	0.212577	0.05787	0.023509	0.025719	2.6808	15.7645	0.081008	0	0	0	0	0	0	0.0106	0.256765	0	0	0.24475	0.020291	0.113246	0	0	0.012205	0.036147	0.207588	0	0
ENSG00000019991.15_3	1.63698	2.13789	0.628447	1.83346	3.237	3.61369	2.93011	1.25181	0.85488	9.71387	6.26736	4.97808	20.7138	21.772	19.6992	1.42036	6.65939	3.8175	12.7565	17.3054	4.17691	2.23199	11.1432	3.38505	4.63117	2.77003	8.75619	8.08374	0.796621	33.3767	0.03159	2.94669	2.84564	1.61614	0.789296	1.40052	2.24461	0.527038	7.11862	44.2442	3.34896	47.6504	7.15415	5.05272	7.61075	0.695042	1.69924	0.136163	0.427542
ENSG00000145681.10_4	16.3372	104.296	207.249	160.694	41.1858	43.5161	195.56	1284.46	11.0864	24.2734	179.403	197.004	16.7995	107.665	30.3575	43.2345	88.7608	39.7304	6.3276	91.0821	1.6613	25.6055	1.56165	52.8801	21.2684	21.3943	44.8462	39.8861	153.86	46.3428	0.423719	66.0042	400.089	51.1091	19.2492	4.64638	51.3998	187.33	96.1386	10.5087	7.69249	3.34951	81.1723	93.7165	49.7933	12.7498	4.21587	143.702	14.3814
ENSG00000269365.1	0.522647	0	0.714356	1.90129	8.43667	0.59977	4.38695	5.50406	3.598	0.538373	2.75104	1.64323	1.65847	0.559766	0.787894	0.630428	3.46567	2.59619	4.62028	3.47044	0.258967	0.083017	0	0.178315	0.548876	0.16442	0.168789	0	2.74487	4.57091	0.606577	0.619133	2.26625	0.652491	0.927294	0	0	1.04954	0.230319	2.32515	1.01502	0	1.39059	2.09589	1.00033	1.17595	2.7805	1.565	0.166479
ENSG00000244441.1_3	0	0	0.375428	0.085447	0	0.122267	0.467479	0	0	0	0.175017	0	0	0	0	0	1.39642	0.244967	0	0.042083	0	0.060608	0	0	0	0	0	0	0	0	0.415416	0.212041	0	0	0.432869	0.088236	0	0.238074	0	0.217452	0	0	0	0.258686	0	0	0	0.273029	0.099739
ENSG00000226044.1	0	0	0	0	0	0	0	0	0.067075	0	0	0	0	0	0	0	0	0	0	0	0	0	0	0	0	0	0	0	0	0	0	0	0	0	0	0	0	0.037674	0	0	0	0	0	0	0	0	0	0	0
ENSG00000279268.1_3	11.1044	0.733979	1.26593	8.1245	27.0125	2.70179	14.6541	15.62	7.06504	0.487901	10.86	2.95368	4.81324	4.6645	2.45586	5.23792	0	9.74235	13.795	6.8304	0	0.974051	0.446345	2.17769	1.1687	1.13774	0	0.461309	11.7042	21.7587	0	11.4238	1.25737	1.92879	0.919745	0.029619	0	2.58736	1.10767	1.04803	4.0928	7.61595	9.04703	6.28217	0.933309	0.742936	2.51158	0.3814	3.1798
ENSG00000006459.10_2	3.6528	7.41341	5.2086	8.07789	1.95845	1.72869	2.77366	7.39841	6.07573	2.76775	7.7464	5.6331	3.30206	10.4022	12.0862	4.86968	20.6639	7.94675	4.15705	2.0322	3.28351	4.93138	2.95765	2.56596	3.0998	3.05754	8.23899	8.01483	3.51758	5.60124	2.60499	2.74749	7.74208	3.72404	3.06268	0.425424	1.85283	9.47908	1.8163	5.06322	2.45236	13.1727	4.47135	3.44982	1.58562	1.10686	3.02191	3.29614	2.16571
ENSG00000280423.1_3	0.11769	0.035175	0.114144	0.059388	0.124713	0.041425	0.058887	0.805245	0	0.840841	0.02713	0	0	0.018501	0.085899	0.023882	0.138052	0	0	0.006003	0.157166	0.271741	0.049689	0.016809	0.029312	0	0.050055	0.014325	0.365001	0	0.087612	0.016666	0	0	0	0	0.103069	0.019775	0	0.009125	0.111994	0	0	0.009553	0.094712	0.040535	0.109986	0	0.034458
ENSG00000254901.7_3	9.25256	9.40724	17.7634	9.47371	18.0949	4.05081	25.6589	13.3203	12.2082	13.9927	13.9751	10.0776	15.0058	16.0192	11.4291	22.1407	13.7822	13.1055	20.7092	7.2974	16.6266	7.29464	10.9639	13.6162	8.7737	14.6692	7.44175	11.1387	4.50832	21.9229	12.9533	16.6412	7.81059	13.6421	20.0824	3.99563	44.243	13.8178	31.407	22.9166	23.3205	7.96739	12.3688	18.7852	21.524	15.7787	17.1471	16.029	21.716
ENSG00000258710.7_4	0.015495	0	0	0	0.482268	0.021728	0.017356	0	0.000204	0	0.150179	0	0	0.046933	0.100388	0	0	0.054218	0	0.003884	0	0	0	7.5e-05	0	0	0.037907	0.190016	0.217189	0.010529	0.14834	1e-06	0	0.049487	0	0	0	0.565986	0	0.082676	0.425421	0.149302	0.166726	0.02133	1e-06	0	2e-06	0.026354	0.008743
ENSG00000104044.15_3	0.853112	0.00957	2.01685	0.187938	0.167909	0.01691	0.276346	0.182857	0	0.008714	0	10.3562	0.008525	0.779468	0.045599	0.082478	0	0.045791	0.161757	0.655191	0.010262	3.85461	0.399258	0.102051	0.003935	0.1238	0	0.008016	11.3293	0.04363	0.010695	0.058949	0.880882	0.020051	0.024049	0	0.110389	0.00663	0	0.028605	0.175286	0	0.090964	0.055822	0.125205	0.643605	0.013526	0.048006	0.116256
ENSG00000079557.4_2	0	0	0	0	0.447771	0	0	0	0	0	0	0	0.024548	0	0	0.024883	0	0	0.089875	0.01399	0	0	0	0.019044	0	0.016517	0.018833	0	0.116303	0.014666	0	0	0	0	0.025376	0	0	0.010788	0	0	0	0	0.089936	0.033886	0	0	0.019382	0	0.007837
ENSG00000260454.1_3	0.040282	0.114557	0.15569	1.1172	0.61524	0.110663	0.158424	0.116612	0.745716	0.156846	0.023791	0	0.059967	0.21854	0.230737	0.040921	1.43039	0.176792	0.317003	0.043194	0.193563	0.071319	0	0.052779	0.25853	0.095374	1.70747	0.041697	0.300405	0.252848	0.33869	0.244353	0.202388	0.325443	0.644046	0.35611	0.155034	0	0	10.2552	0.018745	0.124224	0.070128	0	0.073781	0.022163	0.097305	0.166097	0.061601
ENSG00000141198.15_4	11.366	9.99494	26.6576	4.64959	17.3141	9.02894	12.2154	5.24896	3.47116	2.16328	11.9998	8.51196	7.93136	18.2643	9.05487	3.64238	4.25339	21.944	9.71221	4.79234	7.90459	3.02618	5.21578	9.37912	4.50928	12.5812	1.09989	3.42721	4.1985	4.70571	6.52094	10.4206	0.813064	2.49813	10.665	1.62971	12.1993	22.3045	7.61771	11.3925	0.688686	1.65437	5.29858	1.18295	5.49098	6.82729	3.35441	7.51987	7.30448
ENSG00000232293.2_2	0	0	0	0	0	0	0	0.051639	0.082705	0	0.097997	0	0	0	0	0	0	0	0.039096	0.007371	0	0	0	0.096317	0	0	0	0	0	0	0	0.043509	0	0	0.061571	0	0	0	0	0.021249	0	0	0	0	0	0	0	0	0
ENSG00000227693.1_2	1.95106	0	0	0	0	0	0	0	0	0	0	0	0	0	0	0	0	0	0	0	0	0	0	0	0	0	0	0	0.113383	0	0	0	0	0	0	0	0	0	0	0	0	0	0	0	0	0	0	0	0
ENSG00000244703.3_2	0	0	0	0	0.211109	0.178105	0.054959	0	0	0	0	0	0	0	0	0	0	0	0	0.038885	0	0.030409	0	0.070091	0	0	0	0	0.060509	0	0.026014	0	0	0	0	0	0	0.041807	0.081317	0	0	0	0.094863	0	0.044911	0	0	0	0
ENSG00000232411.1_4	0	0.104819	0.133942	0.110893	1.60132	0.244223	0.239771	1.4813	2.45988	2.09503	1.37053	0	0.070886	0.527424	0.455066	0.370273	0	0.353133	1.82044	1.14882	0.391983	0.287365	0.076667	0.355027	0.44458	0.234718	0	0.176948	0.239796	0.325524	0	0	0.456229	0.763569	0.139072	0	0.078235	0.245618	0.086905	0	0.066733	0	0.498959	0.062532	0.067271	0.24635	0.894187	0	0
ENSG00000138115.13_2	0.064088	0	0.133384	0.183829	0.755971	0.442403	1.51018	0.490014	0.081985	0.071565	0.059893	0	0	0.738093	0.178476	0.059969	1.49876	0.644772	0.243281	0.37811	0	0.171837	0.156605	2.0919	0.052911	0.072129	0.23515	0.753219	0.558657	0.047545	0.032377	1.12875	0	0.036653	0.656467	0.091943	0.051503	2.00928	0.042179	0	2.35434	0	0	0.334671	0.015176	1.05216	0.609207	0	0.039261
ENSG00000250320.5_3	2.25131	13.243	13.2299	6.82493	6.6984	7.16595	10.8146	18.599	5.08884	1.04105	13.3518	9.93632	4.88734	18.9029	11.4503	3.8582	4.97589	12.2704	6.52451	6.46304	2.56161	3.33895	2.06494	5.27219	3.27497	7.85081	9.66233	6.44454	5.94554	10.5697	3.24092	2.8336	15.8163	5.41089	2.57148	2.75452	22.6192	5.45154	9.07023	6.64438	8.84785	10.8746	11.2222	36.7692	16.2139	5.01412	1.81562	18.4244	0.9414
ENSG00000100226.15_3	27.1028	34.8747	14.9583	18.4515	14.5719	7.35532	27.946	37.3344	36.4738	26.1187	26.9778	13.8928	11.6244	26.5868	29.5162	26.4586	8.82906	14.8349	29.5163	23.5885	20.4529	8.86565	11.3519	19.6459	14.1899	24.6285	15.163	14.5239	10.0923	23.2148	12.585	8.4596	10.4366	12.7147	12.0874	3.91377	9.56627	27.3156	12.1916	14.4678	17.7008	14.9125	13.323	24.4547	37.4492	6.01426	13.8255	15.8043	23.6678
ENSG00000275827.1_3	0	0	0	0	0	0	0	0	0	0	0	0	0	0	0.486781	0	0	0	0	0	0	0	0	0	0	0	0	0	0	0	0	0	0	0	0	0	0	0	0	0	0	0	0	0	0	0	0	0	0
ENSG00000167699.13_3	27.699	31.3339	45.8455	31.6336	16.2537	12.2184	38.258	30.587	35.374	19.062	31.3831	30.0725	18.7888	54.9278	63.4216	90.4039	53.0369	62.8604	33.4162	25.8806	48.118	32.8729	29.9749	44.2327	22.7577	36.2086	27.4111	29.4313	25.1968	59.1867	23.3741	23.9485	20.2417	32.3436	27.4072	6.03449	18.6249	85.233	26.9125	49.6278	40.3259	34.5836	30.99	32.8859	30.4335	25.7264	74.3943	37.2262	43.2862
ENSG00000225463.1_2	0.718119	0	0	0	0	0	0	0.423739	0	0	0	0	0	0	0	0	0	0	0	0	0	0	0.042791	0	0	0	0	0	0	0.101057	0	0	0	0	0	0	0	0	0	0	0	0	0	0.149167	0	0	0	0	0
ENSG00000126756.11_2	66.311	77.8956	275.385	165.551	85.1286	62.7881	76.5712	69.2508	101.639	88.5674	67.5733	109.1	100.077	164.749	122.854	130.299	95.9487	79.8256	100.83	82.4546	133.038	96.8478	106.378	135.372	100.633	232.601	125.868	147.579	127.057	77.9508	186.707	67.4888	141.468	121.83	165.119	46.0608	361.082	70.1415	144.744	136.755	143.805	100.569	132.674	121.367	153.492	147.156	92.9675	98.7024	130.525
ENSG00000100842.12_2	56.9366	53.3057	22.2309	41.2299	11.9788	13.7248	53.9802	55.6834	8.70516	29.1685	52.1635	30.5388	2.40845	51.4845	34.3007	163.891	12.8433	20.796	25.5861	23.5208	31.8345	25.3639	10.056	26.3215	12.1869	18.226	4.37864	9.06091	15.2289	99.3041	10.9335	15.0246	31.8503	22.9005	11.0558	3.03685	12.5699	3.52623	7.45077	23.1269	51.1721	35.5837	114.978	17.847	58.2765	0.546727	44.627	35.8291	12.2841
ENSG00000229599.1_2	0	0	0	0	0.180214	0	0	0	0	0.096015	0	0	0	0	0	0	0	0	0	0	0	0	0	1.31076	0	0	0	0	0	0.133275	0	0	0	0	0	0	0	0	0	0	0	0	0	0	0	0	0	0	0
ENSG00000196923.13_3	116.651	47.6445	87.8641	71.0884	63.0774	86.9862	141.492	88.021	98.9718	91.3528	304.279	52.2166	83.2745	224.328	90.7976	229.411	32.9234	188.337	175.058	135.901	57.2427	61.6168	130.097	24.4038	42.9726	55.0679	59.4577	43.4428	37.3354	235.144	46.6983	21.421	50.465	41.7433	67.4199	25.0633	105.112	70.4411	73.5873	77.7566	149.19	136.593	48.3924	95.7773	132.008	55.3106	66.7158	34.9992	49.8557
ENSG00000251141.5_3	7.97699	6.69418	6.25921	1.9236	22.7217	7.00337	15.7272	5.17621	5.0031	3.97829	12.1745	4.47629	4.43394	14.5141	12.2669	2.04306	4.46376	9.93897	9.82642	4.26097	3.80122	5.06564	2.75835	3.86657	2.87434	3.26993	1.94076	2.56684	15.1861	10.8639	4.95613	7.14064	5.16604	5.52314	1.19266	0.916303	3.36049	3.57061	1.52689	3.08462	1.19912	2.63837	6.57264	5.37717	2.26568	1.99415	3.44963	1.45802	1.58845
ENSG00000219284.2_3	0	0	0	0	0	0	0	0	0	0	0	0	0	0	0	0	0	0	0	0	0	0	0	0	0	0	0	0	0	0.220943	0	0	0	0	0	0	0	0	0	0	0	0	0	0	0	0	0	0	0
ENSG00000251780.1	0	0	0	0	0	0	0	0	0	0	0	0	0	0	0	0	0	0	0	0	0	0	0	0	1.06116	0	0	0	0	0	1.06584	0	0	0	0	0	0	0	0	4.5017	0	0	0	0	0	0	0	0	0
ENSG00000168092.13_2	36.5235	48.6224	67.8097	28.1598	16.7853	28.0759	25.6749	24.1117	47.5623	23.4582	26.8976	40.6317	21.8047	27.1748	42.1757	26.407	36.625	42.0059	25.4042	11.0571	62.0133	34.6849	26.5521	34.0123	32.6342	24.5771	17.7866	23.3298	20.6772	25.222	16.5717	96.9231	41.0642	43.6448	18.3964	6.74479	18.013	47.1854	16.7352	31.3607	28.9766	73.8958	40.6594	19.9756	26.5886	28.985	52.4538	45.8777	19.9221
ENSG00000226292.1_3	0	0	0.146558	0.165963	1.17654	0.153797	0.040345	0.219663	0.142449	0.090437	0	0.424415	0.038982	0.065695	0.170344	0.039074	0.072947	0.207412	0	0.214172	0.262914	0.025451	0	0	0.097815	0	0	0	0.251981	0.298001	0.353976	0.434473	0.168845	0.146952	0.042838	0.04461	0.16358	0.3765	0.147115	0.133143	0.155726	0	0.070054	0.303639	0	0.095435	0.377534	0.537279	0.31623
ENSG00000259743.2_3	0	0	0	0	0.371045	0.029006	0	0	0	0	0	0	0	0	0	0	0	0.075492	0	0	0	0	0	0	0	0	0	0	0	0	0	0	0	0	0	0	0	0.03128	0	0	0	0	0	0.035812	0	0.052227	0	0.02434	0
ENSG00000248546.3_3	0	0	0	0	0.08488	0	0.134666	0	0.048105	0	0.055556	0	0	0	0	0	0.097402	0	0	0.01272	0	0.023909	0	0	0	0.043305	0	0.045051	0.046343	0.089087	0.049612	0.058648	0	0	0.041716	0	0	0.094224	0	0.068945	0.083601	0	0	0.077423	0.076044	0.044418	0	0.02253	0.131526
ENSG00000203817.5	12.1085	4.57738	11.7996	3.20285	0.599076	3.05078	6.39948	2.41112	1.82168	3.79198	0.980827	6.92199	2.88812	4.62106	3.0553	5.2201	5.79989	9.20234	2.3884	0.993	0.803772	2.94732	0.618992	4.5124	2.11095	10.2067	2.87167	5.0371	1.89506	5.56211	3.18068	1.18815	7.28209	8.86843	5.08905	1.03737	8.67242	21.3087	3.20203	1.45627	1.99181	6.70692	21.0963	0.59427	1.73329	7.56159	4.47759	3.52995	1.45582
ENSG00000230597.1_3	0.630141	0	0	0	0	0.220811	0.171508	0	0	0	0	0	0	0	0	0	0	0	0.423264	0.044766	0	0	0	0	0	0	0	0	0	0	0	0	0	0	0	0	0	0	0	0	0	0	0.252544	0	0	0	0	0	0
ENSG00000211658.2_2	0	2.6339	0	0	0	0	0	0	0	0	6.2997	0	3.13059	0	0	0	0	0.19915	3.09167	0	0	0.098674	69.4856	0	0.465206	0.383268	1.38587	0	0	0.567045	0	0.164979	12.3983	0	0	4.11942	0	0	0	0	0	0	0	0	0	0	0	0	0
ENSG00000252660.1	0	0	0	0	0	0	0	1.57765	0	0	2.67082	0	0	0	1.37152	0	0	0	0	0	0	0	0	1.09805	0	1.11633	0	0	0	0	0	0	0	0	0	0	0	1.00219	0	0	0	0	0	0	0	0	1.0831	0	0
ENSG00000120458.10_2	27.8136	5.18452	9.67343	8.12383	2.53354	6.97772	6.13691	18.1072	13.3858	5.48266	14.9695	11.0624	4.46416	8.26302	7.35116	3.61891	5.81346	17.5583	19.5865	5.49941	7.13195	5.66881	5.07073	5.74386	12.7881	5.53585	2.81292	6.03607	18.113	20.8873	2.00682	4.80002	3.77337	16.4767	8.11887	0.746184	3.01582	10.7149	3.5433	6.9516	12.7788	13.8042	11.6709	5.09557	6.44228	1.48218	14.9168	5.963	3.50528
ENSG00000200141.1	32.3861	0.885536	1.42871	0.529902	1.80546	1.74051	0.530307	2.14099	1.02776	0.90074	2.07911	3.12871	1.21592	0	1.4522	0	0	2.9396	8.76536	0.721223	0	0	0	1.22723	0.624212	2.49531	0	0	4.55157	2.73268	0.786225	0	2.73113	0	0	0.709467	0	0	0	2.52095	0.915063	6.89777	3.32899	0	0	0	0	1.18849	0
ENSG00000267768.1_3	0	0.535011	0	0	1.37177	0	0	0	0.413036	0	0	0	0	0	0	0	0	0	0.500763	0	0	0.151986	0	0	0.171155	0	0	0	0	0	6.39506	0	0	0	0	0	0.430546	0	0	0	0	0	0	0	0	0	0	0	0
ENSG00000283504.1_3	0.31728	0	0	0	0.230596	0	0	0	0.154287	0	0.069133	0	0.060109	0	0	0.202008	0.269531	0.031819	0.108449	0.014995	0.027974	0	0.018998	0	0	0.121733	0	0.022102	0.11106	0.102848	0	0.024152	0	0.21052	0	0	0.095132	0	0	0	0	0.055185	0.03244	0.096498	0.096073	0.040568	0.391531	0	0.125644
ENSG00000228451.3_2	2.05874	1.28547	2.81326	0.894552	0.666811	0.558434	1.17034	4.77987	2.53688	0.225718	0.423349	1.95681	0.349783	1.02919	1.14602	0.553431	1.83502	1.21754	0.700476	0.323382	1.55634	1.62694	1.21304	1.33044	0.599703	0.566724	0.318193	0.549562	1.89428	1.37394	1.2887	0.796988	1.61627	0.771432	0.598203	0.068778	0.396181	1.41394	0.111676	1.17731	0.586825	0.855008	0.901945	0.83674	0.724624	0.268133	3.54185	1.16837	1.30434
ENSG00000238184.1_4	0.706046	0.409662	0.237681	0.464169	0.444821	0.086249	0.269094	2.01895	0.165467	1.33108	0.679361	0.507702	0.10747	0.647436	0.290237	0.135313	0.404496	0.463397	0.297495	0.224098	0.142443	0.610231	0.21683	0.196602	0.149143	0.30282	0.117013	0.17386	1.09761	0.950858	0.064377	0	0.686201	0.250724	0.02363	0.123978	0.19412	0.027968	0.1308	0.069613	0.334534	0.343981	1.28011	0.082893	0.108054	0.055484	0.268031	0.049534	0.048962
ENSG00000259135.1_3	0.805288	0.586807	0.164634	0.064321	1.53427	0.148266	0.345151	0.495929	0.133594	0.681289	1.18125	0.118559	0.169906	0.804167	0.812675	0.099118	0.135203	0.441055	0.798629	0.329216	0.220728	0.194599	0.027255	0.188626	0	0.475622	0.055496	0.613802	0.608421	1.26255	0	2.11847	0	0.805918	0.286192	0.021458	0.096271	0.166935	0.220121	0.235317	0.408802	0.516681	0	0.425861	0.546592	0.135264	0.437827	0.045338	0.612814
ENSG00000184530.8_2	1.57535	0.535011	0.46059	0.512177	1.23323	0.020786	1.29113	0.174755	0.734286	2.0475	1.91147	0.524951	1.14841	0.460357	0.905958	0.673089	0	2.25508	1.42005	0.078486	0.0522	0.510986	0.50157	0.326114	0.36325	0.969496	0.229631	0.266696	1.50763	4.31483	0.093633	0	0	0.163437	0	0.172185	0.216284	0.967824	0	0.319717	0.23176	0.480441	0.505088	0.04389	0.269703	0.863556	0.094777	0.339909	0.274522
ENSG00000180929.5_2	0.173279	0.041461	0.049069	0.007771	0.055702	0.244163	0.09286	0.089115	0.019381	0.309012	0	0.4265	0.048612	0.222171	0.0769	0.108083	0.125259	0.216876	0.095466	0.159738	0	0.07535	0.15192	0.040716	0.019922	0.039904	0	0.00814	0.016913	1.79961	0.122045	0.057379	0	0.262945	0.128653	0	0.04588	0.477478	0.07249	0.145877	0.106534	0.033884	0.120378	0.059521	0.116533	0.03208	0.024289	0.192618	0.135522
ENSG00000226097.5_2	0	0.044366	0	0	0.108308	0.04465	0.060998	0	0	0	0.060173	0	0	0.570531	0	0	0.330909	0.120673	0.151092	0.042913	0.281394	0	0.036273	0	0	0	0	0.166049	0	0.039417	0	0.222949	0	0.051332	0	0	0	0	0	0.08923	0	0	0.06571	0.017563	0	0	0.662608	0	0
ENSG00000231887.6_4	4.55038	5.68265	0.863241	1.83755	2.13549	0.149715	1.94587	3.20951	1.95039	1.1732	1.50052	3.76304	2.09475	3.41796	1.83136	0.885803	0.849132	2.41425	2.05443	0.604813	0.722099	1.13572	1.37263	1.22562	1.72176	2.93287	2.06794	0.854131	0.772312	7.44442	4.51324	0.154652	0.320828	0.90809	0.220884	0.418835	3.19896	1.73196	0.646031	4.41897	2.35616	0	1.1122	1.2176	2.37165	0.930314	1.22038	1.98937	1.88744
ENSG00000198088.10_4	4.25379	0.089898	0.266023	0.059146	0.895545	0.044307	6.38302	0.042721	0.044826	0.024017	0.273359	0	0.036126	0	0.133249	0	0.028327	0.935816	0.156214	0.229204	0.147561	0.04118	0.566146	0.060717	0.079437	0.057189	0	0	0.602463	0.272645	0.073291	0.028097	0.375263	0.030171	0.099354	0.635457	0	0.173419	0	0.09533	0	0.120153	0.054351	0.04144	0.113779	0.058439	0	0	0.078405
ENSG00000229230.3_2	3.41155	0	0	0.709822	1.79483	1.20363	0.268608	1.135	3.2836	4.88805	0	0	0	0	0	1.02389	0	0.786482	1.45341	0.125273	0	0.207957	0	0	0	0.375786	0	0	0	0	4.6248	2.035	2.04492	0.536243	1.51634	0	7.44003	2.59589	0	49.0009	3.05292	0	0	0	2.05419	0	0	0.210872	0.318051
ENSG00000275091.1_3	0	0.267506	0	0.47201	0	0	0.514525	1.05917	0.367143	0	0	0	0	0	0	0	0	0.43085	0	0.039516	0.60305	0.170329	0.250973	0.363887	0.246782	0.383316	0.114815	0.119997	0.305473	0	0.090435	0	0.438584	0.980622	0	0	0	0.109399	0.567509	0.415118	0	0.474844	0.252544	0	0	0	0.252933	0.084977	0.095627
ENSG00000252269.1	6.34642	2.26593	0	5.59069	3.82951	3.48102	7.30871	17.3102	2.313	11.7096	9.81703	2.52315	0	5.65097	0	0	0	9.07076	3.95046	0.540917	2.21118	0.823255	0	0	0.461374	0	0	0.816756	0.888978	14.1404	0	0	1.73193	1.61569	0	0	0	4.23147	0	0	0	4.59851	1.66449	2.06923	0	0	0.970717	2.10126	0
ENSG00000129292.20_3	27.0066	58.4665	29.885	20.4198	10.2824	33.4919	12.6283	22.5979	24.4623	46.7076	15.7696	38.033	8.2345	47.5825	46.5301	22.6159	25.3207	24.8653	17.2866	25.4221	20.1551	27.9852	8.48398	21.9883	15.633	33.093	18.8552	21.3745	26.2737	33.2134	7.53013	56.8507	31.118	34.1021	17.3271	2.24082	8.2446	44.3506	10.8118	39.0547	59.0538	122.359	41.263	75.9022	19.4581	17.826	47.4	32.9301	22.0419
ENSG00000280225.1_3	1.10143	0.342069	0.345508	0.333782	1.81472	0.140508	0.615038	0.8648	0.383883	0.701437	0.540646	0.303964	0.218699	0.673554	0.356471	0.119766	0.336957	0.601087	0.741672	0.70826	0.50983	0.173157	0.234651	0.20517	0.165455	0.249904	0.117602	0.182309	0.382562	1.22581	0.148792	0.27172	0.422361	0.665938	0.370612	0.064825	0.437605	0.2815	0.369118	0.341357	0.131005	0.446567	0.626555	0.146285	0.22954	0.204764	0.3599	0.114849	0.161018
ENSG00000255184.1_3	0	0	0	0.011615	0.174521	0	0.012156	0	0.049836	0	0	0	0	0	0	0.023467	0	0	0.033798	0.006149	0	0	0	0	0	0	0	0	0	0	0	0	0	0	1.67575	0	0	0	0	0	0	0	0	0	0	0.023395	0	0.011251	0
ENSG00000235609.7_4	0.919788	0.169937	0.397864	0.569969	1.38955	0.627263	0.489603	0.342216	0.987523	0.847849	1.07017	1.79171	0.970178	2.0646	3.15971	0.24888	1.31354	1.98927	0.615113	0.46658	1.08271	0.538003	0.49094	0.633665	0.683526	0.678903	0.854968	1.67455	0.498454	1.73792	0.238514	0.525768	1.55867	0.769324	1.23015	0.073485	0.729539	0.964375	0.181375	0.482298	0.589133	1.0831	1.1495	1.06444	0.537909	0.187291	1.74529	0.433913	0.349947
ENSG00000262090.1_3	0	0	0	0	0	0	0	0	0	0	0	0	0	0	0	0	0	0	0	0.381772	0	0	0	0	0	0	0	0	0	0	0	0	0	0	0	0	0	0	0	0	2.03109	0	0	0	0	0	0	0	0
ENSG00000174233.11_3	12.4773	11.789	7.96961	15.0278	6.88247	6.67124	16.1032	68.6623	19.0083	12.0599	25.2906	17.1796	10.8344	23.1909	16.8184	14.8471	9.09459	22.9545	31.4817	9.16783	12.0621	9.60481	12.0108	6.10633	11.4971	10.4734	9.28919	5.72647	12.4417	35.869	10.3184	9.96267	8.45807	12.8254	5.71532	0.771774	4.11569	9.58402	6.29523	11.1291	18.9294	12.6536	15.3586	13.7741	13.3053	2.05354	10.3516	9.49173	23.416
ENSG00000100814.17_2	93.4764	26.1347	53.2926	81.2472	30.1438	40.424	46.4449	58.7356	30.4195	26.1759	55.024	71.3121	25.0578	84.4203	66.4733	81.101	67.591	54.8097	66.558	92.1266	34.4136	60.8252	20.0623	77.5751	36.1435	48.987	23.7863	41.0055	204.892	88.0533	56.4212	38.4684	120.156	52.3383	51.4113	10.376	27.4563	138.039	44.4974	26.6829	53.7529	103.167	58.0028	31.6488	44.2213	66.155	78.3322	342.153	21.87
ENSG00000269753.1	0.969088	0.178644	0.195782	0.289218	0.406344	0.101312	0.516208	0.755658	0	0.125044	0.546686	1.31597	0.159604	0.743637	0.102004	0.055542	0	1.20541	0.648452	0.675951	0.186561	0.05441	0.200539	0	0.033983	0	0.183391	0.178828	0.101594	1.02121	0.0224	0	0	0.717346	0.089064	0	0	0.032449	0	0	0.371409	0	0.631549	0.147797	0.250439	0	0.110731	0.160986	0.298562
ENSG00000273275.1_3	15.0427	17.8822	0	0	0	0	3.00512	7.35934	0	1.67705	17.2174	0	0.000501	6.86311	3.1171	11.8899	0	2.31629	0.976046	0	0	3.33755	0	2.4005	0.194075	4.88147	3.2908	9.95464	4.66298	13.2545	0	0	16.862	0	0	0	0	4.01229	0	2.73119	6.04024	17.6395	2.90399	2.85418	14.5949	0	0	9.01819	5.35171
ENSG00000257758.1_2	0.131523	0	0	0	0.082285	0.014618	0	0	0.040444	0	0.037402	0	0	0	0	0	0	0.033012	0	0.006294	0	0	0	0	0	0	0	0	0	0	0	0	0.056483	0	0	0	0	0.01511	0	0	0	0.054096	0	0.022912	0	0	0	0	0
ENSG00000202142.1	0	0	0	0	0	0	0	0	0	0	0	0	0	0	0	0	0	0	0	0	0	0	0	1.89662	0	0	0	0	0	1.92351	0	0	0	0	0	0	0	0	0	0	0	0	0	3.79358	0	0	0	0	0
ENSG00000254066.1_2	0.029037	0.045655	0	0.008366	0.775766	0.042795	0	0.083254	0.48797	0	0.188092	0	0	0.048024	0	0	0	0.054083	0.03478	0.081128	0	0	0.015989	0.124688	0	0	0.024957	0	0.127084	0.091426	0.008213	0	0.062575	0	0	0	0.054143	0	0	0	0.010512	0	0.087653	0.330964	0	0	0.022029	0.028378	0.028822
ENSG00000225364.1_2	0	0	0	2.43426	6.47242	0.765224	1.20568	3.12947	2.13508	0.487901	6.90215	0.429768	0.527695	0.780726	0.64123	0	0	5.45663	3.76347	0.920548	0.359317	0	0	0	0	0	0	0.210776	0.384423	2.04372	0.193951	0	0	0.589054	0	1.01961	0.965016	0.23802	0.359712	0.569758	0	0	2.73275	3.63068	0	0	1.19722	0	0.76026
ENSG00000274414.1_3	0.534972	0.20802	0.890596	0.936169	3.51715	0.530114	2.11819	5.45443	0.729809	0.363362	1.89467	0.969395	0.202285	0.415419	0.659628	0.124665	1.29291	1.5509	1.57847	0.88741	0.39097	0.282593	0.313501	0.53318	0.164869	0.247649	0.26876	0.081595	0.771954	1.46803	0.180846	0.957423	0.213354	0.793105	0.342383	0.116671	0.185973	0.193775	0.241456	0.657466	0.279709	0.747732	0.888029	1.32627	0.27129	0.312222	0.921943	0.262421	0.441527
ENSG00000274159.1_3	1.79652	0.24922	1.04093	0.895508	5.16176	0.201874	1.28637	2.16618	1.48444	0.273909	1.46189	0	0.556304	1.57179	2.27691	0.153289	0	1.63768	3.48616	0.720714	1.38767	0.331026	0.466305	1.3946	0.349833	0.509188	0.755398	0	1.36642	2.74259	0.489607	0.185411	0.43218	2.13907	2.53338	0.328402	0.878481	0.71036	0.220797	0.529331	0.734357	0.443169	0.728893	1.53055	0.118821	0.643943	1.32072	0.317843	0.315951
ENSG00000271366.1_3	0.358885	0.191104	0	0.035184	0.743316	0.040505	1.04385	0	0.072421	0.062484	0	0	0.29889	0	0.170258	0	0	0.315819	0.552422	0.03372	0	0	0.39144	0.208391	0	0.122689	0	0	0.221277	0.356095	0	0	0	0	0.181169	0	0	0.088872	0.067519	0.056169	0.066934	0	0.101938	0	0	0	0	0	0.102812
ENSG00000165259.13_3	0.126476	3.90094	1.24654	0.2328	0.258645	2.02393	2.28117	0.836304	2.44452	3.24472	1.60309	0.746161	1.72339	1.58848	2.83161	1.75801	0.481458	1.60644	1.49821	0.3137	0.822427	1.02129	1.1911	1.96345	0.679097	1.34014	1.12152	3.25755	1.13048	1.39102	0.016549	1.70888	2.82746	0.798213	1.02347	0.281051	0.672366	5.87949	1.65716	0.888484	1.16521	2.24048	2.39584	0.690902	1.49635	0.788599	2.04321	0.080627	1.07608
ENSG00000231221.1_2	0	0	0	0	0.230702	0	0.066102	0	0.150195	0	0.532607	0	0.12285	0	0	0	0	0	1.09836	0.128626	0.180789	0.107968	0	0	0	0	0	0	0	0	0	0	0	0	0	0	0	0	0	0	0	0	0	0.095674	0	0	0	0	0.078313
ENSG00000266551.1	4.24462	0.752649	0.67599	2.22947	17.1107	2.34039	3.48207	4.74513	9.25208	3.30955	7.69235	2.8872	1.37413	1.30236	0.25906	1.08445	10.1477	3.17042	6.60292	5.76572	0	0.401647	2.31866	3.0833	0.605933	0.4685	0.844529	0.122031	4.49279	5.34481	0.530758	39.6627	2.26717	1.40388	2.05688	0.781206	0.385739	0.257614	0.204859	0.482149	1.48813	0.867811	1.56101	8.37909	1.50515	1.39735	2.40348	0.097787	2.589
ENSG00000144026.11_4	6.74764	11.2894	5.03377	6.94795	4.61472	3.27604	7.28628	10.6072	7.27521	6.97532	8.79369	4.75717	6.24729	15.1218	9.65654	5.75781	6.13701	11.4279	6.82072	6.79436	9.30421	5.53359	4.96444	7.80644	7.41638	7.84243	4.85373	6.17362	7.18035	15.8983	5.89434	4.65175	3.53906	17.0043	4.01767	0.946487	12.8924	14.2379	7.88258	4.90449	4.14359	7.33395	10.7748	3.08597	10.3609	2.24829	9.20406	3.80455	4.82503
ENSG00000252343.1	9.20674	0	0	1.95479	1.14885	0	0.363876	1.07506	1.40182	0	2.00803	0	1.3658	1.39798	0.987494	0	0	0	1.02621	0.335376	0	0.365891	0	0	0	0	0	0	0.812779	4.90494	0	0	0	0	0	0	0	0	1.60072	0.840317	0	0	0.747324	0	1.06285	0.548171	0.897913	0	0.474793
ENSG00000186867.10_3	1.6065	0	0.207277	0.143406	0.41986	0.049192	0.174857	0.105419	0.232873	0.178518	0.111033	0	1.58644	0.176873	0.349137	0.066509	0	0.112573	0.033859	0.34769	0	0.097251	0.02783	0	0.642768	0.309316	0.260443	1.13472	0.323552	0.322412	0.114692	1.54164	0.079159	0.721489	0.32274	0.014996	0.1228	0.301976	0.243598	0.046349	0	0.06177	0.525403	0.07242	0.175382	0	0.290137	0.027434	0.07949
ENSG00000242547.2	0	0.372182	0	0.501033	3.37278	0	1.11038	0.63367	0.246064	1.4637	0.998342	0	0	0.269705	0.259867	0	0	1.03525	0.298775	0.765246	0	0.078405	0.35181	0	0.086273	0.155957	0	0	0.239053	0	0.221981	0	0	0	0	0.233911	0	0	0	0.173619	0.214841	0	0	0.223152	0.231055	0.286544	0.285052	0	0
ENSG00000232950.1_2	0.033976	0	0	0	0.18803	0	0.0298	0	0	0	0	0	0	0	0.067892	0	0	0	0.044075	0	0	0	0	0	0	0	0	0	0.048753	0	0	0	0	0.030011	0	0	0	0	0	0	0	0	0	0.026429	0	0	0	0	0
ENSG00000107438.8_2	86.5806	65.4423	53.4548	55.0785	22.3619	34.151	42.2115	22.676	15.3774	55.6123	17.5974	63.5709	65.7162	59.8844	56.1775	47.7249	37.9193	78.0627	44.5042	33.0813	42.5168	75.438	177.391	53.5194	30.5262	41.2859	31.0381	61.9017	64.5108	28.8599	11.0682	66.7639	69.5339	20.4491	52.9573	9.24302	12.5524	200.962	100.821	56.5813	228.544	14.2384	32.5385	21.7898	33.439	30.9656	27.3267	76.0704	93.3194
ENSG00000212717.3_2	0	0	0	0	2.18924	0	0	0	0	0	0.405522	0	0	0	0	0	0	0	0	0	0	0	0	0	0	0	0	0	1.78437	0	0	0	0	0	0	0	0	0	0	0	0	0	0	0	0	0	0	0	0
ENSG00000266337.1	0	0	0	0	0	0.321616	0	0	0	0	0	0	0	0	2.59867	0	0	0	0	1.58184	0	0	0	0	0	0	0	0	0	2.11942	0	0	0	0	0	0	0	0	0	0	0	0	0	0	2.47999	0.553273	0	0	0
ENSG00000201570.1	0	0	0	0	0	0	0	0	0	0	0	0	0	0	0	0	0	0	0	0	0	0	0	0	0	0	0	0	0	0	0	0	0	0	0	0	0	0	0	0	0	0	0	0	0	0	0	0	0
ENSG00000275180.1_4	2.8721	2.79136	6.4292	9.85124	2.811	1.96805	7.43098	8.83475	12.7953	2.88203	50.396	3.80225	3.48678	20.9912	14.2991	3.97559	2.7648	19.9048	9.03585	9.0767	9.08463	2.22408	3.47119	6.51964	11.6117	15.5461	3.172	1.5787	10.6191	18.619	4.4905	3.12544	1.47169	14.6394	6.3898	0	9.87353	5.81306	2.96468	1.89683	3.46688	0.885952	20.5207	2.37703	3.59653	4.86824	7.24081	0.93043	3.79133
ENSG00000222196.2	4.93611	0.917162	0	2.36837	15.7052	0.821907	0.376089	0	2.0113	15.3436	0.581806	0	0	9.8892	0	0	0	2.54548	0	0.361661	0	0	0	1.43413	0	3.97691	0	0	0	0.9268	0	0	0	0	0	0	0	0	1.77858	0.913388	1.44189	0	0	8.19414	0	3.06182	0	0.450287	0
ENSG00000135749.18_4	8.53444	1.33594	4.95195	4.42727	22.7761	9.08056	16.1767	5.76846	5.54451	4.14102	9.39919	22.2765	1.5724	11.4928	2.18824	1.10619	64.9946	11.4658	11.5385	9.0487	5.27004	5.3377	6.56175	2.54487	2.26594	1.61185	2.63233	3.94544	11.0549	15.2948	0.720954	13.3458	8.95019	6.34676	8.23925	1.41361	2.00633	1.41239	9.71567	5.53819	1.50029	10.2363	4.1367	4.71361	1.67851	2.37079	5.07596	0.278644	1.30436
ENSG00000276667.1_3	0	0	0	0	0.844613	0	0	0	3.75785	0	0	0	0	0	0	0	0	0	0.932961	0	0	0	0	0	0	0	0	0	0	0	0	0	0	0	0.319934	0	0.633299	0	0	0	0	0	0	0	0	0	0	0	0
ENSG00000234359.3_2	0	0	0	0	0.612738	0.033196	0	0	0	0	0	0	0	0	0	0	0	0	0	0	0	0	0	0	0	0	0	0	0.063888	0	0	0	0	0	0	0	0.044776	0	0	0.066941	0	0	0.076328	0.082748	0	0	0.103184	0	0
ENSG00000134046.11_2	23.8384	16.2548	24.9177	37.2142	33.9907	18.0053	67.0978	35.5118	89.2088	20.2044	31.5104	25.7264	28.3049	18.7871	32.1708	46.2016	31.8803	34.9934	34.781	26.3231	29.6873	23.1998	32.8039	56.8329	42.7078	73.3549	24.358	34.1653	32.1289	28.1322	59.1098	39.7408	51.3081	47.6406	57.1654	7.97815	37.9909	114.445	37.0247	64.0881	59.2291	31.7075	33.3145	19.724	52.8161	14.8764	31.8875	36.5148	37.435
ENSG00000115263.14_2	0.239754	0	0.03817	0	0.695574	0	0	0	0.231101	0.17449	0	0	0.129451	0	0.034454	0	0	0.112523	0.069567	0.02353	0	0.048982	0	0.043696	0	0	0	0	0	0.234704	0	0	0	0	0	0	0.436706	0	0.836321	0	0	0.070743	0.379581	0	0.03871	0	0	0	0
ENSG00000072121.15_3	8.61215	4.80795	5.59562	4.46644	5.45002	5.72733	8.82218	12.5054	5.29756	12.0056	9.64255	4.00628	5.321	15.9166	11.714	7.3169	8.28651	9.4409	9.84414	3.24541	8.10306	4.56108	3.80828	2.83989	4.1935	6.68767	2.74683	5.42432	6.3673	19.127	5.14553	3.35804	4.18505	6.31385	4.21406	1.42385	1.58158	11.9417	6.66638	13.7998	8.62281	9.67933	12.7545	6.65807	9.40423	4.01833	9.70452	4.11517	12.3348
ENSG00000269332.5_2	0	0	0.048409	0.012667	0.228348	0.094498	0.046484	0.258692	0.034853	0	0.208034	0.153867	0	0	0.033735	0	0.011244	0	0.068531	0.267259	0	0	0	0.008838	0	0.008608	0	0	0	0.062274	0.007505	0.029115	0.031005	0.012403	0	0	0.011959	0.024628	0.029135	0.116066	0	0	0.017015	0	0	0	0.018298	0.005395	0.013218
ENSG00000096006.11_2	0.233056	0	0	0	0.378838	0	0	0	0.097956	0.04614	0.898671	0	0	0	0.170258	0.059365	0	0.102936	0	0.014425	0.091838	0.009756	2.3704	0	0.018693	0	0.445487	0.200931	0.437696	0	0	0	0	0	0.054039	0.030207	0	0	0	0	0	0	0	0.038438	0	0	0.221501	0	0
ENSG00000233417.1_3	0	0	0.288953	0	0.562937	0	0	0	0	0	0	0	0	0	0	0	0	0.155158	0	0.026805	0	0	0	0.10923	0	0	0	0	0.103092	0	0	0	0	0	0	0	0	0	0	0	0	0	0	0.072585	0	0	0	0	0
ENSG00000234826.1_3	0	0	0	0	0.532846	0	0	0	0	0.201464	0	0	0	0	0	0	0	0	0	0.025216	0.157942	0	0	0	0	0.105593	0	0	0	0.129627	0	0.130148	0	0	0	0	0	0	0	0	0	0	0	0	0.086111	0	0	0.054623	0
ENSG00000229307.1_3	0	0	0	0	1.00998	0.280905	0.074383	0	0	0	0	0	0	0	0	0	0	0	0.949374	0.03863	0	0	0	0.22677	0	0	0	0	0.153154	0.760456	0	0	0	0	0	0	0	0	0	0	0.122277	0	0	0	0	0	0	0	0
ENSG00000227257.1_3	0	0	0	0	0.658493	0	0	0.278896	0	0	0.218118	0	0	0.183133	0	0	0	0.15959	0.64207	0	0	1e-06	0	0	0	0	0	0	0.715837	0.927789	0	0.608872	0.164691	0	0	0	0	0	0	0	0.289284	0.372134	0	0	0.091961	0	0	0	0
ENSG00000238553.1	0	0	0	0.537567	3.40401	0	0	0	1.00565	0	0	0	1.93488	0	0	0	0	0	0	0	0	1.09767	0	0	0	0	0	0	0	0	0	0	0	0	0	0	0	0	0	0	0	0	0	0	0	0	0	0	0
ENSG00000256280.1_3	0	0.790171	0	0.143351	0.478689	0.410953	0.633572	0	0.531724	0.285601	0	0	0.587812	0.57607	0	0	0	0.385287	0.640616	0.19473	0.532322	0.170329	0.382551	0.184627	0.375632	0.169681	0	0	0.268371	3.59336	0.126456	0	0	1.33581	0	0	1.47292	0	0.237144	0	0	0	0.488251	0	0.787297	0.311307	0.905459	0	0
ENSG00000275441.1_3	2.00143	1.94769	6.22295	1.34111	1.13181	0.840041	2.40352	1.52624	3.62528	2.62219	2.76192	0.431757	1.536	1.05746	2.21405	0.293453	0.901381	2.00834	1.52325	1.94054	3.12024	1.75641	2.14984	3.21057	2.46787	2.49002	1.35856	1.51125	1.47629	1.90453	1.201	0.475677	0.345561	2.01644	0.657841	0.456695	3.04719	1.13644	4.05774	0.944685	0.724899	2.14403	3.36042	1.51466	2.00141	0.738553	3.09936	0.246485	2.23857
ENSG00000252107.1	0	0	0	0	0	0	0	0	0	0	0	0	0	0	0	0	0	0	0	0	0	0	0	0	0	0	0	0	0	0	0	0	0	0	0	0	0	0	0	0	0	0	0	0	0	0	0	0	0
ENSG00000175920.16_2	2.04975	0.696255	0.743695	0.36488	1.54164	0.084025	0.739778	1.9871	0.705221	0.678049	0.2928	4.09068	0.076561	0.64771	0.290936	0.864873	0.207558	0.313444	0.169488	0.62461	0.499326	1.01889	0.616872	1.18034	0.468783	0.482659	0.170981	0.046425	3.19035	4.71409	0.737543	0.521754	2.72638	0.199744	0	0.571176	0	0.111822	0.045622	0.116066	0.497839	0	0.419017	0.333359	0.709872	0.241232	0.664332	0.050152	2.84559
ENSG00000090372.14_2	136.459	44.3246	47.6281	21.9194	39.082	44.4221	71.868	48.0831	70.3414	79.6473	47.6706	58.8001	55.0928	59.4515	47.7326	64.5703	19.291	58.5611	60.2779	28.9119	45.4048	29.2794	29.606	36.2022	28.1233	31.5879	26.036	29.4098	48.8047	108.54	43.148	20.7231	29.8591	28.7167	41.7442	8.74169	24.6625	68.6294	114.268	66.7441	67.4008	45.7898	37.2995	45.5268	57.3303	21.9763	43.0882	35.3719	64.9341
ENSG00000227432.1_4	0	0	0	0.150691	0	0.088865	0.613885	0.277829	0	0	0.497237	0	0	0	0	0	0	0.425952	0.116858	0.067547	0.446357	0	0.169441	0.052553	0	0.051171	0	0	0.464811	2.58241	0	0	0	0	0	0	0	0	0	0	0	0.194883	0	0	0	0.07351	0	0.036124	0
ENSG00000186146.1_3	0	0	0	0	0.832503	0	0	0	0	0	0	0	0	0	0	0	0	0	0	0	0	0	0	0	0	0	0	0	0	0	0	0	0	0	0	0	0	0	0	0	0	0	0	0	0	0	0.292661	0	0
ENSG00000257331.1_2	0	0	0	0.014267	0.135021	0	0.007437	0	0	0	0	0	0	0	0	0	0	0	0.038906	0	0	0	0	0	0	0	0	0	0.093101	0.018315	0	0	0	0.015576	0	0.008614	0	0	0	0.031727	0.012728	0	0	0.01144	0.022741	0.014685	0.021793	0	0
ENSG00000263458.1	0	0	0	0	0	0	0	0	0	0	0	0	0	0	0	0	0	0	0	0	0	0	0	0	0	0	0	0	0	0	0	0	0	0	0	0	0	0	0	0	0	0	0	0	0	0	0	0	0
ENSG00000223656.1_2	0.130856	0	0	0.062038	0	0.327063	0.088684	0	0.227316	0	0.204939	0.208287	0.06277	0.105204	0.350175	0	0.235825	0.274526	0.39354	0.560797	0.108473	0.071056	0.261654	0.078978	0	0.068052	0.323997	0.200923	0.148462	0.63578	0.059668	0	0	0.300388	0	0	0	0.291414	0.196769	0.12877	0	0.520406	0	0.367009	0.153309	0	0.437979	0	0.120352
ENSG00000245648.1_3	0.61872	0.197651	0.048586	0.187878	1.37512	0.273741	0.22368	0.386218	0.367716	0.477888	0.996918	0.279911	0.383985	1.27484	0.509978	0.174053	0.660144	1.00302	0.503436	0.295897	2.99512	0.192608	0.289561	0.072622	0.287244	0.368765	0.881945	0.532164	0.172798	0.572448	0.290583	0.04076	0.414609	0.521364	0.04343	0.039164	0.700769	0.230234	0.406914	0.828396	0.167294	0.375732	0.352786	0.84108	0.470095	0.149407	0.596892	0.259113	0.711934
ENSG00000228407.2_3	1.03314	3.21836	0.753927	0.352006	1.88976	1.65272	1.33324	0.689041	2.82819	1.30038	0.622146	0	0.165757	0	0.23404	4.11063	0	0	0.695633	0.242889	0.209962	0.668283	0.268029	0.517565	0.065628	0.523443	0.122242	0	0.728228	0.768988	1.91853	0.530231	2.162	1.38407	1.18725	0.437271	3.02092	2.37723	3.15854	0.607359	0.894313	0.546073	2.88041	0.434266	0.158587	0.195254	0.260654	0.837617	1.45246
ENSG00000268598.1_2	2.09882	0.295179	0	0.946117	0.883734	0	0.753197	0.207667	0.392034	0.655084	1.31911	0.546977	0.33408	0	0.465799	0	0	0.492976	1.78597	0.42809	2.083	0	0	0	0.198968	0	0	0	0.171369	2.44027	0	0	1.46916	0.346927	0.144246	0	0	0.11449	0.419636	0.119335	0.27422	0.536493	0	0.283359	0	0.382058	0	0.909994	0.109279
ENSG00000234384.1_2	0.16891	0	0	0.021494	0.161173	0	0.021105	0.336181	0	0.047873	0	0.211794	0.04199	0	0.758658	0	0	0.066575	0.112025	0.053862	0	0.024953	0	0	0.024303	0.295196	0	0.092095	0.136918	0.607785	0	0	0.273825	0	0	0	0	3.34164	0	0	0	0	0	0.030443	0	0	0	0	0
ENSG00000109047.7_2	0.445509	0.008528	0	0.181212	1.18744	0.024036	0.189939	0.16483	0.414255	0.039148	0.111634	0.149639	0.262601	0.122833	0.15307	0.073476	0.133468	0.327418	0.067009	0.555126	0.330071	0.067881	0.139908	0	0.049178	0.138667	0.145281	0.038075	0.461924	1.91438	0	0	0	0.341546	0	0.042278	0.076465	0.051612	0.411044	0.075094	0.091734	0	0.159707	0.242059	0	0.043339	0.070968	0	0.070314
ENSG00000259762.1_3	0.369284	0.620053	0.384184	0.308421	0.156151	0.398263	0.654874	2.39668	0.455536	0	2.29628	0.352817	0.184867	0.137216	1.00967	0.386672	0.41525	0.744462	0.642341	0.164626	0.248724	0.110056	0.389287	0.111989	0.119662	0.16012	0	0.175915	0.197287	0.923218	0	0.189955	0.249445	0	0	0.091045	0.150345	0.057281	0.208636	0.149588	0	0	0.385449	0.191395	0.082974	0.36178	0.470522	0.334374	0.070045
ENSG00000277150.1_2	28.9275	11.7118	3.6391	12.1294	5.13246	12.102	218.561	7.12831	1.31683	3.17192	5.41276	28.9798	27.4889	12.435	24.0917	0.425335	10.1904	8.09441	15.8242	6.43624	3.38754	12.6635	12.597	6.84956	9.00182	6.78602	4.93274	5.40879	12.1049	12.7594	20.0089	0.680757	1.011	0.569815	9.48608	3.00063	41.7937	46.4811	0.65086	28.4684	23.3269	8.98591	12.9905	5.43279	17.7693	0.23673	57.2102	51.7105	0.465015
ENSG00000234888.1_2	0	0	0	0	0	0	0	0	0	0	0	0	0	0	0.057334	0	0	0.135636	0	0	0	0	0	0	0	0	0	0	0.022108	0	0	0	0	0	0	0	0	0	0	0	0	0	0	0	0	0	0	0	0
ENSG00000250432.5_3	0.834225	1.64765	0.557753	0.885804	0	0.463785	0.886858	2.31207	0.256999	1.24042	0.720802	0	0.621736	1.45115	1.52346	1.29546	0	0.714245	1.16864	1.27995	0.130045	1.6285	1.18247	4.01619	1.89391	1.61353	0.08591	0.460821	0.414663	1.74011	0.130362	0.5387	1.43656	1.71423	0.565154	0.127771	3.83583	0.17416	4.98706	0.155614	0.394405	0.335308	1.93146	1.15237	2.96173	0.719685	2.33688	0.381733	0.378462
ENSG00000112312.9_3	79.8313	21.8412	53.9497	19.125	4.77627	16.8179	22.3518	21.0651	15.6377	19.0483	5.97016	26.6375	23.2064	18.3125	35.5184	34.3676	26.1364	56.2984	71.9444	21.8304	23.8195	17.2788	8.61043	25.5085	12.3006	21.3234	12.6101	25.8649	17.0501	37.7248	17.1303	33.5248	18.2304	26.0856	12.8406	6.52556	18.76	50.7737	14.5695	42.5131	30.0341	47.0559	33.5833	9.0671	24.943	35.1599	41.9424	56.1697	38.1119
ENSG00000252494.1	12.6928	0	0	1.91135	0	0.924645	2.60582	6.23927	3.42667	0	5.19725	0	0	1.74515	5.19734	0	0	13.2282	3.44073	1.25632	2.4996	0	0	0	0.558506	0	0	0	5.07987	4.08745	0	0	0	1.82417	1.47131	0	0	7.01533	3.55715	0	0	5.85265	0	4.5523	1.32856	0	0	0	1.20856
ENSG00000254935.1_3	0	0.90924	0	0	0.365272	0	0	0	0	0	0	0	0	0	0.104795	0	0	0	0	0	0	0	0	0	0.029641	0	0	0	0	0	0	0	0.519132	0	0	0	0.536672	0	0	0	0.406015	0	0	0	0	0	0	0.050771	0
ENSG00000267746.1_3	0.879345	0	0	0	0	0	0	0	0.12953	0.234223	0	0	0	0	0.083094	0	0	0	0	0	0	0.1099	0	0	0	0.203025	0.093531	0.365522	0.078424	0	0	0	0	0	0	0	0	1.94673	0	0	0.272764	0	0	0.078938	0.059846	0.081629	0.445246	0	0
ENSG00000232665.2_2	0	0	0.059537	0	0	0	0	0	0	0	0	0	0	0.061542	0	0	0	0.064792	0.207253	0.012727	0	0	0	0	0.018989	0.035995	0	0.033463	0	0	0.019854	0	0.109346	0	0	0	0.037772	0	0.043982	0.037257	0	0	0	0.042534	0	0	0	0	0.040163
ENSG00000244432.2_2	0	0	0	0.615438	0	0	0	0.53602	0	0	2.37662	0	0	0	0.60213	0	0	0	1.66917	0.213415	0	0	0	0.521572	0.272093	0.482049	0	0	0	1.47344	1.02909	0	0.783783	0	0	0	0	0	0	0	0	0	0.538386	0	0	0.286588	0	0.440612	0.345056
ENSG00000234136.1_3	1.58447	0.363404	0.582038	0.256618	2.37395	0	0.386792	0.630658	1.04645	0.529989	0.822241	1.15026	0.097485	1.21703	0.670852	0.203017	0.229999	0.614179	0.766812	0.199589	0.141603	0.104661	0	0	0	0.10929	0	0	0.539819	0.960101	0	0.258659	0	0.245175	0.103289	0.209638	0	0.139775	0.125253	0.357102	0.498536	0	1.04629	0.25464	0.291062	0.239135	0.690702	0	0.054466
ENSG00000183785.14_3	11.1843	4.06567	3.53266	5.22857	6.17673	0.629276	8.40617	2.62902	20.7981	4.05601	11.1988	5.3322	9.24694	4.19783	7.74055	14.5925	1.74568	0.630428	24.9333	5.69905	34.7991	4.24796	1.14526	1.60501	6.67568	3.11242	0.181537	0.864767	4.09026	2.27772	17.3352	0.994069	2.77241	4.84296	16.9682	1.31125	9.07627	0.924924	2.43936	0.34395	22.1046	0.693533	2.50632	3.35886	16.9487	0.362557	10.4578	0.631496	25.0119
ENSG00000185681.12_2	0.67111	0	0	0	0.957904	0	0.094252	0.134881	0.089718	0	0	0	0.270235	0.091286	0	0	0.926259	0.224207	0.321111	0.604869	0.08991	0.128276	11.0335	0.29175	0	0.425822	0.39158	0	0.315425	0.475697	0.377693	0.104707	0	0.406321	0.147764	0.051616	0	0.049596	0	0	0	0	0.218018	0.056454	0.140574	0.143058	0	0.027698	0.139994
ENSG00000227311.3_3	0.163989	0	0	0.089843	0.853355	0.057305	0.042602	0.318846	0	0	0.237914	0.460057	0.078997	0	0	0	0	0.131899	0.327889	0.349102	0	0.105924	0	0.132464	0.042221	0.084554	0.301206	0	0.197895	0.366483	0.824115	1.17602	0.365888	0	0.080904	0.05031	0.123451	0.585184	0	0.104035	0.195699	0.472386	0.269811	0.437674	0.100261	0.980652	0.315712	0.383498	0.232833
ENSG00000271732.1_3	0.34707	0.291824	0	0.341764	0.292702	0	2.05691	1.071	0.196017	0.325267	1.64514	0.543179	0.165847	0.436288	0	0	0.558569	0.489933	0.383609	0	0	0.060608	0	0	0.197732	0	0	0.671306	0.511029	0.901007	0.181973	0	0.486365	0.344812	0	0	0	0	0	0	0	0	0.554831	0	0.135039	0	1.01891	0.181999	0
ENSG00000248109.2_4	0	0	0	0	0.110712	0	0	0	0	0	0.14966	0	0	0.029592	0.051805	0	0	0	0.071547	0.025935	0	0	0.020945	0	0	0	0.025321	0	0.116366	0.026778	0.009984	0	0	0	0.015716	0	0	0	0	0	0	0	0	0.125403	0	0	0	0	0
ENSG00000216042.1	0	0	0	0	0	0	0	2.77874	4.76774	0	0	0	0	0	0	0	6.69301	1.25876	1.27407	0	0	0.516282	0	0	0	1.39729	0.800902	1.28201	0	0	0	0	0	3.05252	0	0	0	0	0	0	0	2.36125	0	0	4.08579	0	0	0	0.623949
ENSG00000130304.16_3	17.4617	14.4183	11.9444	13.8812	20.7802	7.7636	25.8568	46.8844	8.46129	22.0852	20.7984	15.6964	14.6191	15.0189	6.57284	9.88187	13.2531	9.44464	17.3179	13.2619	34.038	7.85657	11.5761	5.00377	7.36556	5.09539	7.90041	8.56241	9.93064	38.5769	5.99763	18.0755	15.2892	12.6015	14.0396	2.47336	7.60497	2.44571	22.3704	8.13724	16.2662	10.3793	15.0477	15.3599	7.77447	3.26074	8.76667	4.23498	9.53623
ENSG00000237460.2_2	0.090029	0	0	0	0.673576	0	0.076786	0	0	0	0.228867	0	0.045894	0	0	0	0	0.077735	0	0.0693	0	0	0	0.064256	0	0	0	0	0.05421	0.066853	0	0	0	0	0	0	0	0	0	0	0	0	0	0.119704	0	0	0.166745	0	0
ENSG00000200623.1	0	0	0	0	0	0	0	0	0	0	0	0	0	0	0	0	0	0	0	0	0	0	0	0	0	0	0	0	0.102595	0	0	0	0	0	0	0	0	0	0	0	0	0	0	0	0	0	0	0	0
ENSG00000275327.1_3	0.66053	0	0	0	0	0	0	0.0068	1.05761	0	2.44456	2.76014	1.206	0	0.214685	0.360581	0	0.647483	0	0.287917	0.030026	0	0	0	0	0	0	0.656472	0	2.66866	0	1.41304	0	0.129361	0	0	0	0	0	0	0	0.645288	0	0	0	0	0	0.759719	0
ENSG00000252198.1	0	0	0.64292	0.380401	3.60425	0.528369	0.617638	4.24964	0	0	1.99668	0	0	0.801827	0	7.46007	0	1.69211	2.13325	0	0	0	0.562896	0.563861	0.325393	0	0	0	0.646529	1.23395	1.14783	0	0	0	0	0	0	0	0	0	0.772085	0.881906	0.590627	0	0	0	0	0	0
ENSG00000274092.1_3	0.688667	0.668594	2.00168	1.51551	1.64183	0.264921	0.247275	0	0.382034	2.67753	0.77933	0.383515	0.342295	3.07279	2.18836	0.20356	0.401817	1.11367	2.23079	0.765209	6.32665	1.88886	2.15015	0.367912	2.18312	0.536925	1.92706	0.673642	0	0.978093	0.356921	0.194167	1.06616	1.30313	0.611987	0.271469	0	0.341407	0.093672	1.89411	3.93612	2.01056	0.679566	0.491697	0.665109	0.454085	0.271068	0.26199	0.687026
ENSG00000211991.2	0	0	0	0	0	0	0	0	0	0	0	0	0	0	0	0	0	0	4.44427	0	0	0	0	0	0	0	0	0	4.0639	2.17997	0	0	0	0	0	0	0	0	0	0	0	0	0	0	0	0	0	0	0
ENSG00000280068.1_3	0.201152	0	0.547166	0.10285	1.33037	0.610775	0.506238	0.808607	0.098426	0.314968	0.796357	0	0.199396	0	0.118121	0	0	0.46226	0.780831	10.3644	0.399242	0.211518	0	0	0.04558	0	0	0	0	1.35856	0	0	0	0.205635	0.356968	0	0	0.119855	0.187914	0	0	0	0.313538	0	0	0	0.154148	0	0.077611
ENSG00000239924.1_2	0	0	0	0.03937	0	0.048966	0	1.00474	0	0.081352	0	0	0	0	0	0	0	0	0.243238	0.026552	0	0.037088	0	0	0.038353	0	0	0	0.240318	0.116911	0.17586	1.86407	0	0.233192	0.129383	0.049349	0.201758	0.227383	0.162057	0.142328	0.259346	0.219186	0.11811	0.478328	0	0.078884	0	0.151549	0.12842
ENSG00000110841.13_3	37.4209	19.9602	66.2626	38.8654	13.1643	33.2517	82.0275	175.791	107.384	22.5858	61.5266	25.9476	19.9579	29.0766	34.3407	23.6743	133.104	66.9794	18.0501	24.9087	52.1955	13.2794	16.8834	8.33762	23.1736	23.7506	16.6941	13.9129	15.9373	45.8016	11.804	22.5262	54.9122	30.9217	14.2931	7.71089	6.03744	24.9641	10.9866	75.132	11.8474	91.0831	60.2301	15.797	45.8296	6.84571	12.6542	37.3827	29.7805
ENSG00000112759.16_2	243.231	54.8424	121.901	52.2972	84.5637	22.6673	75.5462	172.167	125.874	330.515	153.955	66.4305	86.9285	474.185	97.7582	158.126	30.6347	55.9091	382.458	74.8512	574.269	81.8355	58.0743	50.7969	113.783	66.1326	130.626	90.9404	42.4948	175.42	255.992	94.6414	34.8419	285.659	605.044	19.2291	27.6343	26.9497	104.262	27.6732	87.4203	20.5428	93.7401	75.9001	127.854	111.597	152.405	213.587	111.738
ENSG00000229305.1_3	0	0	0	0	0.111883	0.04245	0.076096	0	0	0	0.188125	0	0	0	0	0	0	0	0	0	0.134405	0.015976	0	0.106203	0	0.094426	0	0.033606	0	0.071934	0	0	0.087517	0	0	0	0	0	0	0	0	0	0	0.064572	0	0	0	0	0
ENSG00000248667.1_3	0	0	0	0	0	0	0	1.79517	0	0	0	0	0	0	0	0	0	0.197748	0	0	0	0	0	0	0	0	0	0	0	0	0	0	0	0	0	0	0	0	0	0	0	0	0	0.099266	0	0	0	0	0
ENSG00000226921.6_2	0	0	0	0	0.07715	0	0	0	0	0	0	0	0	0	0.020455	0	0	0	0	0	0.065518	0	0	0	0	0.163482	0	0	0	0.129262	0	0	0	0	0	0	0	0.509041	0	0	0	0	0	0	0.056284	0	0	0	0
ENSG00000158423.16_2	1.45364	0.38116	0.550004	0.977347	0.828985	0.197079	0.838669	3.55631	0.440183	0.232775	0.481414	0.842827	2.49816	0.568392	0.853112	0.919918	0.531492	0.943091	0.706908	0.139326	0.549939	0.257794	3.44549	0.306784	0.336958	0.94273	1.284	1.05756	1.43223	1.41216	0.736276	0.20582	0.508848	0.454961	0.474072	0.084143	0.950438	1.33611	0.657002	0.738576	0.741537	0.258467	0.413166	0.567846	0.887156	0.416192	1.10535	1.11296	1.36772
ENSG00000275718.1_3	0.088973	0.230729	1.18124	0.242934	1.82944	0.05965	0.185493	1.39071	0.101513	0.030628	0.054455	0.157354	0.085006	0.072564	0.062852	0.045595	0	0.346076	0.681918	0.088411	0.159962	0.107794	0.877523	0.235534	0.179889	0.265708	0.048753	0	0.263025	0.13056	0.077816	0.704729	0.345181	0.346419	0.179145	0.030538	0.045641	0.161981	0.161959	0.319974	0.098678	0.265515	0.452563	0.277721	0.148383	0.231129	0.514461	0	0.1013
ENSG00000225462.1_2	0	0	0.037189	0.028538	0.0549	0	0.030601	0	0.058186	0.031349	0.040662	0	0	0.040165	0	0	0	0.043825	0.047439	0.042642	0	0	0	0	0	0	0.028519	0	0.030291	0.04357	0.027917	0	0	0.028913	0.023487	0.085731	0.137823	0.052948	0	0.206573	0.095773	4.59386	0	0.028719	0.136087	0	0.045428	0.025672	0.287675
ENSG00000223488.2_2	0.052625	0.217667	0	0	0.114074	0	0.020595	0.023834	0	0	0.069348	0	0	0	0.020395	0	0	0.046153	0.066999	0.031973	0	0	0	0	0.025689	0.035752	0	0	0	0.132381	0	0	0	0.035939	0	0	0.063198	0.068553	0	0.018466	0	0	0.024203	0	0.016363	0	0.060261	0	0
ENSG00000236737.1_2	0	0	1.49169	0	0	0	0	0	0	0	0	0	0	0	0	0	0	0	1.32486	0	0	0	0	0	1.67175	0	0	0	1.0646	0	0	0	0	0	0	0	0	0	0	0	0	0	0	0	0	0	0	0	0
ENSG00000200662.1	0	0	0	0	1.76747	0	0	0	0	0	0	0	0	0	0	0	0	0	0	0	0	0	0	0	0	0	0	0	0	0	0	0	0	0	0	0	0	0	0	0	0	0	0	0	0	0	0	0	0
ENSG00000204103.3_2	146.779	52.6001	44.3877	42.4182	35.1869	68.4521	22.4739	58.9695	59.7435	98.1081	95.2098	58.2415	77.1366	110.02	71.8197	152.015	51.3166	56.2693	50.6523	41.1104	51.0189	60.3939	42.6259	3.75524	63.2537	120.93	163.778	160.433	28.6914	60.77	39.1881	25.6729	28.3947	74.9267	72.6112	13.2515	57.2766	49.6779	94.1125	189.121	81.4735	323.579	69.5199	56.3543	105.519	9.50389	105.671	28.8747	49.5018
ENSG00000253570.1_3	0	0.133781	0.374128	0.872069	0.700833	0	0.036038	0.934502	0.076732	0.064229	0.595235	0	0.314438	1.24419	0.065616	0.43756	0.539898	0	2.09147	0.036982	0.755154	0.988354	0.677633	0.81352	0	0.050453	0.044791	0	0.160779	2.38776	0.213869	2.22359	5.20385	0.3041	0.124669	0	0	0.651293	0.898001	2.76583	2.98163	1.94954	0	0.166183	0.304374	1.08675	0.134299	0.308196	0.134658
ENSG00000216192.1	0	0	0	0	0	0	2.1258	0	0	0	0	0	0	0	0	0	0	0	0	1.90912	0	0	2.81448	0	0	0	0	0	0	0	0	0	0	0	0	0	0	0	0	0	0	0	0	0	0	0	0	0	0
ENSG00000236187.1_2	0	0	0.043909	0.063046	0.470257	0	0.132764	0.256149	0.172307	0	0.110169	0	0.029656	0.1837	0	0.029966	0.070633	0.535073	0.220249	0.056185	0	0	0.030592	0	0	0.031893	0	0	0.170229	0.083882	0	0	0.359549	0.06782	0.027713	0	0	0.081774	0	0.048141	0.029011	0	0.048891	0	0	0.032228	0.246631	0.015802	0
ENSG00000144452.14_3	0.096953	0.320686	0.080419	0.219733	0.946075	0.129354	0.183521	0.403033	0.110806	0.043388	0.131193	0.103326	0.099974	0.296222	0.126478	0.096871	0.054902	0.14442	0.295049	0.024085	0.202304	0.063561	0.022771	0.056839	0.036896	0.059339	0.16081	0.061486	0.200345	0.197602	0.002962	0.016264	1.87351	0.357366	0.025518	0.015722	0.034111	0.861915	0.013257	0.018668	0.188677	0.030982	0.145411	0.091894	0.046775	0.006081	0.26813	0.118565	0.256319
ENSG00000211791.2_3	0.223241	0.172353	0.302551	0.123366	0	0	0.128038	0	0	0	0	0	0.466705	0.17765	0.185619	0.117791	0.321708	0	0.163471	0.032134	0.170091	0.212453	0.579452	0	0.510719	0.92798	0	0	0.124876	0.797551	0	0.413272	0.367924	0.415862	0	0.177103	0	0	0.161312	0.433424	0.415155	0.335308	0	0	0	0	0	0	0.080126
ENSG00000130635.15_3	196.686	222.624	489.34	711.115	144.785	587.851	238.504	265.841	212.472	207.125	531.202	321.821	85.0744	718.12	297.998	404.081	683.717	690.545	409.614	329.701	299.968	290.511	159.184	52.7887	269.694	221.848	279.336	154.468	128.139	477.403	565.958	222.534	576.824	401.749	454.338	100.627	132.83	381.313	227.079	741.678	551.976	1257.47	704.247	676.317	683.935	17.6248	196.56	397.031	1442
ENSG00000263535.2_3	0.2609	0.960617	0.47448	8.80811	0.371784	5.34007	10.2422	0	0.152238	0.627033	1.14487	3.72803	0.098741	4.80919	0.223269	0.22263	8.93423	0.306399	0.246777	0.796125	1.16851	2.58505	0.284419	0.178274	0.398691	1.02998	0.271144	0.645947	1.6017	0.554821	0	0	0.328609	0.52576	0.278364	0	0.196683	1.6382	0.117468	0	0.736051	1.9051	1.68789	0	0.199916	0.081508	0.147379	0.413862	2.77329
ENSG00000270000.1_3	0.210545	0.151062	0.146953	0.065061	1.39854	0.069457	0.18558	0.701733	0.708061	0	0.893879	0.21371	0	0	1.17559	0.212135	0.283965	0.191951	1.52862	0.405688	2.07606	0.210193	1.05201	0.331157	0.561461	0.735613	0.831506	0.394674	0.787088	0.15951	0.836564	0	0.735848	0.861089	1.06616	0	0.411691	0.166169	0	0.610003	0.606169	0.30225	0.530708	0.198055	0.893987	0.122407	2.13789	0.115569	0.245379
ENSG00000141076.17_4	44.1927	37.4746	38.5116	15.6888	18.429	14.0454	19.4225	17.2456	37.3797	49.9006	17.9183	38.5517	48.7223	20.4339	30.767	24.3527	26.1295	27.2192	62.9363	20.0285	36.768	27.9816	15.2437	27.4242	19.3019	26.0142	22.0455	23.4743	30.7134	59.363	14.9109	17.6992	42.6921	20.7478	24.4385	5.6788	25.1438	18.3607	54.2705	28.5218	47.8009	23.1542	22.5961	26.7719	28.531	30.0137	24.7254	39.4808	32.9081
ENSG00000253109.1_2	0	0	0	0	0	0	0	0	0.091562	0	0	0	0	0	0	0	0	0	0.212928	0.318774	0	0	0	0	0	0	0	0	0.079689	0	0	0	0	0.078671	0	0	0	0.047662	0	0	0	0	0.125172	0	0	0	0	0	0
ENSG00000154734.14_4	6.78313	15.3895	111.119	13.9844	9.70248	9.29689	38.2578	24.306	4.27955	14.0281	12.573	36.3569	9.19042	12.0551	26.1063	12.4492	8.5732	27.3922	8.87289	8.83703	10.3457	19.8929	30.7612	3.30037	5.70089	10.3543	26.9651	6.05178	43.2097	28.4626	2.27274	26.0014	63.6398	26.3434	7.97713	1.9888	4.4258	4.60911	21.3604	18.3113	10.5462	58.8084	18.9636	7.58285	19.8532	1.64226	5.50354	13.9674	5.54021
ENSG00000224838.2	11.843	3.30559	11.1404	10.8332	75.0521	10.7391	52.3967	111.936	29.09	23.4208	37.1207	10.3591	7.60693	14.2295	23.9711	16.7201	17.5242	39.1693	39.6291	62.8291	9.47025	7.15832	7.09625	7.62827	6.51059	35.1686	4.01175	2.536	28.0871	50.9808	27.5632	114.274	26.1988	24.6218	9.27835	2.96004	7.67365	118.774	8.10768	18.6198	26.4964	17.3991	37.3342	16.1823	17.0951	10.0251	19.6414	11.3564	11.9703
ENSG00000123091.4_2	63.888	68.5946	33.2076	39.7814	7.96274	41.6472	46.8518	43.5798	115.531	57.5685	68.7472	57.3372	31.5232	58.3139	63.3237	38.5728	56.4555	46.8514	27.5571	26.6442	70.8013	44.964	35.7784	22.3014	41.6118	56.1628	41.2503	38.4797	40.981	73.755	32.9134	39.5421	92.5951	74.3243	38.5223	8.6386	19.3562	208.743	23.0567	42.5634	42.1259	92.305	100.055	32.3486	63.072	13.5373	55.6214	39.8489	63.3569
ENSG00000249416.2_3	0	0	0	0	0.332757	0.346742	0	0.39321	1.13754	0.155094	0.188005	0	0	0	1.37152	0	0	0	0	0.186792	0	0.175368	0	0.124927	0	0	0	0	0.157329	0.230279	0	0	1.85645	0	0	0	0	0.094693	0	0	0	0	0	0	0	0	0	0	0
ENSG00000255239.1_2	0.808483	0.107217	0	0.127846	0.449145	0	0.096482	0	0.085592	0	0	0	0.162088	0.260588	0.114873	0	0.81873	0	0.262583	0.024966	0.125488	0.029773	0.1395	0.063376	0.066874	0.184956	0.125107	0	0.089208	0.127447	0	0	0.216974	0	0	0.085579	0	0	0.082517	0	0	0.220799	0	0.191946	0	0	0	0	0
ENSG00000235811.1_3	0	0	0	0	3.99601	0	0	0	0	0	0	0	0	0	0	0.828897	0	0	1.54583	0	0	0	0	0	0	0	0	0	0	0	0	0	0	0	0	0	0	0	0	0	0	0	0	0	0	0	0	0	0
ENSG00000225036.1_3	0.421708	0	0.264504	0.267416	2.33523	0.116331	0.162374	0.60511	0.493069	0	0.395603	0.270698	0.299042	0	0.512438	0	0	0.829855	0.455762	0.165179	0.068912	0.061951	0.123275	0.181548	0	0.041726	0	0.040416	0.293814	0.315455	0.124368	0.111973	0.505807	0.139221	0.076072	0.044553	0.131344	0.256295	0	0.211069	0	0.250945	0.138895	0.450807	0.2696	0	0.299186	0	0.097793
ENSG00000257287.1_3	0	0	0	0	0	0	0	0	0.180703	0	1.35915	0	0	0	0	0	0	0.224207	0	0.085226	0	0.056131	0	0	0	0	0	0	0	0	0	0	0	0.487493	0.135396	0	0	0	0	0	0	0	0	0	0	0.170377	0	0	0
ENSG00000133101.9_2	0.779612	0.119067	5.01307	0.094328	0.293849	0.102634	2.52597	0.068926	0.114201	0.095888	0.389287	1.28359	0.102131	0.023553	0.20333	0.364949	0.055779	0.479791	0.072147	0.139613	0.045576	0.10836	1.97643	0.067148	0.272568	1.34024	0.154038	0.062717	0.36313	0.431804	0.056803	0.082812	0.290681	0.358213	0.121734	0.345563	0.01937	0.110132	0.04633	1.51316	0.049715	0	0.15628	0.068479	0.360659	0.143936	0.079256	0.208305	0.02592
ENSG00000234618.1_2	0.073743	0.220253	0.868202	1.09554	1.57366	1.46581	0.757134	2.28161	0.944785	1.02797	1.67344	1.00836	0.465391	0.568098	0.421396	0.146275	0.76091	0.857813	1.71521	0.923229	0.380303	0.521777	0.962233	0.553594	0.857576	1.70773	0.799134	0.552458	0.416223	2.35827	1.04655	1.57126	2.16249	1.15917	1.21356	0.274711	2.0015	0.420233	2.76632	1.82341	0.987616	1.36505	1.25283	1.01036	1.33262	1.84611	1.32424	0.778256	2.04831
ENSG00000263839.1	11.5891	1.02722	0	1.93524	0	7.63199	3.25512	41.4716	2.313	0	19.2072	1.70039	0.829235	3.1229	1.23437	1.65779	0	5.66923	1.6161	9.58197	0	1.31721	1.23134	7.45102	4.89767	3.2631	0	1.50786	11.3789	4.92963	0.74609	0	0	1.28521	0	0	0	3.00657	3.55715	1.00038	6.73819	0	3.05157	0	0.924218	0	0	0	0.906423
ENSG00000261308.2_2	1.73041	0.142681	0.158455	0.321212	0.525979	0.509148	4.21863	1.64677	4.49507	1.30449	0.579813	0.528178	2.22262	2.19515	1.39682	0.507293	0.180381	0.876772	5.46554	0.857831	0.387909	0.200823	0.657757	0.14397	0.450914	0.320737	0.13999	0.308232	0.208421	0.609478	0.408713	0.489007	0.356047	0.560823	0.398866	0.07391	0.013613	0.926517	3.17401	0.174193	0.929162	0.267447	0.480132	0.113311	0.586046	0.14418	0.769581	0.049464	0.107008
ENSG00000115252.18_2	1.03196	0.385705	0.61538	0.264066	1.04844	0.272606	0.524309	0.195938	0.140437	3.73225	1.90762	3.40842	1.09425	2.42857	1.44481	0.137357	0.014057	2.50967	0.315317	0.046669	0.195544	0.175709	5.98689	0.244572	0.500424	1.28207	0.75482	1.51358	0.812359	2.05066	0.077594	0.309599	0.415385	0.325405	0.862493	0.03225	1.428	0.532761	4.02224	0.552435	0.616411	2.23723	1.28205	0.194329	0.285973	0.481904	0.092851	0.22175	0.230859
ENSG00000239037.1	0	0	0	0	0	0	0	0	0	0	0	3.23262	0	0	0	0	0	0	0	0	0.099087	0	0.605819	0	0	0.966431	0	0	0	0	0	0	7.00878	0	0	0	0	0	0.037449	0	0	0	0	0	0	0.496292	0	0	0
ENSG00000121210.15_3	15.0496	6.26444	3.22806	5.56095	6.78935	6.88006	5.22138	7.88093	5.75827	9.32161	7.31027	5.29269	6.63225	4.49538	5.97549	4.3407	6.37604	10.8711	7.97266	5.59425	6.7062	4.59328	4.75427	0.685867	3.74958	5.15211	2.94467	5.8044	4.24374	22.216	1.76402	1.87874	6.83912	4.08361	1.23173	0.992509	1.51647	2.80112	9.07693	4.49426	3.97422	5.89539	7.80012	3.93032	4.22556	2.68815	3.21545	4.92037	4.18802
ENSG00000231495.1_3	3.17321	0	0	0	0	0	0.769337	0	0	0	1.47255	0	0	0	0	2.48669	0	0	0	0	0	0	0	0	0	0	0	0	0	0	0	0	0	0	0	0	0	0	0	0	0	0	0	0	0	0	0	0	0
ENSG00000231544.3_2	0	0	0.140659	0.319423	0.602541	0.155499	0.072824	2.51364	0.091984	0	0.529127	0.730461	0.143061	3.09268	0.490835	0	0	0.235824	0.453579	0.33843	0	0.350795	0.308305	0.980362	0.090745	0.278701	0	0	0.952927	1.64156	0.074911	0.20462	0.56654	1.29458	0	0	0	0	0	0.053713	0.114878	0.231967	0.528424	0.222033	0.208154	0	0	0	0
ENSG00000263165.1_4	4.66852	6.25717	9.77108	6.36056	10.5933	2.17178	3.21649	1.27967	4.07195	2.31188	13.902	4.73513	4.97713	21.9488	3.22928	0.516002	22.562	12.1406	10.8483	2.15804	4.50509	9.56779	27.4485	12.027	9.35139	12.8356	9.91242	7.33312	4.13022	5.4254	10.8897	13.0639	0.866915	13.2589	15.5994	3.15775	9.44464	2.98604	13.3222	19.6474	11.6981	18.4455	12.7825	6.03957	8.41307	21.9116	37.5184	15.3548	11.6239
ENSG00000123106.10_3	20.7824	18.2847	17.5088	4.44218	18.1415	6.74691	20.6772	13.2058	10.835	16.0191	19.4824	18.5795	8.72599	9.56217	15.1833	3.21521	28.6615	16.1447	7.36976	14.8046	17.224	20.5817	13.1084	10.6137	14.1003	30.5504	11.425	24.6745	15.1691	16.8666	6.15641	7.75299	11.6586	6.62476	5.01225	2.70387	5.78065	13.5898	10.7534	20.9313	1.77981	24.7908	33.2832	9.49685	13.1745	4.69457	9.95763	2.2666	8.72584
ENSG00000228834.1_3	0	0.3858	0	0.420146	16.383	0	0.317492	0	0.571961	0.338055	3.75379	0.738817	0	0.307312	0	3.95019	0.741448	1.14087	0.362926	0.274486	0	0.191501	0	0.588757	0.427733	0.360614	0.196165	0	0.82797	0.779736	0.125384	0.963638	0.766668	0	1.02009	0.200826	0.989737	0.130331	0.255963	1.32226	0.851165	0	0	0.679492	0.572899	1.43044	0.608274	0.588551	0.595626
ENSG00000115604.10_3	4.21685	6.76125	2.54534	5.26073	4.74989	2.58473	0.575888	3.9404	0.607223	0.337696	2.01633	6.02647	0.6616	0.79149	1.25006	1.16902	3.07515	2.14896	1.58636	2.37466	3.92947	2.55242	2.19326	0.971816	0.789544	1.02473	0.569242	0.291832	13.5181	1.06709	0.021069	1.69806	4.00118	2.15116	0.724368	0.240673	0.070927	0.02667	1.40013	1.17161	0.577482	4.79587	1.48017	0.457762	0.388129	0.024547	0.471672	0.07936	0.296506
ENSG00000236148.5_2	0	0	0.475719	0.269884	0.730081	0.364521	0.200616	1.33648	0.734236	0.136993	0.547395	0.799	0.129564	0	0	0.194765	0.317948	0.39863	0.341496	0.273971	0	0.066513	0.10687	0.162379	0.033067	0.063998	0	0.04268	0.887348	0.734777	0.860949	2.03043	2.59912	0.281429	0.290845	0.094295	0.130013	0.420995	0.164954	0.201127	0.433921	0.558468	0.42053	0.451607	0.148063	0.724786	0.625417	1.29983	0.657564
ENSG00000172487.3	0	0.167998	0	0	0.71671	0	0.019468	0	0	0	0.070107	0	0	0	0	0.068506	0	0.372417	0.171161	0.041108	0	0	0	0.051207	0	0	0	0	0.042313	0.086695	0	0	0	0.096095	0.074458	0	0	0	0	0.02525	0	0	0.064769	0.053455	0	0	0.112494	0	0
ENSG00000235434.1_3	0	0.138067	0	0	0.359451	0	0.107603	0	0	0.114956	0	0	0	0	0	0	0	0.145384	0.140717	0	0	0.042912	0	0	0	0	0	0	0.105602	0	0.048635	0	0	0	0	0	0	0	0	0.076839	0	0	0	0	0	0	0	0	0.200162
ENSG00000267561.2_4	0.225323	0	0	0.052646	0	0	0.420859	0	0.410536	0.131455	0	0	0	0.137602	0.667126	0	0	0	0	0.062105	0.148271	0	0	0.250405	0.115488	0.457022	0.103473	0.53352	0.104932	0	0.2596	0.312145	0.19986	0.066227	0.145051	0	0	0.888997	0	0.719746	0.259602	0	0.098925	6e-06	0.552633	0.159391	0	0	0.118004
ENSG00000267093.1	0	0	0	0	0	0	0	0	0	0	0	0	0	0	0	0	0	0	0	0	0	0	0	0	0	0	0	0	0	0	0	0	0	0	0	0	0	0	0	0	0	0	0	0	0	0	0	0	0
ENSG00000235699.2_3	0	0	0	4e-06	0	0	0	0	2e-06	1.2e-05	0	0	0	0	0	0	0	0	0	0	0	1e-06	0	0	0	0	0	0	0	0	0.044577	0	0	0	0	0	3.8e-05	0	0	0	0	0	0.000152	0.071073	0	0	0	0	0
ENSG00000236500.1_2	0	0	0	0	3.28244	0	0.200946	0	3.55846	0.487901	0	0	0	0.390363	0.320615	0	0.479526	0.496057	0	0.075477	0	0.123488	0	0	0	0	0	0	0.389689	0.81749	0.178177	0	0	0.853968	0	0	0	1.47344	0	0	0.78434	0	0	0	0.452277	0	0	0	0.276962
ENSG00000212163.5_3	1.68203	0	3.02551	3.04967	7.26189	0.476234	2.86609	4.64678	2.09524	9.54117	1.03087	0	0.593589	1.85423	0.204325	2.1654	0	4.766	4.22179	1.04474	0	0.164651	0	0.626036	0	0	1.02146	1.46285	1.19996	5.53744	0.531609	0.483359	0.757769	3.14162	1.13204	0.098383	0.47433	1.70434	0.448234	3.16205	0.921271	0.692249	2.09034	4.29362	0	1.43846	0	0.744262	1.25839
ENSG00000071894.16_3	127.218	19.3096	59.2304	81.6064	42.5245	69.2558	124.681	137.552	84.1176	101.369	71.7407	61.0111	54.676	48.5464	87.7674	102.106	46.0482	78.4589	124.094	137.24	44.4244	64.0991	53.6519	71.0335	40.8889	63.9809	96.6324	32.6059	43.7066	110.461	69.5492	31.4376	26.1873	80.9871	39.3937	7.5845	77.0713	33.6781	112.156	89.3916	143.656	16.8697	82.5298	71.5081	59.1697	103.576	75.8086	72.8234	67.0281
ENSG00000267024.1_3	0.208447	0.851289	0	0.154192	1.79412	0.265679	0.349101	0	0.110984	0.199237	0.372139	0	0.615564	0.165741	0.159273	0.101728	1.60515	0.594289	0	0.059157	0.927271	0.07068	0.083186	0.153933	0.278129	0.145083	0.299731	0	0.429753	0	0.178424	0.351722	0.278139	0	0	0.055434	0.277069	0	0	0.177217	0	0.283159	0.147124	0.210696	0.099332	1.679	0.403556	0	0
ENSG00000244610.2	0	0	0	0.772141	2.08883	0	1.03565	2.65184	0.277887	0	1.33868	0	0	0	0.255329	0	0	0.406024	0.683734	0.200753	0	0	0	1.08717	0.100242	0	0	0	0.292604	0.899249	0.116091	0.671986	0	0	0	0.947479	0.188917	0.539564	0.419965	0.420159	0	0	0	0	0	0	0.635691	0	0.774419
ENSG00000155090.14_2	38.7595	35.8145	40.206	46.7705	16.4154	66.3984	48.6402	47.2816	71.2884	40.6713	19.8147	42.641	28.1477	75.7071	49.719	41.4457	106.507	66.6385	62.0003	18.2829	46.338	44.2456	29.4694	24.4078	31.5206	41.4582	145.919	95.1937	15.3122	84.2371	24.1091	32.6351	34.7812	50.0143	39.7609	10.1623	10.1331	64.0927	25.4128	63.434	45.161	170.809	58.7538	27.6344	42.5479	13.3804	86.2981	32.1262	23.0319
ENSG00000214018.3_2	0.051018	0.230178	0.469615	0.105126	0.146108	0	0.478609	0.407234	0.199467	0.166544	0.139858	0.785204	0.078766	0.565788	0.386647	0.10261	0	0.158078	0.322347	0.059219	0.111551	0.32855	0.078274	0.028707	0.067803	0.026627	0.168465	0.11636	0.167605	0.309279	0.01514	0	0.311846	0.256409	0.051594	0.06194	0.098937	0.239926	0.042134	0.073273	0.109771	0.342518	0.201967	0.341995	0.119341	0	0	0.083793	0.105024
ENSG00000166415.14_2	3.61674	0.403341	0.336165	0.206222	3.1854	0.401539	0.877034	2.13647	8.34957	5.92675	1.07537	0.297784	5.77796	3.32606	11.6791	3.15089	0.071412	0.591884	2.64032	3.89941	5.47488	2.08671	0.236365	7.53023	4.10736	2.1281	0.458891	1.91442	0.789883	1.6502	8.4813	4.14691	0.407393	6.02945	1.67774	0	1.94684	2.82427	0.555567	0.063187	7.17709	0.709909	1.37156	0.687354	3.15261	2.66001	19.7136	0.201541	4.11707
ENSG00000274560.1_3	0	0	0	0	0.717827	0	0.137949	0	0.216168	0.099819	0	0	0.166417	0	0	0	0	0.155417	0	0	0	0	0.189436	0	0.055851	0	0	0	0	0	0.046912	0	0	0	0	0	0	0.084221	0.181951	0	0	0	0	0.05929	0	0	0	0	0
ENSG00000266664.1_4	4.67878	1.11655	3.42891	2.21735	16.559	8.90591	3.00794	4.00407	5.01169	4.00301	4.85042	0.529299	11.7634	0.913255	1.64582	0	0.433332	6.47032	6.3135	2.02023	1.88494	0.823255	11.4117	4.62631	0.486378	0.957426	0	0	3.31146	6.11882	0.751079	3.15122	2.45502	3.10402	6.02227	0	1.19965	0.480429	0.419544	2.92485	4.2107	0.674948	1.42814	18.4805	3.71209	1.88529	8.26847	0.289978	2.28157
ENSG00000165637.13_2	103.225	109.005	277.562	96.7423	47.0548	57.8449	154.57	110.767	134.57	102.207	78.3454	177.531	109.694	121.375	127.17	109.6	91.2951	81.6872	57.637	70.6332	128.78	150.824	83.0717	136.087	73.3316	101.23	92.3294	227.565	115.04	78.9457	149.896	54.7644	164.188	74.8616	124.126	20.8831	83.2488	162.894	107.347	142.182	123.588	127.525	97.052	87.909	225.844	214.98	123.778	158.641	119.393
ENSG00000141968.7_2	3.26216	1.88436	2.19645	2.18034	17.268	1.34605	4.98939	3.22372	3.0271	6.67771	9.17217	1.26644	5.11418	6.44301	7.4092	3.24227	1.08629	6.76349	6.9342	4.98673	3.60164	4.38649	9.11215	0.834279	5.87001	4.50276	4.63018	5.40025	1.97589	8.59459	1.29231	1.92096	0.719541	3.56619	2.11615	1.26954	1.7871	0.821691	5.86265	3.89311	3.95674	1.05595	3.27715	5.97184	2.61123	1.06401	3.24105	0.458924	2.81674
ENSG00000270780.1_3	0	0.212584	0.172998	0.032351	0.114733	0.043804	0.034875	0.263882	0	0	0.268149	0.367388	0.128949	0.093988	0	0	0	0.180639	0	0.019596	0	0	0	0.121075	0	0	0	0	0	1.09917	0	0	0	0.130867	0	0.158837	0	0	0	0.119303	0	0	0	0	0.062532	0	0	0	0.056116
ENSG00000147649.9_2	79.5891	55.2515	140.548	58.1719	9.58118	63.7653	63.1925	70.4696	73.5079	56.29	30.8051	116.165	37.074	151.176	96.2417	79.5903	90.5868	57.8601	72.7189	104.054	73.0739	57.1688	19.6364	51.2401	40.9185	68.4366	43.9431	76.0168	29.6216	25.195	15.5297	187.314	97.2738	96.65	34.3424	8.5131	18.5919	90.6225	16.665	60.8258	64.7392	239.921	130.189	180.139	79.244	166.747	72.5371	55.1874	52.2136
ENSG00000224334.1_3	0	0	0	0.039897	0.15652	0.111544	0.013286	0.179294	0.153936	0	0.028761	0	0	0.201529	0	0	0.160259	0	0.034456	0.026165	0	0.015263	0	0	0.014746	0.02985	0	0	0.029064	0.135887	0	0	0.086279	0.031044	0.072159	0	0	0.176028	0	0.072963	0	0	0	0.057326	0.063161	0	0.164541	0.013572	0.034277
ENSG00000229601.1_3	4.05754	0.75303	0.276525	2.04494	0	4.85599	3.34051	6.0884	5.9966	1.74244	3.4939	0.744931	1.96768	4.4108	0.561076	0	0	0.765748	3.96829	1.77323	2.02025	0.199577	0	0	0	0.19639	0	0.409935	0.992347	8.06771	0.136283	0.357811	0	0.47814	0	0	0.252121	1.82761	0	0.869375	0.595342	1.03837	1.80106	0	0	0	0	0	0
ENSG00000270638.1_3	0.067912	0.259246	0.10807	0.093224	0.750232	0.12146	0.28399	0.264021	0.066914	0.291429	0.33021	0.131864	0.389554	0.820213	0.266087	0.017157	0.022064	0.393067	0.305019	0.170404	0.124052	0.20117	0.291033	0.168487	0.130191	0.452394	0.142585	0.02846	0.249826	0.615846	0.175262	0.188329	0.069573	0.403026	0.246413	0	0.054828	0.419363	0.106207	0.11805	0.142919	0.109455	0.645254	0.035925	0.291445	0.078258	0.394073	0.139653	0.056702
ENSG00000229723.1_3	0.170675	0	0.391627	0.089129	5.32722	0.079939	0.527616	0.44964	0.764496	0.904699	1.61986	0	0	2.03726	0.970443	0.09062	0	0.783596	0.565722	0.119531	0	0.077831	0.085151	0.22421	0.040676	0.15211	0	0.063028	0.298548	0.576205	0	0.316397	0.484663	0.608436	1.11422	0	0.082538	2.34029	0	0.23678	0.19281	0	0.35995	0.304977	0.234914	0.144698	0.749014	0.564506	0.173315
ENSG00000276842.1_3	0.437769	0.098393	0	0.07746	0.125723	0	0.251209	1.35856	1.70032	0.065969	1.67236	0	0.209047	0	0.085129	0.063743	0	1.07016	0.39144	0.190389	0.275515	0.50923	1.42512	0	0.221075	0.359494	0	0	0.819041	0.322135	0.035102	0.694278	0	0	0.088648	0	0	0	0	0.08679	0	0	0.974768	0.129755	0	0.084305	0.635271	0.195054	0.163777
ENSG00000232030.3_2	0	0	0	0	0	0	0.014834	0	0	0	0	0	0	0	0	0	0	0	0	0	0	0	0	0	0	0	0	0	0	0	0	0	0	0	0	0	0	0	0	0	0	0	0	0	0	0	0	0	0
ENSG00000175426.10_3	0.721786	0.188985	0.213944	0.650377	1.52636	1.80398	0.205878	1.51495	1.47564	1.09185	0.445894	0.420525	0.333539	3.01612	4.49524	0.535177	0.250905	3.5289	0.679799	0.276472	0.71623	0.060815	0.112237	0.197194	1.48624	8.20119	3.00566	1.65854	0.435696	7.02679	0.157564	2.19212	0.372069	0.212269	0.174036	0.118394	0.282691	0.237486	0.085319	0.734107	1.17971	0.950657	0.702143	3.94007	1.67971	0.338712	4.02572	0.139955	0.240695
ENSG00000188263.10_2	0.084588	0.012948	0.043409	0.036354	0.093046	0.100397	0.105424	0.027563	0.052252	0.037455	0.074793	0.132777	0.101771	0.054812	0.050523	0.158507	0.013518	0.092707	0.175134	0.046967	0.045336	0.042438	0.01377	0.016422	0.043748	0.039217	0.054672	0	0.009285	0.187614	0.00547	0.007858	0	0.118745	0	0	0	0.356655	0	0.009936	0.103742	0.017818	0.02944	0.089407	0.033642	0	0.035243	0.013757	0
ENSG00000251873.1	0	0	0	0	4.17765	0	0	0	0	0	0	0	0	0	0	0	0	0	0	0	0	0	0	0	0	0	0	0	0	0	0	0	0	0	0	0	0	0	0	0	0	0	0	0	0	0	0	0	0
ENSG00000254407.1_2	0	0	0	0	0.138565	0	0	0	0	0	0	0	0	0	0	0	0	0	0	0	0	0	0	0.087793	0	0	0	0	0.074109	0	0	0	0	0	0.064847	0	0.081647	0.049252	0	0	0	0	0	0	0	0	0	0	0
ENSG00000257025.1_4	0	0	0	0	0	0	0	0	0	0	0	0	0	0	0	0	0	0	0	0.019107	0	0	0	0.074715	0	0	0	0	0	0	0	0	0	0	0	0	0	0	0	0	0	0	0	0.063888	0	0	0	0	0
ENSG00000242186.1_3	0	0	0	0	0	0	0	0	0	0	0.54539	0	0.36279	0	0	0	0	0	0	0	0	0	0	0	0	0	0	0	0	0	0	0	0	0	0	0	0	0	0	0	0	0	0	0.291814	0	0	0	0	0
ENSG00000171150.7_2	15.9643	10.3508	8.91448	7.84097	1.77209	11.3089	9.42692	9.66673	10.581	10.0454	6.98498	12.4443	6.30428	6.96973	12.4941	9.82594	24.6927	10.0443	4.41061	6.35106	25.7479	8.74085	8.63083	5.92307	7.14918	10.277	6.49498	7.76315	8.70639	12.6682	3.15567	7.64604	11.199	11.4682	8.43529	2.07064	5.29673	15.9432	4.2198	5.15724	2.81559	24.2125	13.3266	3.03572	7.78926	3.29305	7.56972	7.4441	4.44875
ENSG00000236159.1_3	0.562373	0	0	0	1.95579	0	0.036415	0	0	0	0.250317	0	0.140188	0.923505	0	0	0	0.104908	0.099417	0.115621	0	0.034265	0	0	0	0.064338	0	0	0.142685	0.098811	0	0	0	0.282193	0	0	0	0	0.08006	0.054831	0.19451	0	0	0.059562	0	0	0	0	0
ENSG00000153094.22_3	31.2096	11.1805	7.24564	9.02231	9.27197	3.84616	11.721	13.575	21.1257	15.4424	12.3997	13.3968	6.20978	16.8958	25.5425	22.3492	11.805	18.2841	11.1307	4.95924	12.406	11.0246	11.3021	13.6317	12.3762	23.1583	11.632	11.3801	9.83526	20.5543	11.1631	7.76078	6.43349	32.6413	6.45971	1.88975	6.83328	48.5611	3.20783	11.8186	5.94743	18.7668	19.7318	10.8881	22.5339	6.87987	14.4516	5.35054	12.7272
ENSG00000224330.1_3	0	0	0	0.075448	1.29814	0	0	0	0	0	0	0	0	0	0	0	0	0	0	0	0	0	0	0	0.119232	0	0.110945	0.400044	0	0	0	0	0	0	0	0.359975	0	0	0	0.203902	0	0	0	0	0	0	0	0.163928	0
ENSG00000282265.1_3	0	0	0.096385	0.027175	0.878888	0.074184	0.242161	0.164026	0.287996	0	0	0	0.166263	0.18571	0	0.166222	0	0.157479	0.282969	0.339583	0.199099	0.027575	0	0.056755	0.080816	0	0	0.036392	0.726126	0.276135	0.104237	0	0.150401	0.129505	0	0	0	0.578995	0.225204	0.080158	0.053961	1.05107	0.164902	0.134746	0.173489	0.235731	0.534588	0.029517	0.112245
ENSG00000263929.1	0.705008	0	0.223928	0.085111	8.29801	0.725333	0	0	0	0.06944	0	0	0.18036	0.239862	0.142757	0	0.184166	0.237006	0	0.390405	0	0	0.130049	0	0.004386	0.198867	0.155498	0	0.379645	2.40696	0.061156	0.497908	2e-06	9.8e-05	0	0.443035	1e-06	0	1e-06	0.303526	0.595469	0.481887	0.229356	0.124914	0.648782	0.149298	0	0.10959	0.244408
ENSG00000086506.2_2	1.38755	0.058939	0.393587	0.239518	6.53259	0	1.63142	0.202232	0.481995	1.22633	0.528243	0	0.47556	1.16278	0.715682	0.058155	0	0.097633	0.53938	0.135492	0.156116	0.337054	0.202476	0.0311	3.15894	0.17291	0.931574	0.253676	0.995206	0.607818	0	0	0.347549	0.164612	0	0	0.138441	0.108519	0.165159	0	0.106732	6.91029	0.17334	0	0	4.48348	1.21981	1.19209	0
ENSG00000229415.9_3	0.030603	0.043944	0.047546	0.039771	0.578535	0	0.092459	0.637655	0.441735	0.078015	0.238017	0	0	0.02426	0.050515	0	0.110711	0.450622	0.261428	0.257474	0.07297	0.078441	41.2911	0.099947	0.020037	0.23687	0.01984	0	0.060343	0.170703	0.020188	0.062068	2.06097	0.519939	0	0.132228	0	0	0	0.041677	0	0	0	0.045682	0	0.040025	0	0	0.03846
ENSG00000261408.6_3	2.49188	0.3201	0.833553	2.23594	3.67865	0.44296	2.48528	7.09715	1.53404	0.872024	3.60225	1.49883	0.967597	3.18792	1.41384	0.377249	0.7886	4.80147	8.05711	1.98437	0.720292	0.642747	1.30261	1.02826	0.94702	1.66217	0.442693	0.181657	2.05654	7.57224	0.693757	0.766061	0.542871	2.19541	1.45168	0.046078	1.38154	1.20153	0.331277	2.47595	1.36004	1.1469	2.34252	0.850727	1.93117	0.476333	1.76728	0.464348	3.82822
ENSG00000242120.3_4	0.073077	0	0	0	0.435877	0	0.020854	0	0	0	0.128634	0	0.183927	0.120719	0	0	0	0.062467	0.051927	0.04878	0	0	0	0	0.176428	0.041205	0	0	0	0.201504	0	0	0	0	0.167144	0	0	0	0	0.028789	0	0	0	0.151776	0.032647	2.61941	0.317718	0	0
ENSG00000172156.3_2	0	0	0	0.079278	0.109007	0.01796	0.320561	0	0.03338	0	0.058621	0	0	0	0	0	0.138224	1.04339	0.035447	0	0	0	13.6901	0	0	0	0	0	0	0	0	0	0.094916	0	0	0.384058	0	0	0	0.021652	0	0	0	0	0	0	0	0	0
ENSG00000272755.1_3	3.7246	5.31322	16.0063	2.25294	9.69159	3.66228	1.95956	5.75342	4.72443	9.64988	3.63258	1.54193	2.80462	7.3643	2.06476	1.74943	4.84093	5.32732	2.63251	2.56113	1.32671	9.21363	11.1684	4.10771	5.14	6.95022	1.72164	2.10493	7.17774	10.1994	4.78117	7.24133	1.09808	19.469	7.61991	0.808196	3.06662	5.26068	3.9346	6.80039	3.02363	21.7537	49.179	2.35615	0.843109	5.74233	6.98954	1.17032	0.882752
ENSG00000281195.1_4	1.35227	0.309369	0.513377	0.745335	1.36706	0.248329	0.974362	2.39893	1.05461	0.495849	1.21517	1.1454	0.381008	1.86756	1.65035	0.075878	0.132484	1.54014	1.06151	0.543002	0.890265	0.269915	0.353634	0.49709	0.347893	0.22581	0.032607	0.180057	1.0762	1.87184	0.021377	0.502366	0.24991	0.399033	0.332911	0.131733	0.279458	0.723121	0.695805	0.206821	0.186233	0.516153	1.33413	0.236953	0.032598	0.373387	0.908877	0.213547	0.12967
ENSG00000261449.1_3	0	0	0.161517	0.016835	0.063514	0.043113	0.055788	0.157168	0	0	0.212324	0	0.06566	0	0.055273	0	0	0.100788	0.050099	0.036773	0.037693	0	0	0	0.022751	0.063592	0	0	0.114303	0.046949	0.023731	0	0	0.1188	0	0	0	0.050966	0	0.029999	0	0	0	0.036543	0.029204	0	0.115614	0	0.085507
ENSG00000206970.1	0	0	0	0	0	0	0	0	0	0	0	0	0	0	0	0	0	0	0	0	0	0	0	0	0	0	0	0	0	0.961753	0	0	0	1.76716	0	0	0	0	0	0	0	0	0	0	0	0	0	0	0
ENSG00000271926.1_3	0.614046	0.68875	0.979688	0.324781	1.86567	0.090688	0.719318	0.519724	0.924789	1.29039	0.33115	0	1.18871	1.36766	1.27693	0.062787	2.32688	1.15684	0.888369	0.300752	0.642868	0.375319	0.556238	0.097723	0.717534	1.3161	0.96445	2.67833	0.35964	1.31037	0.155481	4.48506	0.23406	1.06431	1.30385	0.072304	1.0551	0.415072	1.62306	0.277098	0.353236	0.198882	1.01969	0.537811	0.448032	0.420001	1.04382	1.19833	0.563657
ENSG00000252663.1	0	0	0	0	0	0	0	0	0	0	0	0	0	0	0	0	0	0	0	0	0	0	0	0	0	0	0	0	0	0	0.123321	0	0	0	0	0	0	0	0	0	0	0	0	0	0	0	0	0	0
ENSG00000238426.1	0	0	0	0.477837	3.1255	0	0	0	0	0	1.51029	0	0	0	0	0	0	0	0	0	0	0	0	0	0	0	0	0	2.03195	1.13961	0	0	0	0	0	2.27686	0	0	0	0.807997	0	0	0	0	0	0	0	0	0
ENSG00000199360.1	6.83461	0	0	0.460771	0	0	0	2.951	3.30429	0	0	0	0	0	0	0	0	0	0	0	0	0	0	0	0	0	0	0	0	0.990897	0	0	0	0	0	0	0	0	0	0	0	0	0.915471	0	0	0	0	0.770461	0
ENSG00000206786.1	0	0	0	0	0	0	1.68293	0	0.826071	0	4.09043	0	1.3658	3.1229	0	2.35581	0	1.24014	1.28813	0.393395	0	0.898096	0	0	0	0	0	0	0	0	0	0	0	0	0	0	1.99896	0	0	0	0	1.73998	0	0.734242	0	0	0	0	0
ENSG00000257794.1	0	0	0	0.226402	1.0018	0	0	1.303	0	0	0	0	0.635484	0	0	0	0	0.201776	0.440481	0.218678	0	0	0	0	0	0	0	0	0.124047	0.234525	0	0	0	0	0	0	0	0.162431	0	0	0	0	0	0	0	0	0	0	0
ENSG00000238902.1	0	0	0	0	1.43607	0	0	0	0	0	0	0	0	0	0	0	0	0	0	0	0	0	0	0	0	0	0	0	0	0	0	0	0	0	0	0	0	0	0	0	0	0	0.938945	0	0	0	0	0	0
ENSG00000143740.14_3	18.8781	19.8459	21.2824	7.26825	8.61018	8.25602	27.6448	19.5175	19.427	24.6797	16.347	24.6725	22.8278	22.2341	17.6085	13.2216	8.31411	18.0402	15.4687	15.5856	17.1084	15.4581	11.7498	14.6323	7.73425	14.8856	8.90892	8.65746	16.3605	19.9494	14.2992	5.59083	24.3003	9.57083	14.7222	3.0702	14.2857	15.3371	21.3814	20.1757	23.4423	15.1298	17.759	11.9044	25.0743	17.0401	11.7219	16.6349	14.2374
ENSG00000238726.1	0	0	0	0	0.733109	0	0.303726	0	0	0	0	0	0	0	0	0	0	0	0	0	0	0.079656	0	0	0	0	0	0	0	0	0	0	0	0	0	0	0	0	0	0	0	0	0	0	0	0	0	0	0
ENSG00000251095.6_4	1.03447	0.05983	0.129874	0.292018	5.2926	0.120924	0.782897	0.115969	0.223908	0.216935	1.01541	0.390085	0.085524	0.24187	0.285945	0.038999	1.06379	0.519215	0.36251	0.583691	0.242669	0.117036	0.612203	0.445123	0.014119	0.282998	0	0.065121	0.731373	1.23586	0.032066	0.655987	0.633844	0.063138	0	0.074535	0.298052	0.086371	0.046081	0.171857	0	0.363872	0.250497	0.142777	0.091739	0	0.102658	0.026758	0.092086
ENSG00000106976.20_1	208.246	9.28642	74.4197	103.314	53.7723	84.6312	126.972	91.1101	34.1917	46.4096	208.541	50.1222	39.7001	109.834	71.8691	146.681	41.6074	249.162	130.335	71.5465	44.921	22.2574	13.4244	7.64376	16.689	12.0516	9.18915	9.92377	17.4964	226.618	25.955	7.6562	15.721	24.7665	28.828	13.3824	26.7854	20.7929	15.3788	88.184	7.7489	112.623	36.2213	19.8332	48.8268	1.02267	24.9688	40.6511	25.1422
ENSG00000163359.15_3	133.694	212.589	231.991	845.134	121.883	500.599	189.54	410.931	52.109	164.275	377.655	388.425	64.8626	755.231	175.714	322.147	960.889	1046.6	264.498	117.497	588.564	216.025	221.658	7.9472	87.6049	163.447	300.259	126.429	310.887	202.46	83.0106	944.843	512.868	191.765	401.495	153.551	25.0659	37.8987	134.474	746.248	64.3408	978.923	611.02	127.125	217.065	30.6669	137.631	241.48	125.96
ENSG00000229967.1_3	0.598679	0	0	0	0.075873	0.300454	17.1355	0	0	7.04554	0	0	0.282337	2.42083	4.55361	0	0	3.39149	0	6.54591	0	0	0	0	0.035242	1.23128	0.082585	0	0	0	0.032392	0	0	0	0	0	0.529501	9.79149	0.340713	0	0	0	0	0	0.097103	0	0	0	0
ENSG00000151014.5_2	6.77122	4.55675	12.8502	7.90201	8.88225	12.8054	15.0121	7.28333	13.3079	9.66041	6.52324	7.40872	7.70305	12.3835	12.3717	17.9362	15.708	12.1438	12.693	5.758	6.43891	3.15264	1.45867	4.53841	3.59859	5.39043	6.24951	7.33569	2.20826	12.0545	4.23503	7.95286	8.41447	6.55325	8.53441	1.27673	2.96096	13.119	7.18738	9.14598	8.32198	13.1489	9.79101	6.48335	7.374	5.25164	7.97874	7.92216	4.24845
ENSG00000265872.1	0	0	0	0	0	0	0	0	0	0	0	0	0	0	0	0	0	8.64938	0	0	0	0	0	0	0	0	0	0	0	2.15133	0	0	0	0	0	0	0	0	0	0	0	0	0	0	0	0	0	0	0
ENSG00000262366.1_2	0	0	0	0	7.92165	0	0.948127	0	0	4.18722	1.13273	0	0	0.59196	0	0	0	0	2.22214	0.276213	0	0	0	1.11954	0	0.161935	0	0	0	0.384701	0.13289	0	0	0.789114	0	0	0	0	0	0	0	0	0	1.62582	0	0.265536	0.641064	0.105275	0
ENSG00000134461.15_3	3.83983	6.93275	3.67473	5.25248	4.47534	1.20932	3.44057	5.95973	5.0642	5.64096	6.3034	7.03271	4.70676	5.17286	4.29186	3.92117	1.76284	3.79305	5.9492	5.51281	6.06016	4.03087	3.37317	4.70512	3.55818	3.48448	1.88501	2.88427	2.9068	6.56722	4.81744	2.291	5.36418	2.59286	6.24616	0.714537	9.33291	2.17319	4.11313	5.90916	11.2237	4.2266	4.25326	2.34928	5.18427	6.15086	3.44389	2.5756	6.64544
ENSG00000233183.2_3	0.484502	0.060024	0.202011	0.350559	1.63218	0.111708	0.445471	1.23954	0.513155	2.16746	0.961392	0.708882	0.128241	0.277823	0.439488	0.135615	0.070105	0.662271	0.937792	0.436853	0.173351	0.087057	0.058528	0.098573	0.11067	0.112356	0.064284	0.110282	0.364036	1.09549	0.152519	0.326835	0.407677	0.339002	0.122449	0.058108	0.077161	0.498922	0.107114	0.187449	0.135362	0.272676	0.302447	0.407106	0.136116	0.153903	0.255821	0.06128	0.122553
ENSG00000171105.13_3	41.9881	11.4808	12.9943	46.9368	18.5775	17.0756	18.0528	94.1324	22.2169	23.8127	16.2023	26.4363	13.9734	8.20148	39.0113	19.1781	14.7596	17.667	27.127	8.47028	10.8144	11.3401	7.90799	9.48973	7.11466	6.79038	17.7099	21.0454	37.3492	23.6642	8.12039	22.9975	22.3127	28.6687	14.8502	3.09397	3.54551	22.3799	10.3497	9.48892	21.5052	15.164	21.9989	37.917	13.4998	11.5337	33.4125	13.9547	18.6467
ENSG00000274919.1_3	0	0	0	0	0	0	0	0	0	0	0	0	0	0	0	0	0	0	0.191929	0.036881	0	0	0	0	0	0	0	0	0	0	0	0	0	0	0	0	0	0	0	0	0	0	0	0	0	0	0	0	0
ENSG00000186187.11_3	25.8481	10.9663	13.9872	5.90813	7.54692	9.80328	14.3302	10.9036	23.0781	22.4811	10.6235	9.57414	13.1202	9.16281	9.6304	14.2979	10.0534	15.1159	20.5326	5.91155	11.0328	10.0756	14.117	7.41538	8.51529	12.5799	9.28033	17.5326	13.9063	19.9526	23.2448	8.37574	7.24759	11.1102	8.97608	2.8594	9.93265	8.96462	21.1421	18.3649	16.4547	20.3591	13.6944	10.4828	11.4232	22.419	15.776	12.3343	22.0994
ENSG00000255406.1_3	0	0	0	0	0	0	0	0	0	0	0	0	0	0	0	0	0	0	0	0	0	0	0.066496	0	0	0	0	0	0	0.11679	0	0	0	0	0	0.161079	0	0	0	0	0	0	0	0	0	0	0	0	0
ENSG00000072182.12_3	0.707923	0.057183	0.112546	0.121025	0.648485	0.159122	0.695143	0.819751	0.169984	0.131304	0.835644	0.090857	0.075157	0.354237	0.151414	0.026325	0.160134	0.646432	0.583114	0.159301	0.208058	0.128247	0.150824	0.135629	0.052137	0.032072	0.216319	0.091151	0.124684	1.60867	0.136056	0.165634	0.286359	0.077504	0.128394	0.00935	0.123345	0.042264	0.00958	0.125376	0.135756	0.044445	0.156005	0.308828	0.147216	0.035668	0.117828	0.047221	0.093753
ENSG00000099785.10_2	12.2486	5.98015	16.6083	5.52779	20.322	12.7057	23.3715	17.5085	13.6426	25.7804	27.5113	7.18877	30.9611	12.8482	24.1544	16.6184	11.0094	14.0855	15.5146	12.6922	42.3699	11.9006	33.1864	6.28666	17.5669	13.575	11.5853	14.3152	10.3063	16.3952	18.267	10.1436	4.07489	13.4455	15.3301	4.25926	11.3048	13.7519	26.3521	23.3582	33.0449	29.9012	16.3709	13.7233	32.0838	6.12744	13.9318	5.11675	27.008
ENSG00000233970.1_3	2.02949	0.210708	0	0.089088	3.12745	0	0.832528	0.692527	0.251787	0.063825	0.388765	0	0.299106	0.523276	0	0.087289	0	0.117926	0.609078	1.57365	0.2892	0	0	0	0	0.136952	0	0	0.865789	0.82993	0.162353	0	0.147852	0.119915	0.19375	0	0	0.175426	0	0.239232	0	0.166598	1.34421	0.730859	0.144108	0	0	0	0
ENSG00000121671.11_2	12.3976	6.88717	6.44631	9.29039	6.2173	4.92749	7.23327	15.9741	7.69917	8.45573	18.8641	10.7727	6.97263	13.5674	8.18381	4.06766	4.22528	15.7275	15.2246	9.85895	8.06308	7.13257	13.2788	2.74657	4.77636	4.25641	6.56731	3.63642	16.0363	15.5714	4.5074	1.80502	4.74513	5.50206	3.30368	2.1414	3.93712	9.01496	5.54407	11.4054	10.1718	5.3124	9.74431	10.1981	11.2149	3.92339	5.07079	10.5781	8.26858
ENSG00000164938.13_2	13.3681	3.80164	2.18034	4.83155	2.64095	6.61688	16.2263	8.86795	10.3579	8.3661	12.1466	4.74468	7.99636	12.0424	20.8063	13.613	14.4285	7.71489	9.53784	3.34528	8.9771	11.5872	12.0122	3.10611	7.70467	12.3708	3.32106	5.56867	10.1443	8.46353	2.51032	4.0396	7.95477	17.0512	3.90089	1.1089	1.77102	26.7739	2.581	3.43262	6.29102	40.2056	19.2785	2.98884	5.12378	11.0476	9.72635	4.1395	7.28783
ENSG00000222561.1	15.8661	0	0	3.2254	0	0	2.17152	1.43125	0	0	0.82502	0	0	1.6482	0	0	0	0	2.1581	0.207124	1.2498	0	0	0	0	0	0	0	0	4.08745	0	0	0	0	0.711922	0	0	0	3.55715	0.807997	3.26431	0	1.87789	0.758716	0	0	2.17676	0	0
ENSG00000228271.1_2	0.364668	0.035615	0	0.023627	0.11099	0.009679	0.01605	0	0.015944	0.331892	0.016899	0	0	0.020327	0.01707	0	0	0.046831	0	0.010923	0.020313	0.013662	0.041877	0	0	0.043385	0.045035	0	0.016524	0.815454	0.017083	0	0	0	0.027345	0	0	0	0	0.141203	0	0.040519	0.092478	0.118218	0.088106	0	0	0.022392	0.077215
ENSG00000260001.6_2	33.8704	0.562796	7.1918	1.59764	2.59344	3.8318	19.2272	2.08936	2.18853	9.90912	0	17.8768	0.08249	2.28075	3.22715	2.00376	1.00838	0.31156	4.72636	5.36616	0.980962	0.730611	0.587332	39.1569	0.786146	1.95928	3.20988	1.61916	10.6931	1.65882	0.831777	5.00613	1.08992	15.5973	2.9127	0.118557	4.078	3.63272	0	2.95322	5.88927	0	3.48946	0.291979	0.477968	0.473836	1.6371	12.29	2.50071
ENSG00000253321.1_3	0.129485	0	0	0	0.264087	0	0.151945	0	0.176582	0	0	0	0	0.420817	0.175088	0	0	0.224765	0.175436	0.033766	0	0	0	0	0	0	0.186089	0	0	0.089459	0	0	0	0	0	0	0	0.047941	0	0	0	0	0	0	0	0.07906	0	0	0
ENSG00000179528.15_2	4.62384	0.474732	1.04926	1.32779	2.47923	1.86401	15.9409	4.17377	1.0956	4.44185	0.188408	2.05921	3.37246	0.948369	5.32559	1.04609	1.23452	2.79417	3.31063	1.48386	1.1472	0.994487	0.698024	0.988918	2.38566	2.28935	1.20761	1.83752	1.09931	8.26231	0.845458	2.02428	0.955134	6.16182	0.204669	0.279194	1.93444	4.74483	1.61018	6.21956	3.99549	0.164878	3.39738	2.54031	7.96245	0.08488	2.1648	2.17628	0.824195
ENSG00000253707.1_3	0	0	0	0	0	0	0	0	0	0	0	0	0	0	0	0	0	0	0	0	0	0	0	0	0	0	0	0	0	0	0	0	0	0	0	0	0	0	0	0	0	0	0	0	0	0	0	0	0
ENSG00000268413.1	0	0	0	0	0	0	0	0	0	0	0	0	0	0	0	0	0	0	2.96285	0	0	0	0	0	0	0	0	0	0	0	0	0	0	0	0	0	0	0	0	0	0	0	0	0	0	0	0	0	0
ENSG00000263900.1	0	0	0	0	0	0	0	353.194	712.013	0	78.3967	0	0	0	0	0	0	0	0	0	0	0	0	0	0	0	0	0	0	0	0	0	0	0	0	0	0	0	0	0	0	0	0	0	0	0	0	0	0
ENSG00000196289.7_2	0.133218	0.021714	0	0	0.085713	0	0.037212	0	1.05401	0	0	0	0.069879	0.188965	0.020879	0	0	0.269618	0.071818	0.019053	0	0	0	0	0.016548	0.43482	0	0	0	0	0.043723	0	0	0	0	0	0	1.55424	0.02929	0.021272	0.027973	0	0.060933	0	0.061437	0	0	0.020552	0.020124
ENSG00000118260.14_3	15.0251	19.2871	10.889	9.18463	8.68026	10.55	19.2578	10.7145	17.4182	9.88963	11.0389	15.8297	6.86768	15.2793	13.582	8.06896	14.5388	12.0229	9.11252	16.9938	18.0681	11.5819	6.40686	13.1162	7.47148	11.9862	10.6991	14.4127	11.8119	15.5483	3.46963	15.3503	13.7702	10.0971	8.31542	2.32766	4.42707	21.9574	4.56367	13.1571	7.48673	20.0995	22.721	6.73351	20.9747	3.89006	7.7853	10.1905	7.59532
ENSG00000283583.1_3	0	0	0	0.509084	0.732734	0	0	0	0	0	2.48882	0	0	0	0	0	0	1.41269	0	0	0	0	0	0	0	0	0	0	0	0	0	0	0	0	0	0	0	0	0	0	0	0	0	1.55932	0	0	0	0	0
ENSG00000238374.1	0	0	5.14336	0	5.73943	0	0.8078	0	0	0	0	0	0	2.11911	0	1.86502	0	4.56914	0	0	0	0	1.64178	5.68987	0	0	0	0	0	0	0	0	0	0	0	0	0	0	0	0	0	0	0	1.51743	0	0	0	0	0
ENSG00000267397.1_3	0.482749	0.127594	0.87212	0.205367	0.587168	1.23423	0.836063	0.270773	0.291189	0.647176	0.795518	2.2662	0.368744	1.24393	3.92936	1.19611	4.35511	0.642903	0.580694	0.298616	0.617651	0.858814	0.325994	1.1806	0.749683	0.828401	0.497825	0.860754	2.14945	0.465994	0.457704	1.04673	1.79731	0.862284	1.70981	0.111524	0.366747	0.967719	0.705567	0.528122	1.51513	0.888334	0.323626	0.635104	0.713808	0.095669	0.493767	0.854166	0.648704
ENSG00000166368.2_2	0	0	0	0	0	0.020314	0.035673	0	0	0	0	0	0.029877	0	0	0	0	0.052364	0.043142	0.039071	0	0	0.031156	0	0	0	0	0	0	0	0	0	0	0	0	0.016504	0	0	0	0	0	0	0	0	0	0.034617	0	0	0
ENSG00000227592.1_2	0	0	0	0	0	0	0.027965	0	0	0	0	0	0	0	0	0	0	0	0	0	0	0	0	0	0	0	0	0	0	0	0	0	0	0	0	0	0	0	0	0	0	0	0	0	0	0	0	0	0
ENSG00000188133.5_2	0.280622	0	0.044999	0	0.223778	0	0	0	0.008993	0	0	0	0.014775	0	0.010689	0.038331	0	0.071562	0	0	0	0.004353	0.088462	0	0.027177	0	0	0.009721	0.281947	0.010451	0	0.099028	0.091079	0	0	0	0	0	0	0	0	0	0	0	0	0	0	0	0.005932
ENSG00000253205.5_3	0.20295	0	0	0	0.491324	0.050023	0.164022	0.120911	0.182667	0	0.082902	0.036059	0	0.309368	0	0	0	0	0.251216	0.152139	0	0	0	0	0.009444	0	0	0	0.323092	0.023026	0	0.266124	0	0	0	0.038245	0	0.081464	0	0	0.014331	0	0	0.026341	0	0	0.025489	0	0
ENSG00000241853.1_3	0.249578	0	0	0.271471	0.481131	0.173073	0	0.161182	0.149316	0	0	0.474649	0	0	0	0	0.556851	0.200709	0.175984	0.315478	0	0	0	0	0.05736	0	0	0	0.273517	0.353738	0.613752	1.02484	1.10423	0.152144	0	0.069744	0.414844	0.269374	0	0.089188	0.319846	0.376599	0	0.604789	0.114007	0.689097	0.249549	0.211504	0.16576
ENSG00000236348.1_2	0	0.027758	0.031471	0.249686	0.088141	0	0.135854	0.206509	0.665801	0.077986	0.191972	0	0.116676	0	0.220995	0.022962	0.097118	0.035319	0.095806	0.01815	0.125347	0.035011	0.021405	0	0.059003	0.139378	0	0	0.024498	0.068205	0.043373	0.092335	0.339993	0.050255	0.079524	0.139726	0.107121	0.313635	0.032485	0.18222	0.154617	0.060721	0.214124	0.087674	0.12933	0.023123	0.06871	0.185883	0.218243
ENSG00000276738.1_2	0	0	0	0	0	0	0	0	0	0	0	0	0	0	0.352676	0	0	0	0	0	0	0	0	0	0	0	0	0	0	0	0	0	0	0	0	0	0	0	0	0	0	0	0	0	0	0	0	0	0
ENSG00000000419.12_2	36.4254	77.1551	119.007	63.2729	22.4717	10.7328	24.7783	25.7138	58.4007	23.7671	20.7468	37.7334	21.9577	43.2892	72.7781	27.9519	52.118	56.0587	35.5676	32.3567	68.2068	51.0718	39.1972	47.7863	47.9936	50.3103	55.9913	63.7378	49.4964	52.9662	31.146	30.0315	95.6425	47.2721	42.3385	4.57861	43.4019	13.0286	27.5695	46.995	60.1802	121.556	52.9538	25.906	54.8709	47.7251	35.3413	40.9762	32.1696
ENSG00000221515.1	0	0	0	0	0	0	0	0	0	0	0	0	0	0	0	0	0	0	0	0	0	0	0	0	0	0	0	0	0	0	0	0	0	0	0	0	0	0	0	0	0	0	0	0	0	0	0	0	0
ENSG00000283585.1_3	1.42853	0.233418	1.4434	0.769073	1.90139	0.607949	0.699356	2.2025	1.75466	1.95973	1.07799	0.636871	0.64892	1.43684	1.06364	2.57212	7.07812	0.90191	1.928	0.60993	17.9017	0.156851	0.148757	0.093251	0.472337	0.88056	2.25536	2.14589	0.719624	1.8014	0.671625	0.051664	0.103386	1.76702	0.705785	0.689159	0.445642	0.434201	0.416974	1.03291	0.507084	2.30134	0.235938	0.455834	10.5057	0.317397	0.40839	0.169395	0.214617
ENSG00000235369.1_2	6.10843	0.815256	1.54301	1.79642	0	1.74051	0.991673	2.80193	3.66695	0	4.26345	1.057	1.0095	3.63277	3.75677	0.360971	2.04959	7.10145	1.99517	3.11751	2.79081	0.823255	0.205223	0.397388	0.202126	0.725134	0.558913	0.155651	2.3513	5.20221	0.24503	0.335993	1.59571	2.59184	2.02473	0.649277	2.04772	2.02212	0.768345	2.86351	4.65833	3.11512	4.70814	0.808439	3.4943	0.306307	0.941891	2.18297	0.740342
ENSG00000260892.1_3	18.7416	0	0.226271	0.708754	10.1186	40.9702	45.2123	46.8318	5.14087	32.8467	17.0723	0	31.6828	22.5272	0.301393	29.8415	0	3.63321	32.2445	4.28592	0	0.379412	0.89661	0.22227	1.3039	3.08207	0.583481	0	0	12.1542	8.74932	0	10.4128	3.22783	0.964166	1.57357	0	0.952424	17.945	29.291	58.5048	1.58072	9.34011	5.36578	4.61078	0	4.39503	2.01342	22.5935
ENSG00000224553.1_2	0	0	0.133881	0.186817	0.690696	0	0.401192	0.46812	0.435334	0	1.16847	0.189854	0	0.166838	0.146782	0.120621	0.468657	0.349571	0	0.734572	0	0.0458	0	0.098531	0	0.09417	0.098822	0.250609	0.120966	0.764312	0.647492	1.2295	0.305861	0.11023	0.183427	0	0.77876	0.261483	0.207837	0.406819	0.381359	0.370519	0.17782	0.155578	0	1.2934	0.19316	0.205932	0.697098
ENSG00000164123.6_2	1.04482	0	0.076384	0.025689	0.235271	0.120358	0.062406	0.209925	0.336131	0	0.23849	0	0.042916	0.112702	0.203015	0	0.718197	0.164887	0.462794	0.048888	0	0.100037	0	0	0.045725	0.063994	0.173213	0	0.141612	0.310224	0	0	0	0.052185	0.779667	0	0	0	0	0.142008	0	0	0.072588	0.160281	0.020294	0	0.106689	0.026724	0
ENSG00000113966.9_3	3.1682	5.70886	5.42451	2.13392	1.85244	1.91036	9.28079	5.71155	3.64167	1.75552	6.10753	3.86221	0.968581	1.67013	2.17257	2.15313	3.79122	4.63401	1.70791	1.96207	8.32507	4.7703	4.07011	2.12334	2.39314	4.39672	1.05153	1.4828	7.02499	4.57364	1.34958	2.60145	4.31502	2.01426	1.53738	0.141717	2.09213	5.09867	0.754891	3.03467	0.950289	4.67016	5.42229	0.849813	2.59081	1.39189	1.34912	1.61451	1.7664
ENSG00000272948.2_3	1.36268	0.061998	0.669	0.587705	0.112175	0.237311	0.42069	0.416427	0.27268	0.192136	1.15487	0.200415	0.842504	1.72635	0.562322	0.057082	0	0.740255	0.488882	0.563823	0.33636	0.532111	0.243728	0.908307	0.494186	0.651702	0.370211	1.07253	0.46806	1.08797	0.201444	0	0.796142	0.332485	0.481297	0	0.303838	1.0718	0.196122	0.42919	0.918014	0.735289	0.442744	0.058655	0.70516	0.549795	0.543435	0.190064	0.10358
ENSG00000090565.15_4	33.6846	12.6497	10.7626	20.1846	21.4496	13.0284	36.5948	48.9549	30.1571	37.2086	41.9602	30.5216	20.0341	23.0475	16.8574	28.5381	12.4654	36.3342	41.6875	19.2206	17.7786	13.3726	20.7059	12.3643	12.6409	16.8862	16.4259	11.6875	15.6741	97.426	14.4434	9.45926	33.7974	16.8692	12.2877	3.69779	15.093	59.9703	9.47955	20.2879	17.6535	15.6803	21.8839	34.1202	25.2328	12.6065	18.8809	21.736	19.713
ENSG00000223608.1_3	0	0	0	0	0.404462	0.215451	0	0	0	0	0	0	0	0	1.21698	0	0	0	0.114906	0	0	0	0	0	0.225779	0.490409	0.104488	0	0	0.123319	1.62903	0	0	0	0	0	0.555407	0.246271	0	0	0	0	0	0	0.531573	0	0	0	0
ENSG00000266007.1	0	0	0	0.992431	3.28244	0	0	3.89954	1.65214	0.90074	0	0	0	0	0	0	0	3.05266	2.53959	0.499308	0	0	0	0	0	0	0	0	0	0	0	0	0	0	0	1.13614	0	0	0	0	0	0	0	0	0	0	0	0	0
ENSG00000080819.6_3	7.81856	13.2792	19.0228	7.13262	3.66644	7.17511	11.5972	9.33414	7.72796	10.5999	10.5992	13.2719	6.13465	9.35067	14.0006	11.4636	14.5135	17.9293	14.188	11.0719	37.3994	8.13778	7.16286	7.74303	6.60227	7.23374	7.37855	9.40063	9.33311	16.2843	5.78435	9.39759	9.17086	9.50147	15.1716	1.16729	4.68506	11.5399	4.16052	21.859	5.98647	12.7296	11.8635	3.47799	11.1142	6.85915	8.80981	5.90948	15.0254
ENSG00000256351.1_3	0	0	0.555039	0.671499	1.60555	0.351632	1.05149	1.79729	2.29388	0	2.64055	2.15773	0.666171	0.640308	0.461446	0.163819	0	2.59849	0.658071	0.121989	0.205324	0.119025	0	0	0.129821	0	0	0.402784	0	1.73003	0	0	0.473395	0.338618	0	0.095374	0	0.11901	0	0.190431	0.319235	1.03007	0	0	0.142845	0.184057	0.635097	0	0.176455
ENSG00000240238.1_3	0	0	0	0	0	0	0.081919	0.124502	0.10176	0	0.192184	0	0	0	0	0	0.104468	0	0.1343	0.084485	0	0	0	0.090906	0	0	0	0	0	0.238906	0.229052	0.582829	0.292592	0	0.247765	0	0.351254	0.073475	0	0.189512	0	0	0	0	0	0.118105	0	0	0.112585
ENSG00000280346.1_3	0	0	0	0.139477	0.689457	0.095447	0.302548	0.489785	0	0	0	1.48314	0	0.57794	0	0	0	0.217216	0.193229	1.80961	0	0	0	0	0.057986	0	0	0	0	0	0	1.18319	0	0	0	0	0	0.087747	0	0.099329	0.12201	0	0.220596	0.35413	0.131304	0	0	0.152065	0
ENSG00000254791.1_3	0	0	0.507569	0.501729	1.51497	0	0.778232	1.0605	0.670435	0.676857	1.15819	0	0.137388	0.585545	0.840925	0	0.219094	3.47069	0.966146	0.162275	0.95818	0.272902	0.579452	0.228009	0.349833	0	0	0.266696	0.454448	1.79449	0.234205	0.523129	0.405767	0.154506	0	0	0.150628	0.485836	0	0.563591	0.135009	0	0.909785	0.532433	0.269076	0.311307	0.505867	0.578245	0.214343
ENSG00000150867.13_3	22.8405	27.0536	21.733	17.6267	13.858	11.4873	22.7929	23.5501	54.8845	31.262	25.9195	17.738	19.9395	15.5517	25.1457	16.8902	23.7771	35.6548	23.2173	12.3474	17.0802	18.1043	11.9541	10.9306	27.0291	30.9094	9.81544	21.1955	8.8853	29.2492	15.5855	7.25028	17.3352	23.0934	20.6732	3.08475	7.21361	33.8335	20.1203	14.2581	15.4079	25.9248	23.8832	16.2171	35.1868	7.95616	11.9391	39.5597	14.73
ENSG00000264452.1	0	0	0	0.758918	0	0	0	0	0	0	0	0	0	0	0	0	0	2.2047	0	0	0	0	0	0	0	0	0	0	0	0	0	0	0	0	0	0	0	0	0	0	3.28982	0	0	0	0	0	0	0	1.42371
ENSG00000235940.1_2	0	0	0	0.394947	3.53494	0	0	0	0	0	0	0	0	0	0	0	0	0.364079	0	0.063637	0	0	0	0	0	0	0	0	0	0	0	0	0	0	0	0	0	0	0	0	0	0	0	0	0	0	0	0	0
ENSG00000278023.5_3	1.45235	1.33181	2.30665	1.03086	0.769677	10.2052	0.803124	0.949392	0.916181	0.211518	3.90336	1.54263	1.55256	2.60424	1.03407	0.608041	0.560298	1.94256	1.48511	1.2759	0.989752	0.348145	0.115492	1.36454	0.449012	0.795995	0.567344	0.776526	0.194278	1.40374	0.011162	2.77849	1.24631	0.104897	0.884528	0.56147	0.446873	0.165199	0.687723	0.068792	0.345817	0.318709	0.285039	0.479692	0.271941	4.02694	1.21135	0.58551	0.203377
ENSG00000243566.6_3	1.02168	0.023973	0.912322	0.452772	0.521742	0.838228	10.2888	0	0.131601	0.118879	1.99995	0	0.574744	2.19781	0.093924	0.0242	0.063019	0.760387	0.51719	0.161468	0.395968	0.142162	9.67705	0.215194	0.020636	0.078853	0.013659	0.006175	0.190585	1.29907	0.09137	0	0.591018	0.024995	0.082151	0.08413	0.165424	0.157058	0.158341	0.413149	0.146365	0.193363	0.477259	0.162067	0.264758	0.032431	0.147059	0.027449	0.272683
ENSG00000204010.3_2	0.055645	0.297525	0.020285	0.043044	0.414099	0	0.064183	0.025239	0.015776	0	0	0.121137	0.041633	0.081176	0.165348	0.082635	0	0	0.018497	0.003425	0.082261	0.015898	0	0	0.277155	0	1.35337	0.050812	0.217178	0.141955	0.091682	0.017737	0	0.132913	0.025709	0.04928	0	0.082025	0.06628	0.030678	0.082434	0	0.022793	0.05387	0.080002	0	0.042174	0.007179	0.019298
ENSG00000232878.3_3	0.423891	0.712835	0.422599	0.933169	5.62545	0.256419	1.16249	2.51621	2.27716	0.808228	2.06173	0.483177	0.263659	0.817645	0.963719	0.674191	0.265313	2.00308	1.83856	0.473987	2.67115	0.100657	0.197986	0.505039	0.712952	0.209225	0.522563	0	1.05916	2.24002	0.23231	0.677237	0	1.45061	0.720267	0.831267	0.909249	0.627871	0.421545	0.776168	0	0.462656	1.59524	0.987271	0.37666	0.7354	1.36359	0.212253	0.422718
ENSG00000241572.1_4	0	0	0	0	0	0	0	0	0	0	0	0	0	0	0	0	0	0	0	0	0	0	0	0	0	0.048101	0	0	0.120237	0	0	0	0	0	0	0	0	0	0	0	0	0	0	0	0	0	0	0	0.060093
ENSG00000279359.1_3	0.093746	0.014855	0.038825	0.032379	0.487059	0.016187	0.087718	0.120547	0.054116	0.012629	0.170474	0.01124	0.056621	0.07639	0.036239	0.138305	0.019745	0.062591	0.134493	0.050452	0.025141	0.014573	0.011853	0.078296	0.024997	0.288735	0.019938	0.038533	0.046841	0.237159	0.013394	0.016485	0	0.042472	0.05283	0.033627	0.028064	0.027528	0.031542	0.047524	0.062043	0.034849	0.091858	0.158038	0.016911	0.040811	0.066865	0.012648	0.015036
ENSG00000163013.11_2	2.50825	2.92223	2.70091	0.596991	2.20252	2.43088	4.16896	2.08838	0.627136	3.6566	2.5894	4.02687	0.560423	2.82871	1.04258	0.523499	0.861706	2.85649	1.56298	4.32259	1.61938	1.49976	0.342423	4.75634	0.888153	0.530012	1.32349	1.15153	2.69	3.66204	0.16875	1.05501	2.17728	2.12377	1.91888	0.126367	0.362766	0.127054	2.55864	0.891476	0.703644	2.1536	1.29677	1.96319	0.934694	2.30234	0.788183	0.817517	0.570007
ENSG00000252339.1	0	0	0	0	0	0	0	0	0	0	0	0	0	0	0	0	0	0	1.18514	0	0	0	0	0	0.589534	0	0	0	0	0	0	0	0	0	0	0	0	0	0	0	0	0	0	0	0	0	0	0	0
ENSG00000223918.1_3	0	0	0	0.496215	3.28244	0	0	0	0	0.498282	0.316678	0	0	0	0	0	0	0.502337	0.428364	0.075477	0	0	0	0	0	0	0	0	0	2.89743	0	0	0	0	0	0	0	0	0	0.30894	0	0	0	0	0	0	0	0	0
ENSG00000283003.1_3	0	0	0	0	0.247611	0	0.017678	0	0	0	0	0	0	0	0	0	0	0	0	0	0.209097	0	0	0	0	0	0	0	0	0	0	0	0	0	0	0	0	0	0	0	0	0	0	0	0.028499	0	0	0	0
ENSG00000267799.1_2	0.440572	0	0.590698	0	0.085202	0	0.043888	0	0	0	0	0	0	0	0.117051	0	0	0	0	0.19721	0	0.012141	0	0	0	0	0	0	0.409074	0	4.48064	0	0	0	0	0.036803	0	0.031654	0	0	0	0	0.036274	0	0.035236	0.114411	0.032851	0	0
ENSG00000232956.8_2	5.31958	11.2944	61.1606	44.4112	39.81	15.897	18.2019	24.9446	19.0871	27.8095	15.037	35.3773	36.7126	45.1778	30.0467	12.1479	45.2104	28.7229	28.1348	28.3095	19.0411	34.319	15.6445	44.649	15.7062	19.572	17.7016	21.4421	39.0702	64.4322	26.2298	12.8103	30.403	63.1559	25.4695	3.33027	36.8303	12.3079	12.2414	52.8798	27.9255	29.411	33.7334	17.6421	29.4832	28.8453	23.6013	89.3707	13.7798
ENSG00000212032.2	12.669	0	0	2.16495	5.13452	2.11348	2.8208	9.04179	8.81143	2.96408	7.53132	1.70039	0.859947	5.33699	7.15135	0.828897	0	8.83327	7.02264	3.84137	4.53874	0	1.2154	5.96082	1.51595	0	0	0	5.44778	7.92006	0	0	0	7.28594	0	0	0	2.00438	0	0	0	0	1.46475	0	0	0	0	0.525315	1.80688
ENSG00000278528.1_3	0	0	0	0	0	0	0	0	0	0	0.227176	0	0	0	0	0	0	0	0	0	0	0	0	0	0	0	0	0	0	0	0	0	0	0	0	0	0	0	0	0	0	0	0	0	0	0	0	0	0
ENSG00000269553.1_4	3.9372	0.442768	1.731	0.524167	10.2121	3.84415	1.27348	3.01891	4.22763	1.12319	4.19326	0.471133	0.874669	2.71116	1.66472	0.623007	0.153948	0.889083	4.93043	1.35758	0.772749	0.141968	2.14022	1.13732	0.567089	0.37016	0.178495	0.138689	1.54187	2.94229	0.477311	6.41177	2.12352	0.35387	0.883568	0.176655	0.461991	0.429627	0	1.36274	1.48154	0.768968	1.77702	3.81805	0.589327	1.22374	2.23787	0.685703	1.05271
ENSG00000187922.13_3	0.086403	0.014804	0.079379	0.135974	0.196872	0.508043	0.855838	0.030096	0	0.029724	0.512353	0.095755	0.059818	0.058421	0.077802	0.01426	0	2.14843	0.075466	0.067462	0	0.096041	0.432969	4.4842	0.147992	0.023113	0.130984	0	1.24702	0.258417	0.035685	0.359098	0.040212	0.08047	0	0	0	0	0.090789	0.028864	0	0	0.042775	0.033524	0.028328	0.230147	0.046738	0.013753	0.082438
ENSG00000260708.1_3	3.99355	27.3179	16.2677	6.00763	7.48579	6.2999	6.40001	10.5974	21.5603	36.0284	2.77869	5.49523	3.2504	35.7193	11.6646	3.4813	2.74255	4.59921	3.7567	13.6164	26.7637	15.4411	5.58304	17.7135	10.0964	29.8121	13.2743	9.92023	7.04517	11.6344	5.62056	1.43483	4.2341	15.4637	9.31178	0.911607	36.1926	12.1284	7.58801	28.9882	3.7653	2.01297	8.17736	1.59708	16.5999	2.94403	28.1375	1.51475	5.04313
ENSG00000103423.13_3	17.7606	33.0577	32.0495	23.5172	25.5918	8.60313	19.8384	42.6624	34.0736	28.4462	20.9157	37.8675	19.9654	22.629	34.1179	23.8826	18.9877	36.3877	30.6507	20.0962	30.2974	18.478	11.1636	26.9008	10.9886	18.1114	19.7152	18.6674	23.7503	43.6168	13.624	10.6844	33.0529	19.4318	20.4022	3.71934	23.427	22.8843	14.6279	26.9975	20.2566	20.5903	24.1969	26.8478	27.3791	32.3791	19.4911	19.7774	19.2313
ENSG00000225541.1_4	0	0	0	0.045869	0.43434	0.02982	0.094075	0.130032	0	0	0	0	0.054416	0.097906	0.041046	0	0	0.213441	0.120901	0.056205	0.098148	0	0.191809	0	0.070139	0.182793	0.080432	0	0.071165	0	0.012356	0.057842	0.131049	0.304031	0	0	0	0	0.072809	0.066869	0	0.20009	0.15372	0.043533	0.05515	0	0	0.011388	0.045898
ENSG00000158296.13_3	1.08873	9.86783	0.323538	13.0413	2.84444	0.28287	3.72737	10.1583	3.397	0.607547	5.30299	2.83732	0.523074	0.644568	0.711152	0.21818	0.280318	1.15445	1.36352	1.38141	11.3957	6.40297	1.18891	1.20431	0.290617	0.188971	0.331372	0.157185	2.52575	1.36382	0.227077	0.142005	0.498025	0.313701	0.530129	0.241491	1.49959	1.99878	1.30363	0.419124	0.465674	10.9347	2.04075	1.60379	0.572941	13.7013	0.294655	0.17488	0.203851
ENSG00000280051.1_3	0	0	0	0	0	0	0	0	0	0	0	0	0	0	0	0	0	0	0	0	0	0	0	0	0	0	0	0	0	0	0	0	0	0	0	0	0	0	0	0	0	0	0	0	0	0	0	0	0
ENSG00000270114.1_3	0	0	0	0	0	0	0	0	0	0	0	0	0	0.177992	0	0	0	0	0	0	0	0	0	0	0	0	0	0	0	0	0	0	0	0	0	0	0	0	0	0	0	0	0	0	0	0	0	0	0
ENSG00000277438.1_2	0.414934	0	0	0	0	0.157902	0	0	0	0	0	0	0	0	0	0.238109	0	0.547207	0	0.122472	0	0	0	0	0	0	0	0	0	0.971275	0	0	0	0	0	0	0	0	0	0	0	0	0.383114	0	0	0	0	0	0
ENSG00000268296.1_3	0	0	0	0	0	0	0	0	0	0	0	0	0	0	0	0	0	0	0	0	0	0	0	0	0	0	0	0	0	0	0	0	0	0	0	0	0	0	0	0	0	0	0	0	0	0	0	0	0
ENSG00000264304.1_3	0.578453	0.331441	1.47643	0.505742	3.3098	0.415469	1.28238	2.21352	0.206657	0	1.77473	0.410944	0	1.36455	1.75299	0	0.462054	1.78569	1.15192	0.660595	0.22791	0.148039	0.938743	0.220014	0.412528	0.204803	0.055677	0.034999	0.353346	1.28093	0.262035	0.327066	0.173063	1.25292	0.113374	0.031473	0.055503	0.159447	0.296152	0.661489	0	0.182947	0.380325	1.69838	0.194023	0.796912	0.503268	0.529523	0.552443
ENSG00000263752.1	3.554	0	0	2.86702	2.29771	0	0	15.5982	2.57	14.0515	8.41459	0	0	0	1.23437	0	0	0	23.1102	4.09959	0	0	0	1.60484	0.884301	0	0	0	9.48243	4.90494	1.65798	0	0	0	0	0	0	0	0	0	0	0	0	3.41422	0	0	13.6825	0.608259	0.997065
ENSG00000172519.9_3	0.70653	0.148688	0.669932	0.526908	3.51305	0.619495	0.718339	1.24124	1.48347	0.412401	0.962471	3.33248	0.160321	0.667092	0.416793	0.218614	4.45709	0.770637	1.06318	1.80422	0.262598	0.113939	0.140138	0.468463	0.135476	0.151778	0.14884	0.064181	0.920486	1.1531	0.14116	2.5313	0.836688	0.609072	0.524754	0.064138	0.134014	0.198874	0.207465	0.368681	0.225262	0.451548	0.545927	0.861542	0.129853	0.257489	0.588805	0.114881	0.178656
ENSG00000215998.1	0	0	0	0	0	0	0	0	0	0	0	0	0	0	0	0	0	0	0	0.32241	0	0	0	0	0	0	0	0	0	0	0	0	0	0	0	0	0	0	0	0	0	0	0	0	0	0	0	0	0
ENSG00000260255.1_3	0	0	0.338493	0	0.263809	0	0	0	0	0	0	0	0	0	0	0	0	0	0	0.139989	0.038486	0	0	0	0.012945	0	0	0	0	0	0.012329	0	0	0.027192	0	0	0	0	0	0	0	0	0.041181	0	0.102312	0	0	0	0.04305
ENSG00000162669.15_2	1.11583	0.146523	0.154994	0.01774	1.23688	0.204358	0.756044	0.486079	0.305813	0.23412	0.869902	0.145129	0.395454	0.096255	0.72758	0.139798	0.175863	0.689782	0.095516	0.3436	0.139349	0.158246	0.464265	0.177245	0.280613	0.757962	0	0	0.194684	1.4472	0.126806	0.045202	0.643169	1.19122	0.205989	0	0.410391	0.005576	0.433201	0.26281	0.159504	0.78905	0.667077	0.187223	0.387213	0.360796	0.215901	0.006557	0.022778
ENSG00000188856.6_2	0.073017	0	0.193695	0.099834	0.389847	0.055579	0.302002	0.406494	0.216898	0.155106	0.101854	0.411436	0	0.27007	0.093506	0.291652	0.040951	0.368994	0.262667	0.261392	0	0.016195	0.106631	0.042114	0.109933	0.103514	0.073525	0.031964	0.380209	0.483206	0.912645	0.511863	0.230382	0.079465	0.128869	0.178878	0.61243	0.446858	0.36301	0.571397	0.634223	0.4243	0.059828	1.06005	0.324019	0.151117	0.142975	0.380124	0.764194
ENSG00000268565.1_4	0	0	0	0	0	2.12892	0	0	0.443945	0	0	0	0.811574	0	0.503865	0	1.58266	1.23561	0	0	0	3.12065	10.4216	4.01907	3.52035	11.7166	1.30874	7.32673	1.27345	0	4.45855	0	3.12828	6.24859	5.45351	4.75241	9.10101	1.73624	14.57	0	2.19043	0.743412	0	0	0	0	4.49133	1.49049	0
ENSG00000258958.1_3	0	0	0	0	0.252495	0.293927	0.386879	0.530804	0	0	0	0	0	0	0	0	0	0	0	0	0	0	0	0	0	0	0	0	0	0	0	0	0	0	0	0	0	0	0	0	0	0	0	0	0	0	0	0	0
ENSG00000278969.1_3	0.318649	0.108617	0.494505	0.436661	0.643133	0.280515	0.663364	6.37728	0.442914	0.525157	0.553828	0.6483	0.156244	0.800865	0.095613	0.010575	0.516987	0.432407	0.678106	0.140831	0.073876	0.123513	0.096727	0.167136	0.080472	0.091369	0.684766	0.301693	0.469126	0.836077	0.113488	0.22124	0.188404	0.272854	0.333614	0.081451	0.118099	0.087813	0.032182	0.504412	0.124616	0.433325	0.402803	0.350913	0.337559	0.10799	0.340874	0.150382	0.326666
ENSG00000254618.1_2	0.69495	0.164053	0.067123	0.04055	0.215337	0.113946	0.130474	0.803492	0.586906	0.266962	0.310365	1.73205	0.222203	0	0	0.815384	0.320587	0.61185	0.371997	0.060207	0	0.075073	0	0	0	0.304049	0.238152	0.367908	0.288365	0.438086	0.009691	0.083294	0.483615	0	0	0.098496	0	0.278471	0	0.19388	0	0.057017	0.879264	0.467187	0.302633	0	0.289205	0.600718	0.434817
ENSG00000251062.1_3	0	0	1.43164	4.60649	7.19839	2.65851	0.479371	7.92202	5.43054	1.06613	2.62726	1.0448	0	0	0.592434	0	0	1.88888	3.16736	0.578175	0	0.329859	0	2.61073	0.012907	0.479748	0	0	4.79119	3.88438	15.8569	0	11.6476	2.95486	2.80668	2.04833	32.2318	8.27591	0	4.9681	26.642	1.07414	0.308363	12.1366	5.50626	4.30279	3.35468	2.55659	7.77044
ENSG00000230637.2_3	0.111015	0.062112	0	0.154869	1.05382	0.112373	0.125848	0.10873	0.112275	0	1.34895	0	0	0.40891	0	0.166971	0	0.258557	0.272069	0.065978	0	0.120372	0.04429	0	0	0.044469	0	0	0	1.35713	0	0	0.146428	0.112179	0	0.026703	0.046655	0	0.05661	0	0	0	0.326505	0.444868	0.052742	0	0	0	0
ENSG00000205329.2_3	0	0.056997	0	0	0.402723	0	0.047013	0	0	0	0	0	0	0	0	0	0	0	0.027953	0	0	0	0	0	0.021816	0.091842	0	0.039781	0.054732	0.028278	0	0	0	0	0	0	0	0	0	0	0	0	0	0	0	0	0	0	0
ENSG00000258116.1_3	1.47013	0	0.287339	0.043486	0.649353	0.3275	0.044793	0	0.196851	0.100328	0.491977	0	0	0.296676	0.792107	0	0.113459	0.396742	0.232666	0.238315	0	0.046767	0	0	0	0.088815	0.102856	0	0.18072	1.04757	0.534164	0.351244	0.262496	0.099499	0	0.220661	0.935527	0.120595	0	1.2645	0.677002	0.248776	0.141634	0.702496	0.454345	0.096003	0.17022	0.145838	0.942232
ENSG00000154359.12_2	17.8335	6.24227	11.1803	3.01321	2.66982	4.01621	5.74248	21.7781	17.988	2.7583	5.06884	3.66072	3.92706	3.82775	7.97896	10.5786	13.0317	9.51175	9.7732	4.49066	13.4333	4.03508	5.29602	3.32892	10.2576	16.2986	2.94732	5.37029	10.1173	12.6244	2.31607	2.60509	2.77332	4.20883	3.89155	0.892268	3.21073	4.45652	1.22906	3.57883	5.49901	5.79052	3.55143	1.15441	5.06013	2.68763	4.397	2.48099	3.80995
ENSG00000230914.3_4	0	0	0.343533	0.172263	0.435149	0	0	0.567329	0.306206	0	0	0.869573	0	2.42584	0.285831	0.13747	0	0.679016	2.30997	2.19401	0.411011	0.036041	0.131167	0.074516	0.169057	0	0.070614	0	0	1.01377	0	0	0	0.617475	0	0	0	0.083505	0.136036	0.236044	0.423126	0	0.471358	0.246147	0.20419	0.201843	0	0	0.573026
ENSG00000213652.3_2	0	0	0	0	0.52371	0	0.027301	0	0.204761	0	0	0	0	0	0	0	0	0	0	0.01462	0	0.03153	0	0	0.030344	0	0	0	0.22586	0.0774	0	0	0	0	0	0	0.066229	0.075782	0	0	0	0	0.092696	0.274781	0	0	0	0	0.039763
ENSG00000228218.1_2	0	0.031991	0.218213	0.227602	0.416713	0.078145	0.110268	2.70322	1.3901	0.030639	0.389285	0.054629	0	0.320357	0.220387	0.058982	0.150575	0.14129	0.69924	0.09609	0.03833	0.07606	0.128212	0.053328	0.045221	0.152857	0.027445	0.127116	0.131023	0.369316	0.367416	0.37911	0.167587	0.068613	0.51821	0.018958	0.099408	0.267191	0.952772	0.249716	0.078443	0.242256	0.528654	0.609108	0.058294	0.133992	0.385759	0.217219	0.572096
ENSG00000213863.2_3	0	0.104435	0	0.242076	2.27059	0.110877	0.281271	1.94924	0.492242	0.047237	0.481523	0	0.065642	0	0.094627	0	0.109301	0.363156	0.472662	0.09399	0.353273	0.098084	0	0.207323	0	0.140402	0.101225	0	0.578	1.02496	0.064854	0.390532	0	0.315063	0.658967	0.067681	0.084935	0.244369	0.055164	0.528801	0.142444	0.33778	0.290254	0.325309	0	0	0.112871	0.034544	0.266016
ENSG00000253213.1_3	0.153561	0	0	0.127676	0.385293	0.193755	0.234486	0.09459	0.159616	0	0.225425	0.33708	0.025478	0.08493	0.085972	0	0.034518	0.225926	0.06834	0.177186	0	0.03478	0	0	0.032091	0.034148	0	0	0.155223	0.13526	0	0.110639	0.099973	0	0.02527	0	0	0	0	0.05693	0	0	0.047389	0	0.022128	0	0.040928	0.014429	0.07179
ENSG00000255048.1_2	0	0	0	0.022	0.477213	0	0.042034	0.325892	0	0	0.077326	0	0	0	0	0	0	0	0	0.03775	0	0	0	0	0	0	0	0	0	0	0	0	0	0	0	0	0	0.112676	0	0	0	0	0.157834	0.028135	0	0.092325	0.062812	0	0
ENSG00000207072.1	0	0	0	0.500613	0	0	1.79187	0	0	0	0	0	0	0	0	0	0	0	0	0	0	0	0	0	1.07933	0	0	0	2.16596	1.43237	0.010623	0	0	0	0	1.73512	0	0	0	0	0	0	0	0	1.34653	0	6.66655	0	0
ENSG00000213150.2_3	0.114608	0	0	0.065451	0.058382	0.018848	0.075417	0.328652	0.154863	0.993097	0.248407	0	0.030958	0	0	0	0	0.047721	0.196863	0.055525	0	0	0	0	0	0	0	0	0.072598	0.184452	0	0.031526	0	0.036066	0	0	0	0.099783	0	0.030389	0.082198	0	0	0.145258	0.114548	0	0.057903	0	0.058104
ENSG00000254990.5_3	2.16043	0.561219	1.18777	1.80002	13.8165	1.05066	3.01143	6.05227	2.54287	1.36386	7.56744	1.22931	0.91335	2.2877	0.883482	1.04331	1.36623	4.92055	5.94521	1.59838	0.678092	0.613749	0.500257	1.79304	0.655743	0.463471	0.367875	0.578385	1.94589	4.98098	0.610373	1.6621	1.85062	1.83945	1.22769	0.223586	0.401851	0.702137	0.287215	1.24621	1.34459	0.978613	1.43318	4.58399	1.08358	1.04607	2.61748	0.336589	1.10937
ENSG00000270281.1_3	0.117284	0	0	0	1.45793	0	0.222534	0	0	0	0	0	0.174971	0	0	0	0	0	0.238634	0.045677	0	0.062143	0	0	0	0	0	0	0.782557	0	0	0	0	0	0	0	0	0	0.073419	0	0	0	0	0.04595	0	3.01476	0.106099	0	0
ENSG00000242085.1_3	2.48531	2.62046	1.41886	1.78675	1.03258	1.84929	6.22685	2.94126	8.67375	2.06207	8.02271	2.34653	1.34817	2.45525	6.73291	0.331559	0.246747	7.40975	9.49762	1.83776	0.989377	0.673572	0.247816	2.89427	0.97578	0.894405	0.342455	0.262103	1.10062	7.97172	1.09308	0.956647	2.13712	0.759776	0.779169	0.158779	0.390756	3.56081	1.32681	3.03895	1.66238	3.25784	6.43107	3.68422	1.41751	0.836531	2.2764	1.96939	1.30761
ENSG00000239138.1	0	0	0	0	0	0	0	0	0	0	0	0	0	0	0	0	0	0	0	0	0	0	0	0	0	0	0	0	0	0	0	0	0	0	0	0	0	0	0	0	1.30035	0	0	0	0	1.72219	0	0	0
ENSG00000235749.2_4	0.136341	0.089253	0.080147	0.085372	2.63198	0.201015	0.216566	1.84073	0.044424	0	0.239945	0.64113	0	0	0.151227	0.585193	0.772729	0.642084	0.760101	0.128041	0.105775	0.113694	0.207487	0.267397	0.077066	0.180992	0.047255	0	0.086266	0.772226	0.245289	0.116193	0.170725	0.579863	0.457613	0.078162	0.93757	0.388102	0.031544	0.192917	0.119989	0	0.343523	0.729372	0.124942	0.13098	0.233651	0.053133	0.165263
ENSG00000241635.7_3	0.467822	0.180031	0.299804	0.40573	2.25927	0.19186	0.597046	1.0859	0.4484	0.611134	0.905917	0.334934	0.190378	0.655798	0.390439	0.1474	0.502542	0.77869	1.12179	0.291102	0.243016	0.122741	0.227923	0.290226	0.156179	0.296965	0.107858	0.040237	0.599436	0.908137	0.133855	0.51275	0.284772	0.480176	0.411279	0.03122	0.028583	0.222927	0.182547	0.339858	0.173001	0.272366	0.375065	0.503903	0.200048	0.223968	0.302298	0.091237	0.17117
ENSG00000248424.1_3	0	0	0	0	0	0	0.043274	0	0	0	0	0	0	0	0	0	0	0	0	0.010562	0.114839	0	0	0	0	0	0	0	0	0	0.018749	0	0	0	0	0	0	0	0	0	0	0	0	0	0.035566	0	0	0	0
ENSG00000243147.7_3	26.4	161.49	82.7826	136.779	78.0594	31.5214	58.4844	43.1877	103.438	56.4476	41.0213	35.0521	28.3602	124.419	111.223	26.4609	73.4025	159.844	43.3016	43.1755	100.317	102.513	129.419	126.885	141.115	234.168	233.87	240.831	134.271	63.187	141.316	78.6735	86.4196	161.853	112.297	15.1543	131.067	243.783	85.5407	67.9183	75.2765	228.656	145.062	32.5701	82.3043	178.833	130.85	127.891	75.9017
ENSG00000248472.8_2	0	0	0	0	0.379984	0.107178	6.23921	0.882705	0.339482	8.47397	1.31947	0.168889	0.51504	0.332386	0.178558	1.1203	0.059978	0.220506	0.759571	0.320615	0	0.045678	0.249861	0.03813	0.324844	1.1531	0.088576	0.222889	0.199219	0.354748	0.139149	0	0.110404	1.12789	0	0	0.513901	0.89049	0.354559	0.314661	0.280022	0	0.180225	0.105266	0.302242	0.093924	0	0.014955	0.333529
ENSG00000260060.1_3	1.63117	0	0.348015	0.528914	2.40294	0.028315	0.876904	2.28678	0.871265	0.08627	2.97613	0.155234	0.041538	2.29088	0.556852	0	0.303333	0.578668	0.984546	0.79562	0.57182	0.202192	0.279138	0.325338	0.148518	0.033667	0.216638	0	0.704453	2.01321	0.431295	0.817813	0.522692	0.641125	0.59925	0.08844	0.346583	0.339724	0.197658	0.405537	0.585113	0.299322	1.45239	1.02166	0.269076	0.407316	0.887277	0.35724	0.350604
ENSG00000280250.1_3	0	0	0	0	0	0	0.074383	0	0	0	0	0	0	0	0.422006	0.143463	0	0	0	0.038637	0	0	0	0	0	0	0	0	0	0	0	0	0	0	0	0	0	0	0	0	0.22213	0	0.21668	0	0	0	0	0	0
ENSG00000173451.6_3	5.9326	4.21089	2.4722	4.04086	4.11082	2.71794	6.12936	6.78103	7.06999	4.09691	30.2641	2.4746	3.01308	4.93604	3.75415	4.34435	2.11077	5.67955	4.03415	3.21323	3.73709	4.79131	2.19515	4.13132	3.36059	3.57348	3.00567	2.7951	6.57514	5.40508	3.28711	1.51583	5.09295	5.02269	2.83471	0.48221	3.31139	2.52871	4.72421	2.62085	2.72482	5.52332	6.35025	2.20931	4.03379	1.16754	4.61841	2.04971	1.9574
ENSG00000161960.14_3	276.729	412.658	652.615	557.558	296.7	278.258	273.027	218.678	443.961	413.422	204.708	268.313	414.403	579.443	522.155	1039.43	240.992	645.646	422.053	429.763	669.929	348.894	223.038	569.504	265.168	264.638	341.201	370.58	239.335	536.699	534.451	294.545	516.092	330.458	466.513	85.9362	490.443	411.835	545.837	520.427	588.535	1110.81	389.741	646.562	394.765	858.711	418.626	523.36	582.107
ENSG00000280305.1_3	0.43806	0.224018	0.710428	0.292941	1.82026	0.245455	0.584449	1.40704	0.875956	0.538866	0.659003	0.79696	0.400178	0.587884	0.527726	0.201985	0.371643	0.775164	0.829098	0.311722	0.338006	0.232355	0.177588	0.54084	0.259014	0.242866	0.125845	0.178073	0.478176	0.917892	0.164857	0.446814	0.826741	0.518034	0.243974	0.03945	0.119994	0.367056	0.368714	0.302122	0.164953	0.36428	0.531607	0.516096	0.175749	0.272603	0.468617	0.137534	0.161195
[truncated: 18,661 more rows]
[truncated: 50 more columns]
